# Supplementary material for: Genome maintenance and bioenergetics of the long-lived hypoxia-tolerant and cancer-resistant blind mole rat, Spalax: a cross-species analysis of brain transcriptome
Source: Sci Rep. 2016 Dec 9;6:38624. doi: 10.1038/srep38624 (PMC5146665; doi:10.1038/srep38624)
Supplement: Supplementary Dataset 2 [file srep38624-s3.xls]

## Sheet: Sheet1
Genome maintenance and bioenergetics of the long-lived hypoxia-tolerant and cancer-resistant blind mole rat, Spalax: a cross-species analysis of brain transcriptome Assaf Malik,Vered Domankevich, Han Lijuan, Fang Xiaodong, Abraham Korol, Aaron Avivi, Imad Shams
Table S2: q-PCR primers and synthetic oligonucleotide used for calibration curve (amplicons)
Gene symbol	Species	Type	Sequence : (5' to 3')
BRCA2	Rat	Forward Primer	AGAAGCTGACTTTCTGTCGTGCT
BRCA2	Rat	Reverse Primer	TCGGTCGGAAACTTTTGGACT
BRCA2	Rat	Amplicon	AGAAGCTGACTTTCTGTCGTGCTTGCCAGAAAGATCATGTGAAAATGATCAAAAAAGTCCAAAAGTTTCCGACCGA
BRCA2	Spalax	Forward Primer	AAGAAAGCAGCCCAAGTGTTG
BRCA2	Spalax	Reverse Primer	ACCACCATGGAGTACAGTTGATGA
BRCA2	Spalax	Amplicon	aagAAAGCAGCCCAAGTGTTGATGACAGAAGAAAACTTAGATTCATCAACTGTACTCCATGGTGGT
NIT1	Rat	Forward Primer	CCTTTCTGCCTGAGGCATTT
NIT1	Rat	Reverse Primer	CCATCCAGTGGTTCGGACAG
NIT1	Rat	Amplicon	CCTTTCTGCCTGAGGCATTTGACTTTATTGCACGAAATCCTGCCGAGACATTACTCCTGTCCGAACCACTGGATGG
NIT1	Spalax	Forward Primer	TCCAATCTTGAGCTACCCATCA
NIT1	Spalax	Reverse Primer	AGGGAACCGAATGTCATAGCA
NIT1	Spalax	Amplicon	TCCAATCTTGAGCTACCCATCAGCACACCAGCAGGCAAGATCGGTCTATCTATCTGCTATGACATTCGGTTCCCT
POLA2	Rat	Forward Primer	CAGTGCCTGAGAACAGTTATCGA
POLA2	Rat	Reverse Primer	ATCCCTCAGAGACGGGACAA
POLA2	Rat	Amplicon	CAGTGCCTGAGAACAGTTATCGAAGGAACGAGAAGCTCCGGCTCCCACCTTGTCTTTGTCCCGTCTCTGAGGGAT
POLA2	Spalax	Forward Primer	ACATATTCGGCTGTGTCTGTATGAA
POLA2	Spalax	Reverse Primer	GTAAAGACGGCCGAAGGTACCT
POLA2	Spalax	Amplicon	ACATATTCGGCTGTGTCTGTATGAATCCTGGACGGCTCACCAAAGGGCAGGTGGGAGGTACCTTCGGCCGTCTTTAC
RRNA	Spalax, Rat	Forward Primer	TTGGTTTTCGGAACTGAGGC
RRNA	Spalax, Rat	Reverse Primer	GAATTTCACCTCTAGCGGCG
RRNA	Spalax, Rat	Amplicon	TTGGTTTTCGGAACTGAGGCCATGATTAAGAGGGACGGCCGGGGGCATTCGTATTGCGCCGCTAGAGGTGAAATTC
SLC25A23	Rat	Forward Primer	CTGGACTGTGCAAGGCGAAT
SLC25A23	Rat	Reverse Primer	CCAGCACATTAGGCAGGTAGC
SLC25A23	Rat	Amplicon	CTGGACTGTGCAAGGCGAATCTTAGAGCGTGAAGGGCCACGCGCCTTCTACCGTGGCTACCTGCCTAATGTGCTGG
SLC25A23	Spalax	Forward Primer	TGGTATCAACGTGCTCAAGATTG
SLC25A23	Spalax	Reverse Primer	ATGGCCCGTTTGATCTGTTC
SLC25A23	Spalax	Amplicon	TGGTATCAACGTGCTCAAGATTGCCCCCGAGTCAGCCATCAAGTTCATGGCCTATGAACAGATCAAACGGGCCAT
TDP2	Rat	Forward Primer	GAGAACAACTGGCAGACGAAAA
TDP2	Rat	Reverse Primer	GTGAGGCCGCGCTAGGT
TDP2	Rat	Amplicon	GAGAACAACTGGCAGACGAAAAAAGCGTTGAGCGCCTTCTTCGAGCAGCCAGAGAACGACCTAGCGCGGCCTCAC
TDP2	Spalax	Forward Primer	CCAAGTGCGACACCACCAT
TDP2	Spalax	Reverse Primer	AAGGCGCTGAGTGCTTTCTG
TDP2	Spalax	Amplicon	CCAAGTGCGACACCACCATGGCGCACACCTTCCTGCGCGAGAACGGCTGGGAGATGCAGAAAGCACTCAGCGCCTT
TOP3A	Rat	Forward Primer	CAGCCTGCAGGGAGATGATC
TOP3A	Rat	Reverse Primer	GCCCCTGAGCATCCTGAGA
TOP3A	Rat	Amplicon	CAGCCTGCAGGGAGATGATCGGCGACTGTATGAGTTCATCGTTCGCCATTTCCTGGCTTGCTGCTCTCAGGATGCTCAGGGGC
TOP3A	Spalax	Forward Primer	GACAAGCTCCTCCCTGCCTAT
TOP3A	Spalax	Reverse Primer	GGTCTCCCCATCCACCATCT
TOP3A	Spalax	Amplicon	GACAAGCTCCTCCCTGCCTATGAGCAAGGCTCCTGCTTTCAGCCCAGCACTGTGGAGATGGTGGATGGGGAGACC
UNG	Rat	Forward Primer	TGGGCTTTGTTGCTGAAGAA
UNG	Rat	Reverse Primer	CACATCTGGGTCCACGTGAA
UNG	Rat	Amplicon	TGGGCTTTGTTGCTGAAGAAAGGAAACACCACAAGGTCTATCCGCCCCCGGAGCAGGTGTTCACGTGGACCCAGATGTG
UNG	Spalax	Forward Primer	TCCTGGCCATGGAGATCTG
UNG	Spalax	Reverse Primer	TTGGTGGGCACGGACAGT
UNG	Spalax	Amplicon	TCCTGGCCATGGAGATCTGTCTGGGTGGGCCAAACAAGGTGTCCTCCTTCTCAATGCCGTCCTCACTGTCCGTGCCCACCAA
