# Supplementary material for: Genome maintenance and bioenergetics of the long-lived hypoxia-tolerant and cancer-resistant blind mole rat, Spalax: a cross-species analysis of brain transcriptome
Source: Sci Rep. 2016 Dec 9;6:38624. doi: 10.1038/srep38624 (PMC5146665; doi:10.1038/srep38624)
Supplement: Supplementary Dataset 3 [file srep38624-s4.xls]

## Sheet: clusterProfiler.3
Genome maintenance and bioenergetics of the long-lived hypoxia-tolerant and cancer-resistant blind mole rat, Spalax: a cross-species analysis of brain transcriptome Assaf Malik,Vered Domankevich, Han Lijuan, Fang Xiaodong, Abraham Korol, Aaron Avivi, Imad Shams
Table S3: Functional enrichment of differentially expressed genes in Spalax vs. rat - brain tissues, using the tools Cluster-Profiler, G-profiler, Go-seq, and Lr-Path RNA-Enrich.
Adjusted p-values of significantly DE genes are shown in red. For the LR-path tool, gene symbols, p-values, and fold-changes, were used as the program input, which were converted by the programs to mouse gene ids (mouse ids appear in the LR-path table).
category	tag	ID	Description	GeneRatio	BgRatio	pvalue	p.adjust	qvalue	gene IDs	Count	ontology
log2FC > 1 , Spalax> rat, DE adj.Pvalue < 0.05	brain UP	GO:0006259	DNA metabolic process	102/1080	440/8504	3.36511e-10	5.66235e-07	5.54121e-07	Dffa/Gtpbp4/Cdkn1a/Rfc2/Nudt1/Psmc3ip/Mms19/Cd40/Fancc/Mpg/Fgfr4/Gstt1/Anxa1/Fgf10/Dnase1/Pparg/Tgfb3/Aptx/Rpain/Tefm/Cdc45/Polq/Mis18a/Mcm7/Gtf2h3/Fignl1/Rec8/Tssk6/Tex15/RGD1564788/Mbd1/Orc6/Trip13/Ercc1/Ggn/Palb2/Msh5/Stox1/Nthl1/Hltf/Mcm8/Mgme1/Mcm6/Terf1/Xpa/Rad54l/Nasp/Rnaseh1/Pole2/Top1mt/Exosc4/Recql4/Tert/Top3a/Tbx21/Rfc5/Ung/Alkbh2/Kdm1b/Gins3/Pnkp/Ccdc155/Ticrr/Fan1/Mdc1/Dclre1b/Rad54b…	102	MP
log2FC > 1 , Spalax> rat, DE adj.Pvalue < 0.05	brain UP	GO:0008152	metabolic process	747/1080	5306/8504	3.90414e-07	0.000492702	0.000482161	Zfp786/Zfp949/Zglp1/Fam83g/Snrpe/Fosb/Anapc16/Zfp663/LOC100362324/LOC100362344/Ddx55/Znf7/LOC100911110/LOC100911372/LOC100912012/LOC102548514/Zfp28/Mettl21a/LOC103689979/LOC103693015/LOC103694852/Mrps7/Hadh/Pafah1b3/Dffa/Gtpbp4/Plce1/Cdkn1a/Eif2ak4/Gale/Rfc2/Txn1/Timp1/Upb1/Lgals8/E2f5/B3gnt5/Pcdh12/Ctrl/Prdx1/Nudt1/Xpnpep2/Plscr1/Wnt11/Rps16/Arhgef5/Il2rg/Psmc3ip/Tnfrsf1b/Lcn2/Acot8/Tmlhe/Dnph1/…	747	MP
log2FC > 1 , Spalax> rat, DE adj.Pvalue < 0.05	brain UP	GO:0006281	DNA repair	54/1080	223/8504	1.36724e-06	0.00138036	0.00135083	Nudt1/Mms19/Fancc/Mpg/Fgf10/Aptx/Rpain/Cdc45/Polq/Gtf2h3/Fignl1/Rec8/Tex15/RGD1564788/Trip13/Ercc1/Ggn/Palb2/Nthl1/Hltf/Mcm8/Mgme1/Xpa/Rad54l/Pole2/Ung/Alkbh2/Pnkp/Ccdc155/Fan1/Mdc1/Dclre1b/Rad54b/Mms22l/Uvssa/Smug1/Polh/Brca2/Ube2t/Rad23a/Bccip/Pold4/Aste1/Rad9b/Dtx3l/Spidr/Tdp2/Xrcc2/Pttg1/Bard1/Atr/Fen1/Pola1/Polg	54	MP
log2FC > 1 , Spalax> rat, DE adj.Pvalue < 0.05	brain UP	GO:0006974	cellular response to DNA damage stimulus	79/1080	372/8504	1.71659e-06	0.00144422	0.00141332	Cdkn1a/Nudt1/Plscr1/Tnfrsf1b/Mms19/Fancc/Mpg/Cd44/Fgf10/Aptx/Rpain/Cdc45/Polq/Mcm7/Gtf2h3/Fignl1/Rec8/Nek1/Tex15/RGD1564788/Trip13/Ercc1/Ggn/Palb2/Nthl1/Hltf/Pla2r1/Mcm8/Mgme1/Rint1/Xpa/Rad54l/Pole2/Ung/Alkbh2/Nfatc4/Cdkn2aip/Wac/Pnkp/Ccdc155/Fan1/Mdc1/Dclre1b/Rad54b/Mms22l/Uvssa/Foxn3/Stk11/E2f7/Smug1/Zbtb38/Topbp1/Polh/Brca2/Ube2t/Rad23a/Terf2/Bccip/Pold4/Aste1/Rassf1/Rad9b/Rbm38/Alkbh8/Dtx3l/S…	79	MP
log2FC > 1 , Spalax> rat, DE adj.Pvalue < 0.05	brain UP	GO:0090305	nucleic acid phosphodiester bond hydrolysis	33/1080	113/8504	2.28833e-06	0.0014996	0.00146751	LOC103694852/Dffa/Dnase1/Aptx/Eme1/RGD1564788/Rpp38/Ercc1/Pop4/Nthl1/Mgme1/Xpa/Rnaseh1/Rnase6/Exnef/Fan1/Dclre1b/Exd1/Nol9/Parn/Dxo/Isg20l2/Endog/Aste1/Rad9b/Rpp21/Ern1/Tdp2/Dcp1b/Dffb/Fen1/Pola1/Polg	33	MP
log2FC > 1 , Spalax> rat, DE adj.Pvalue < 0.05	brain UP	GO:0006807	nitrogen compound metabolic process	439/1080	2922/8504	2.37654e-06	0.0014996	0.00146751	Zfp786/Zfp949/Zglp1/Fam83g/Snrpe/Fosb/Zfp663/LOC100362324/Ddx55/Znf7/LOC100911110/LOC100911372/LOC102548514/Zfp28/LOC103694852/Mrps7/Dffa/Gtpbp4/Cdkn1a/Eif2ak4/Rfc2/Txn1/Upb1/E2f5/Nudt1/Plscr1/Wnt11/Rps16/Arhgef5/Psmc3ip/Tmlhe/Dnph1/Mmp13/Pou2f1/Dusp5/Mms19/Eif2b3/Snrpb/Cd40/Map3k2/Prpf18/Epcam/Acr/Ada/Adrb2/Aldob/Tspo/Erbb2/Fancc/Gstp1/Hdc/Mpg/Aspg/Trib3/Gtf3a/Pnmt/Prps2/Yes1/Slc6a3/Sds/Tnfrsf8/…	439	MP
log2FC > 1 , Spalax> rat, DE adj.Pvalue < 0.05	brain UP	GO:0044699	single-organism process	849/1080	6203/8504	2.79895e-06	0.0015699	0.00153632	LOC100360218/Zglp1/Fam83g/Snrpe/Ankdd1a/Ddit4l/Gfy/LOC100911248/LOC100911951/LOC100912012/LOC103689979/LOC103693015/Gpnmb/Mrps7/Hadh/Ltb4r2/Pafah1b3/Dll3/Dffa/Gtpbp4/Bik/Stag3/Plce1/Ifitm2/Cdkn1a/Eif2ak4/Gale/Wnt2b/Txn1/Timp1/Upb1/Lgals8/E2f5/B3gnt5/Pcdh12/Kcnb2/Prdx1/Nudt1/Slc15a1/Il10ra/Plscr1/Ddit4l2/Wnt11/Sytl4/Gpr83/Arhgef5/Il2rg/Psmc3ip/Tnfrsf1b/Hspb2/Lcn2/Acot8/Tas1r3/Tmlhe/Atp12a/Dnph1/Mm…	849	MP
log2FC > 1 , Spalax> rat, DE adj.Pvalue < 0.05	brain UP	GO:0006261	DNA-dependent DNA replication	23/1080	68/8504	5.31921e-06	0.00268514	0.00262769	Rfc2/Rpain/Cdc45/Polq/Mcm7/RGD1564788/Orc6/Mgme1/Mcm6/Rnaseh1/Pole2/Rfc5/Ticrr/Mms22l/E2f7/Mcm3/Brca2/Cdc6/Pold4/Fen1/Pola1/Pola2/Polg	23	MP
log2FC > 1 , Spalax> rat, DE adj.Pvalue < 0.05	brain UP	GO:0034641	cellular nitrogen compound metabolic process	418/1080	2793/8504	8.25843e-06	0.00378987	0.00370879	Zfp786/Zfp949/Zglp1/Fam83g/Snrpe/Fosb/Zfp663/LOC100362324/Ddx55/Znf7/LOC100911110/LOC100911372/LOC102548514/Zfp28/LOC103694852/Mrps7/Dffa/Gtpbp4/Cdkn1a/Eif2ak4/Rfc2/Txn1/E2f5/Nudt1/Plscr1/Wnt11/Rps16/Arhgef5/Psmc3ip/Tmlhe/Dnph1/Mmp13/Pou2f1/Dusp5/Mms19/Eif2b3/Snrpb/Cd40/Map3k2/Prpf18/Epcam/Acr/Ada/Adrb2/Aldob/Tspo/Erbb2/Fancc/Gstp1/Hdc/Mpg/Aspg/Trib3/Gtf3a/Pnmt/Prps2/Yes1/Slc6a3/Tnfrsf8/Fgfr4/Esr…	418	MP
log2FC > 1 , Spalax> rat, DE adj.Pvalue < 0.05	brain UP	GO:1901360	organic cyclic compound metabolic process	391/1080	2592/8504	9.18358e-06	0.00386323	0.00378057	Zfp786/Zfp949/Zglp1/Fam83g/Snrpe/Fosb/Zfp663/LOC100362324/Ddx55/Znf7/LOC100911372/LOC102548514/Zfp28/LOC103694852/Dffa/Gtpbp4/Cdkn1a/Rfc2/Txn1/Timp1/E2f5/Nudt1/Plscr1/Wnt11/Rps16/Arhgef5/Psmc3ip/Dnph1/Pou2f1/Dusp5/Mms19/Snrpb/Cd40/Map3k2/Prpf18/Epcam/Acr/Ada/Adrb2/Aldob/Tspo/Erbb2/Fancc/Hdc/Mpg/Scd1/Hsd3b7/Trib3/Gtf3a/Pnmt/Prps2/Yes1/Slc6a3/Tnfrsf8/Fgfr4/Esr2/Plagl1/Gstt1/Fgf1/Hsd17b1/Htr4/Jak3/N…	391	MP
log2FC > 1 , Spalax> rat, DE adj.Pvalue < 0.05	brain UP	GO:0006725	cellular aromatic compound metabolic process	380/1080	2516/8504	1.20446e-05	0.00438064	0.00428692	Zfp786/Zfp949/Zglp1/Fam83g/Snrpe/Fosb/Zfp663/LOC100362324/Ddx55/Znf7/LOC100911372/LOC102548514/Zfp28/LOC103694852/Dffa/Gtpbp4/Cdkn1a/Rfc2/Txn1/E2f5/Nudt1/Plscr1/Wnt11/Rps16/Arhgef5/Psmc3ip/Dnph1/Pou2f1/Dusp5/Mms19/Snrpb/Cd40/Map3k2/Prpf18/Epcam/Acr/Ada/Adrb2/Aldob/Erbb2/Fancc/Hdc/Mpg/Trib3/Gtf3a/Pnmt/Prps2/Yes1/Slc6a3/Tnfrsf8/Fgfr4/Esr2/Plagl1/Gstt1/Ephx1/Fgf1/Htr4/Jak3/Npr3/Tshr/Anxa1/Fgf10/Pax6…	380	MP
log2FC > 1 , Spalax> rat, DE adj.Pvalue < 0.05	brain UP	GO:0071704	organic substance metabolic process	680/1080	4848/8504	1.21492e-05	0.00438064	0.00428692	Zfp786/Zfp949/Zglp1/Fam83g/Snrpe/Fosb/Anapc16/Zfp663/LOC100362324/LOC100362344/Ddx55/Znf7/LOC100911110/LOC100911372/LOC100912012/LOC102548514/Zfp28/Mettl21a/LOC103689979/LOC103693015/LOC103694852/Mrps7/Hadh/Pafah1b3/Dffa/Gtpbp4/Plce1/Cdkn1a/Eif2ak4/Gale/Rfc2/Txn1/Timp1/Upb1/E2f5/B3gnt5/Pcdh12/Ctrl/Prdx1/Nudt1/Xpnpep2/Plscr1/Wnt11/Rps16/Arhgef5/Il2rg/Psmc3ip/Tnfrsf1b/Lcn2/Acot8/Tmlhe/Dnph1/Mmp13/P…	680	MP
log2FC > 1 , Spalax> rat, DE adj.Pvalue < 0.05	brain UP	GO:0045143	homologous chromosome segregation	11/1080	22/8504	2.4427e-05	0.00777206	0.00760578	Stag3/Plk1/Rec8/Tex15/Trip13/Msh5/Terf1/Ccdc155/Brca2/Ccnb1ip1/Pttg1	11	MP
log2FC > 1 , Spalax> rat, DE adj.Pvalue < 0.05	brain UP	GO:0006310	DNA recombination	29/1080	104/8504	2.46341e-05	0.00777206	0.00760578	Psmc3ip/Cd40/Rpain/Cdc45/Polq/Fignl1/Rec8/Tex15/RGD1564788/Trip13/Ercc1/Palb2/Msh5/Mcm8/Rad54l/Recql4/Tbx21/Ung/Ccdc155/Fan1/Rad54b/Mms22l/Brca2/Stat6/Spidr/Ccnb1ip1/Xrcc2/Atr/Pot1b	29	MP
log2FC > 1 , Spalax> rat, DE adj.Pvalue < 0.05	brain UP	GO:0005575	cellular_component	1157/1157	7930/8504	1.42224e-38	8.3343e-36	7.93458e-36	Zfp786/LOC100174910/Zfp949/Phf6/LOC100360218/Zglp1/Fam83g/Snrpe/Fosb/Anapc16/Zmym6nb/Zfp663/LOC100362324/Ddx55/Ddit4l/Smim24/LOC100909434/Gfy/Znf7/LOC100911110/LOC100911248/LOC100911664/LOC100911902/LOC100911951/Mipol1/LOC100912012/LOC102548514/Zfp28/NEWGENE_621351/LOC103689979/NEWGENE_1359502/LOC103693015/Hspb8/Gpnmb/Mrps7/Hadh/Ltb4r2/Pafah1b3/Dll3/Dffa/Gtpbp4/Bik/Stag3/Plce1/Ifitm2/Cdkn1a/Eif2a…	1157	CC
log2FC > 1 , Spalax> rat, DE adj.Pvalue < 0.05	brain UP	GO:0031012	extracellular matrix	56/1157	204/8504	9.93888e-08	2.91209e-05	2.77242e-05	Wnt2b/Timp1/Plscr1/Wnt11/Mmp13/Spon2/Lgals3bp/Fgf1/Fgf10/Mmp11/Fn1/Tgfb3/Cthrc1/Fbln5/Chad/Thbs4/Thbs2/F2/Mmp21/Kazald1/Pcolce/Colq/Sbspon/Col27a1/Frem1/Lamb1/Krt1/Adamts8/Col7a1/Wnt9b/Tnn/Lamb3/Col9a1/Efemp1/Adamts16/Adamts14/Papln/Col14a1/Cilp/Adamts7/Wnt6/Col6a2/Adamts6/Prss36/Ltbp1/Col5a3/Wnt5a/Tgm4/Htra1/Col26a1/Fbn2/Lect1/Myoc/Cyr61/Lgals3/Col1a2	56	CC
log2FC > 1 , Spalax> rat, DE adj.Pvalue < 0.05	brain UP	GO:0005578	proteinaceous extracellular matrix	46/1157	159/8504	2.6646e-07	5.20486e-05	4.95523e-05	Wnt2b/Timp1/Wnt11/Mmp13/Spon2/Lgals3bp/Fgf1/Mmp11/Fn1/Tgfb3/Cthrc1/Fbln5/Chad/Thbs4/Thbs2/Kazald1/Colq/Col27a1/Frem1/Lamb1/Adamts8/Col7a1/Wnt9b/Tnn/Lamb3/Col9a1/Efemp1/Adamts16/Adamts14/Papln/Col14a1/Adamts7/Wnt6/Col6a2/Adamts6/Prss36/Ltbp1/Col5a3/Wnt5a/Col26a1/Fbn2/Lect1/Myoc/Cyr61/Lgals3/Col1a2	46	CC
log2FC > 1 , Spalax> rat, DE adj.Pvalue < 0.05	brain UP	GO:0043226	organelle	893/1157	6136/8504	1.76837e-05	0.00259066	0.00246641	Zfp786/LOC100174910/Phf6/Zglp1/Fam83g/Snrpe/Fosb/Anapc16/LOC100362324/Smim24/Gfy/LOC100911248/LOC100911902/Mipol1/LOC100912012/LOC102548514/LOC103689979/NEWGENE_1359502/LOC103693015/Hspb8/Gpnmb/Mrps7/Hadh/Pafah1b3/Dffa/Gtpbp4/Bik/Stag3/Plce1/Cdkn1a/Gale/Rfc2/Txn1/Timp1/Upb1/Lgals8/E2f5/B3gnt5/Pcdh12/Prdx1/Nudt1/Scaper/Xpnpep2/Plscr1/Rps25/Sytl4/Gpr83/Rps16/Manea/Arhgef5/Psmc3ip/Tnfrsf1b/Hspb2/Lcn…	893	CC
log2FC > 1 , Spalax> rat, DE adj.Pvalue < 0.05	brain UP	GO:0098687	chromosomal region	38/1157	147/8504	4.89785e-05	0.00574028	0.00546497	Kif2c/Plk1/Cenpf/Mis18a/Mcm7/Rec8/Ska1/Ercc1/Spc25/Mcm6/Mad2l1/Terf1/Ndc80/Tert/Lrwd1/Kntc1/Nuf2/Wdhd1/Ccdc155/Dclre1b/Nup160/Nat10/Knstrn/Mcm3/Hjurp/Terf2/Kif18a/Spc24/Nsl1/Cdca8/Mtbp/Mis12/Birc5/Mad1l1/LOC681185/Cenpo/Pot1b/Fen1	38	CC
log2FC > 1 , Spalax> rat, DE adj.Pvalue < 0.05	brain UP	GO:0005694	chromosome	87/1157	434/8504	8.6028e-05	0.00765392	0.00728683	Dffa/Stag3/Rfc2/Prdx1/Kif2c/Fancc/Pax6/Plk1/Smad3/Cenpf/Aptx/Eme1/Cdc45/Chaf1b/Mis18a/Mcm7/Fignl1/Rec8/Mbd1/Ska1/Orc6/Ercc1/Msh5/Ttc21b/Spc25/Mcm6/Mad2l1/Terf1/Xpa/Nasp/Pole2/Top1mt/Exosc4/Ndc80/Tert/Top3a/Lrwd1/Kntc1/Rfc5/Nuf2/Wdhd1/Shprh/Ccdc155/Rrp8/Ankrd2/Mdc1/Plk4/Dclre1b/Nup160/Nat10/Knstrn/Rbbp4/Mms22l/Uvssa/Topbp1/Mcm3/Hjurp/Smarca1/Myod1/Terf2/Pold4/Kif18a/Stat6/Spc24/Rad9b/Spidr/Nsl1/Cc…	87	CC
log2FC > 1 , Spalax> rat, DE adj.Pvalue < 0.05	brain UP	GO:0000776	kinetochore	22/1157	70/8504	9.14291e-05	0.00765392	0.00728683	Kif2c/Plk1/Cenpf/Rec8/Ska1/Spc25/Mad2l1/Ndc80/Kntc1/Nuf2/Nup160/Knstrn/Hjurp/Kif18a/Spc24/Nsl1/Mtbp/Mis12/Birc5/Mad1l1/LOC681185/Cenpo	22	CC
log2FC > 1 , Spalax> rat, DE adj.Pvalue < 0.05	brain UP	GO:0003674	molecular_function	1028/1028	7304/8504	1.69898e-73	1.44413e-70	1.30732e-70	Zfp786/Zfp949/Phf6/Zglp1/Fosb/Simc1/Zfp663/LOC100362324/LOC100362344/Ddx55/LOC100909434/Znf7/LOC100911110/LOC100911248/LOC100911902/LOC100911951/LOC100912012/LOC102548514/Zfp28/Mettl21a/NEWGENE_621351/LOC103689979/NEWGENE_1359502/NEWGENE_1311061/LOC103690175/LOC103691238/LOC103693015/NEWGENE_1359295/LOC103693419/LOC103694852/Hspb8/Gpnmb/Mrps7/Hadh/Ltb4r2/Pafah1b3/Dll3/Gtpbp4/Bik/Plce1/Ifitm2/Cdkn…	1028	MF
log2FC > 1 , Spalax> rat, DE adj.Pvalue < 0.05	brain UP	GO:0005488	binding	813/1028	5883/8504	2.55912e-14	1.08763e-11	9.84587e-12	Zfp786/Zfp949/Phf6/Zglp1/Fosb/Simc1/Zfp663/LOC100362324/LOC100362344/Ddx55/LOC100909434/Znf7/LOC100911110/LOC100911248/LOC100911902/LOC100911951/LOC100912012/LOC102548514/Zfp28/Mettl21a/LOC103689979/NEWGENE_1359502/NEWGENE_1311061/LOC103690175/LOC103691238/LOC103693015/NEWGENE_1359295/LOC103693419/LOC103694852/Hspb8/Gpnmb/Mrps7/Hadh/Pafah1b3/Dll3/Gtpbp4/Bik/Plce1/Cdkn1a/Eif2ak4/Gale/Wnt2b/Rfc2/Tx…	813	MF
log2FC > 1 , Spalax> rat, DE adj.Pvalue < 0.05	brain UP	GO:0003824	catalytic activity	425/1028	2888/8504	8.48599e-08	2.30663e-05	2.08811e-05	LOC100362324/LOC100362344/Ddx55/Mettl21a/LOC103689979/LOC103693015/LOC103694852/Hadh/Pafah1b3/Gtpbp4/Plce1/Cdkn1a/Eif2ak4/Gale/Rfc2/Txn1/Upb1/B3gnt5/Ctrl/Prdx1/Nudt1/Xpnpep2/Manea/Acot8/Tmlhe/Atp12a/Dnph1/Mmp13/Pcsk4/Dusp5/Eif2b3/Map3k2/Osgin1/Atp2c2/Sgk2/Kif2c/Klc3/Prss8/Acr/Ada/Aldob/Erbb2/Gstp1/Gusb/Hdc/Mpg/Mst1/Scd1/Hsd3b7/Aspg/Pnmt/Ggta1/Cyp4x1/Prps2/Yes1/Sds/Fgfr4/Pcsk1/Dpp4/Gstt1/Acox2/Eph…	425	MF
log2FC > 1 , Spalax> rat, DE adj.Pvalue < 0.05	brain UP	GO:0003676	nucleic acid binding	288/1028	1834/8504	1.08547e-07	2.30663e-05	2.08811e-05	Zfp786/Zfp949/Phf6/Zglp1/Fosb/Zfp663/LOC100362324/Ddx55/Znf7/LOC100911110/LOC100911248/LOC102548514/Zfp28/LOC103691238/NEWGENE_1359295/LOC103694852/Mrps7/Gtpbp4/Rfc2/Txn1/E2f5/Prdx1/Nudt1/Scaper/Plscr1/Rps25/Wnt11/Rps16/Psmc3ip/Pou2f1/Eif2b3/Snrpb/Erbb2/Mpg/Gtf3a/Esr2/Plagl1/Anxa1/Pax6/Ube2i/Smad3/Pparg/Ahr/Aptx/Homez/Npas4/Tbl3/Mrpl22/Tefm/Eme1/Crkl/Cdc45/Eif4g1/Polq/Mcm7/Zbed5/Dhx37/Gtf2h3/Fars…	288	MF
log2FC > 1 , Spalax> rat, DE adj.Pvalue < 0.05	brain UP	GO:0004518	nuclease activity	30/1028	95/8504	3.72779e-07	6.33725e-05	5.73688e-05	LOC103694852/Dnase1/Aptx/Eme1/RGD1564788/Rpp38/Ercc1/Pop4/Nthl1/Mgme1/Rnaseh1/Rnase6/Exnef/Fan1/Dclre1b/Exd1/Smug1/Parn/Dxo/Isg20l2/Endog/Aste1/Rad9b/Rpp21/Ern1/Tdp2/Dffb/Fen1/Pola1/Polg	30	MF
log2FC > 1 , Spalax> rat, DE adj.Pvalue < 0.05	brain UP	GO:0016787	hydrolase activity	201/1028	1218/8504	5.36908e-07	7.60619e-05	6.8856e-05	LOC100362324/Ddx55/LOC103694852/Pafah1b3/Gtpbp4/Plce1/Rfc2/Upb1/Ctrl/Nudt1/Xpnpep2/Manea/Acot8/Atp12a/Dnph1/Mmp13/Pcsk4/Dusp5/Atp2c2/Kif2c/Klc3/Prss8/Acr/Ada/Gusb/Mpg/Mst1/Aspg/Pcsk1/Dpp4/Gstt1/Ephx1/Anxa1/Cd44/Mmp11/Plau/Dnase1/Aptx/Myo7a/Abca5/Abca17/Alox12/Eme1/Cdc45/Atp13a4/Polq/Mcm7/Dhx37/Gtf2h3/Pla2g3/Fignl1/Ddx56/Abca13/Prorsd1/RGD1564788/Npepo/Tubb2b/Rpp38/Hpn/Lipg/Capn1/Atp8b1/Dcp2/Prss5…	201	MF
log2FC > 1 , Spalax> rat, DE adj.Pvalue < 0.05	brain UP	GO:0097159	organic cyclic compound binding	418/1028	2878/8504	6.62814e-07	8.04846e-05	7.28597e-05	Zfp786/Zfp949/Phf6/Zglp1/Fosb/Zfp663/LOC100362324/LOC100362344/Ddx55/Znf7/LOC100911110/LOC100911248/LOC102548514/Zfp28/LOC103689979/LOC103691238/NEWGENE_1359295/LOC103694852/Mrps7/Hadh/Gtpbp4/Eif2ak4/Rfc2/Txn1/E2f5/Prdx1/Nudt1/Scaper/Plscr1/Rps25/Wnt11/Rps16/Psmc3ip/Atp12a/Cbwd1/Pou2f1/Eif2b3/Snrpb/Map3k2/Atp2c2/Sgk2/Kif2c/Ada/Adrb2/Tspo/Erbb2/Hdc/Mpg/Trib3/Gtf3a/Cyp4x1/Prps2/Yes1/Slc6a3/P2rx6/Sd…	418	MF
log2FC > 1 , Spalax> rat, DE adj.Pvalue < 0.05	brain UP	GO:1901363	heterocyclic compound binding	412/1028	2845/8504	1.24273e-06	0.00013204	0.000119531	Zfp786/Zfp949/Phf6/Zglp1/Fosb/Zfp663/LOC100362324/LOC100362344/Ddx55/Znf7/LOC100911110/LOC100911248/LOC102548514/Zfp28/LOC103689979/LOC103691238/NEWGENE_1359295/LOC103694852/Mrps7/Hadh/Gtpbp4/Eif2ak4/Rfc2/Txn1/E2f5/Prdx1/Nudt1/Scaper/Plscr1/Rps25/Wnt11/Rps16/Psmc3ip/Atp12a/Cbwd1/Pou2f1/Eif2b3/Snrpb/Map3k2/Atp2c2/Sgk2/Kif2c/Ada/Erbb2/Hdc/Mpg/Trib3/Gtf3a/Cyp4x1/Prps2/Yes1/P2rx6/Sds/Fgfr4/Esr2/Plagl…	412	MF
log2FC > 1 , Spalax> rat, DE adj.Pvalue < 0.05	brain UP	GO:0008201	heparin binding	20/1028	65/8504	4.95026e-05	0.00467525	0.00423233	LOC100912012/Gpnmb/Ccl2/Fgfr4/Fgf1/Fgf10/Ccl3/Fn1/Grem2/Lipg/Mstn/Thbs4/Thbs2/Fgf7/Pcolce/Colq/Elane/Rspo2/Col5a3/Cyr61	20	MF
log2FC > 1 , Spalax> rat, DE adj.Pvalue < 0.05	brain UP	rno03030	DNA replication	11/477	22/3396	6.11568e-05	0.0113752	0.0109798	Rfc5/Mcm7/Rfc2/Mcm6/Pole2/Rnaseh1/Mcm3/Pola1/Pold4/Fen1/Pola2	11	KEGG
log2FC > 1 , Spalax> rat, DE adj.Pvalue < 0.05	brain UP	rno03460	Fanconi anemia pathway	13/477	30/3396	8.58506e-05	0.0113752	0.0109798	Brca2/Fancb/Ube2t/Top3a/Atr/Fanca/Fancc/Ercc1/Polh/Atrip/Fan1/Eme1/Palb2	13	KEGG
log2FC > 1 , Spalax> rat, DE adj.Pvalue < 0.05	brain UP	rno04512	ECM-receptor interaction	17/477	49/3396	0.00020371	0.0163568	0.0157883	Col6a2/Tnn/Chad/Lamb1/Lamb3/Cd44/Gp9/Thbs2/Col1a2/NEWGENE_621351/Itgb7/Thbs4/Col9a1/Fn1/Itga10/Col6a4/Spp1	17	KEGG
log2FC > 1 , Spalax> rat, DE adj.Pvalue < 0.05	brain UP	rno04974	Protein digestion and absorption	15/477	41/3396	0.000246895	0.0163568	0.0157883	Col6a2/Xpnpep2/Col27a1/Prcp/Col1a2/NEWGENE_621351/Slc15a1/Col9a1/Slc9a3/Ctrl/Col5a3/Col7a1/Col14a1/Dpp4/Col6a4	15	KEGG
log2FC < -1 , Spalax< rat, DE adj.Pvalue < 0.05	brain Down	GO:0008150	biological_process	1072/1072	7580/8504	3.32087e-58	1.71689e-54	1.52655e-54	Gnl3l/Palm3/Kirrel2/LOC100360552/Hoxb2/Rnaseh2c/Ift140/Elp3/Otulin/Adgra2/LOC100363332/LOC100912286/Ufsp1/LOC103692165/LOC103692719/Kif1c/Sncb/Sqstm1/Glrx2/Ltc4s/Asah2/P2rx2/Gng12/Sardh/Trpv6/Map2k6/Ntn3/Wif1/Gsto1/F11r/Tgfbi/Snai1/Pou6f1/Vwf/F2rl1/Acacb/Gp1bb/Lpar1/Cdh3/Slc25a20/Mt3/P2ry6/Gmpr/Decr1/Gpr37/Ackr2/Gli1/Ppfia3/Gabra4/Cacng4/Dynll2/Ppp4r1/Cfh/Skap2/Kcnk15/Slc38a4/Fgf12/Hadha/Lhx3/Anp…	1072	BP
log2FC < -1 , Spalax< rat, DE adj.Pvalue < 0.05	brain Down	GO:0044699	single-organism process	915/1072	6203/8504	4.13125e-25	1.06793e-21	9.49536e-22	Palm3/Kirrel2/LOC100360552/Hoxb2/Ift140/Elp3/Otulin/Adgra2/LOC100363332/LOC100912286/LOC103692165/Kif1c/Sncb/Sqstm1/Glrx2/Ltc4s/Asah2/P2rx2/Gng12/Sardh/Trpv6/Map2k6/Ntn3/Wif1/Gsto1/F11r/Tgfbi/Snai1/Vwf/F2rl1/Acacb/Gp1bb/Lpar1/Cdh3/Mt3/P2ry6/Gmpr/Decr1/Gpr37/Ackr2/Gli1/Ppfia3/Gabra4/Cacng4/Dynll2/Ppp4r1/Cfh/Skap2/Kcnk15/Slc38a4/Fgf12/Hadha/Lhx3/Anp32b/Grin3b/Serinc5/Akap5/Tspan8/Folr1/Atp5g2/Trak2…	915	BP
log2FC < -1 , Spalax< rat, DE adj.Pvalue < 0.05	brain Down	GO:0044763	single-organism cellular process	827/1072	5646/8504	1.63544e-16	2.8184e-13	2.50595e-13	Palm3/LOC100360552/Ift140/Elp3/Otulin/Adgra2/LOC100363332/LOC100912286/LOC103692165/Kif1c/Sncb/Sqstm1/Glrx2/Ltc4s/Asah2/P2rx2/Gng12/Sardh/Trpv6/Map2k6/Ntn3/Wif1/Gsto1/F11r/Tgfbi/Snai1/Vwf/F2rl1/Acacb/Gp1bb/Lpar1/Cdh3/Mt3/P2ry6/Gmpr/Decr1/Gpr37/Ackr2/Gli1/Ppfia3/Gabra4/Cacng4/Dynll2/Ppp4r1/Skap2/Kcnk15/Slc38a4/Fgf12/Hadha/Lhx3/Anp32b/Grin3b/Serinc5/Akap5/Folr1/Atp5g2/Trak2/Cdc25a/Wfdc1/Rab29/Kcne2…	827	BP
log2FC < -1 , Spalax< rat, DE adj.Pvalue < 0.05	brain Down	GO:0009987	cellular process	963/1072	6936/8504	1.47767e-15	1.90989e-12	1.69815e-12	Palm3/Kirrel2/LOC100360552/Hoxb2/Rnaseh2c/Ift140/Elp3/Otulin/Adgra2/LOC100363332/LOC100912286/LOC103692165/LOC103692719/Kif1c/Sncb/Sqstm1/Glrx2/Ltc4s/Asah2/P2rx2/Gng12/Sardh/Trpv6/Map2k6/Ntn3/Wif1/Gsto1/F11r/Tgfbi/Snai1/Pou6f1/Vwf/F2rl1/Acacb/Gp1bb/Lpar1/Cdh3/Mt3/P2ry6/Gmpr/Decr1/Gpr37/Ackr2/Gli1/Ppfia3/Gabra4/Cacng4/Dynll2/Ppp4r1/Cfh/Skap2/Kcnk15/Slc38a4/Fgf12/Hadha/Lhx3/Anp32b/Grin3b/Serinc5/Ak…	963	BP
log2FC < -1 , Spalax< rat, DE adj.Pvalue < 0.05	brain Down	GO:0007186	G-protein coupled receptor signaling pathway	75/1072	330/8504	1.45272e-07	0.000150211	0.000133559	LOC100360552/Adgra2/Gng12/F2rl1/Lpar1/P2ry6/Gpr37/Ackr2/Gabra4/Gprasp1/Gpr149/Adra2c/Lepr/Plcd1/Rho/Gnas/Gipr/Avpr1a/Htr2c/F2r/Gabrb1/Hcrtr1/Gnai3/Glra1/Npb/Lgr4/Klk6/Gpr182/Adora2b/Tas1r1/Adra1d/S1pr2/Rxfp3/Rgs9/P2ry2/Gpr165/Cacna1d/S1pr1/Pik3cg/Adcy9/Rpgrip1l/P2ry13/Prex1/Prex2/Adgrb2/Gpr135/Gpr101/Niacr1/Adgre5/Spns1/Ccl19/Rac2/Gpr150/Ednrb/Car2/Rgs10/Rgs3/Rgs5/Ezr/Ptafr/Grk6/Slc9a3r1/S1pr5/Ec…	75	BP
log2FC < -1 , Spalax< rat, DE adj.Pvalue < 0.05	brain Down	GO:0050896	response to stimulus	542/1072	3700/8504	4.10976e-07	0.000354125	0.000314866	Palm3/LOC100360552/Ift140/Otulin/Adgra2/LOC100363332/LOC100912286/LOC103692165/Sqstm1/Glrx2/Ltc4s/Asah2/P2rx2/Gng12/Map2k6/Ntn3/Wif1/Gsto1/F11r/Snai1/Vwf/F2rl1/Acacb/Gp1bb/Lpar1/Cdh3/Mt3/P2ry6/Gmpr/Gpr37/Ackr2/Gli1/Gabra4/Cacng4/Ppp4r1/Cfh/Skap2/Fgf12/Hadha/Lhx3/Grin3b/Akap5/Tspan8/Folr1/Atp5g2/Cdc25a/Wfdc1/Rab29/Kcne2/Gbp2/Gprasp1/Acsbg1/Pbld1/Rasgrf1/Gpr149/Myo16/Grasp/Adra2c/Aldh1a1/Atp1a2/Atp…	542	BP
log2FC < -1 , Spalax< rat, DE adj.Pvalue < 0.05	brain Down	GO:0009611	response to wounding	82/1072	394/8504	1.87708e-06	0.00138636	0.00123266	LOC100360552/Otulin/Ltc4s/Vwf/F2rl1/Gp1bb/Cdh3/Cfh/Tspan8/Folr1/Wfdc1/Adra2c/Gfap/Igf2/Nefh/Nos3/Sparc/Gnas/Lox/Gipr/Cyp19a1/Apod/Aqp1/Bmp4/Cst3/Cd59/F2r/F3/Plat/Cntf/Stab2/Nlrp3/Mylk/Pik3c2b/Rhbdd3/Arg1/Ankrd42/Adora2b/Papss2/Tfpi/C1qtnf3/Adamts12/Ptgs2/P2ry2/Vav2/Gsn/Grhl3/Pik3cg/Matn2/F8/C1galt1c1/Bptf/Fcgr3a/Hps6/Cdk19/Slc7a11/Otud7b/Ezh2/Il17ra/Tmprss6/Sema7a/Slc11a1/Il33/Tnfrsf11a/Tc2n/Ednr…	82	BP
log2FC < -1 , Spalax< rat, DE adj.Pvalue < 0.05	brain Down	GO:0044281	small molecule metabolic process	157/1072	895/8504	3.97811e-06	0.00228696	0.00203342	Ltc4s/Asah2/Sardh/Gsto1/Snai1/Acacb/Lpar1/Mt3/Gmpr/Decr1/Hadha/Serinc5/Akap5/Folr1/Atp5g2/Elovl5/Acsbg1/Tecr/Adra2c/Aldh1a1/Atp1a2/Fuca1/Igf2/Lepr/Me1/Mme/Dmgdh/Nos3/Pah/Plcd1/Tk1/Ttr/Tbxas1/Gnas/Plp1/Glul/Pgam2/Gipr/Rbp1/Hk2/Ampd3/Avpr1a/Cyp19a1/Htr2c/Apod/Aqp1/Fmo1/Adk/Cyp51/Scp2/Ttpa/Cd74/Crem/Acot7/Aloxe3/Galk1/Pycr1/Nit2/Pde6b/Pde4c/Ppp1r3g/Aldh7a1/Abhd3/Arg1/Fuca2/Adora2b/Qprt/Pla2g5/B3gat3…	157	BP
log2FC < -1 , Spalax< rat, DE adj.Pvalue < 0.05	brain Down	GO:0044282	small molecule catabolic process	38/1072	143/8504	4.22464e-06	0.00228696	0.00203342	Sardh/Mt3/Decr1/Hadha/Dmgdh/Nos3/Pah/Hk2/Acot7/Galk1/Arg1/Qprt/Fah/Ptpmt1/Hpd/Bcat1/Aass/Aldh1b1/Slc25a17/Ldlr/Acad10/Smpd1/Aldh3b1/Cyp26b1/Mccc2/Lpin3/Smpdl3b/Dtd2/Hibadh/Qdpr/Gstz1/Oxct1/Dhdh/Akr1a1/Impa1/Crot/Abcd2/Acsl5	38	BP
log2FC < -1 , Spalax< rat, DE adj.Pvalue < 0.05	brain Down	GO:0002376	immune system process	161/1072	924/8504	4.42352e-06	0.00228696	0.00203342	LOC100360552/Otulin/LOC100363332/LOC100912286/Sqstm1/F2rl1/Ackr2/Cfh/Skap2/Gbp2/Tmem176b/B2m/Fst/Igf2/Mylpf/Cd48/Lmo1/Tnfsf10/Tap1/Gnas/Cd4/Psmb9/Itgam/Fgfr2/Camk4/Rbp1/Il4r/Ampd3/Cyp19a1/Ccnd3/Il6st/Apod/Anxa3/Aqp4/Bmp4/Fth1/Vcam1/Adk/Cd59/Ctse/Ctsh/Lgals9/Cd74/Ptpn11/Igfbp2/Ctsl/Slc11a2/Lgr4/Nlrp3/Klhl6/Mylk/Rab5b/Pik3c2b/Ube2k/Rhbdd3/Ifi30/Lig4/Prelid1/Vtn/Nlrc5/Hfe/Prkd2/Adora2b/Susd2/Cd180/A…	161	BP
log2FC < -1 , Spalax< rat, DE adj.Pvalue < 0.05	brain Down	GO:0055085	transmembrane transport	112/1072	596/8504	4.91402e-06	0.00230959	0.00205354	P2rx2/Trpv6/Gsto1/Gabra4/Cacng4/Kcnk15/Slc38a4/Fgf12/Grin3b/Atp5g2/Kcne2/Slc6a5/Rasgrf1/Atp1a2/Atp4a/Cp/Slc15a3/Slc4a1/Tap1/Slc16a1/Slc2a4/Aqp1/Slc5a11/Aqp4/Bmp4/Gabrb1/Scp2/Glra1/Clcn1/Slc18a1/Slc11a2/Kcnj6/Kcnq5/Tomm20/Slc35e4/Gjc1/Kcnj14/Slc6a15/Aqp11/Slc16a11/Slc43a2/Slc29a4/Slc30a10/Slc35d2/Hrc/Clic2/Clic3/P2rx7/Cacna1d/Slc4a5/Tspan1/Pik3cg/Abca7/Slc25a17/Ldlr/Slc25a23/Abca12/Mmgt1/Abca8a/Di…	112	BP
log2FC < -1 , Spalax< rat, DE adj.Pvalue < 0.05	brain Down	GO:0010033	response to organic substance	241/1072	1509/8504	1.37571e-05	0.00553401	0.00492049	Palm3/Adgra2/Glrx2/Ltc4s/Asah2/P2rx2/Gng12/Map2k6/F2rl1/Acacb/Lpar1/Mt3/P2ry6/Ackr2/Cfh/Fgf12/Hadha/Akap5/Folr1/Atp5g2/Wfdc1/Gbp2/Acsbg1/Pbld1/Rasgrf1/Adra2c/Aldh1a1/Atp1a2/B2m/Ctrb1/Fst/Igf2/Lepr/Mbp/Me1/Nefh/Mme/Acvr1c/Nos3/Lmbrd1/Rab31/Serpina1/Plcd1/Tnfsf10/Pygm/Sparc/Tk1/Gnas/Lox/Cd4/Glul/Psmb9/Fgfr2/Gipr/Slc16a1/Rbp1/Il4r/Pld1/Avpr1a/Slc2a4/Cyp19a1/Pgr/Htr2c/Ccnd3/Il6st/Arsb/Aqp1/Fmo1/Id1/M…	241	BP
log2FC < -1 , Spalax< rat, DE adj.Pvalue < 0.05	brain Down	GO:0006811	ion transport	132/1072	744/8504	1.46233e-05	0.00553401	0.00492049	P2rx2/Trpv6/Map2k6/Gsto1/Mt3/P2ry6/Gabra4/Cacng4/Kcnk15/Slc38a4/Fgf12/Grin3b/Serinc5/Akap5/Folr1/Atp5g2/Kcne2/Slc6a5/Rasgrf1/Atp1a2/Atp4a/B2m/Cp/Nos3/Slc4a1/Gnas/Cd4/Slc16a1/Avpr1a/Slc2a4/Htr2c/Aqp1/Slc5a11/Aqp4/Bmp4/Fth1/F2r/Gabrb1/Lgals9/Scp2/Trh/Glra1/Clcn1/Slc18a1/Slc11a2/Kcnj6/Kcnq5/Slc35e4/Gjc1/Kcnj14/Slc6a15/Slc16a11/Slc43a2/Mfi2/Mylk/Slc30a10/Nat8l/Tusc3/Slc35d2/Prelid1/Cd63/Hfe/Arg1/Hrc/…	132	BP
log2FC < -1 , Spalax< rat, DE adj.Pvalue < 0.05	brain Down	GO:0055114	oxidation-reduction process	85/1072	434/8504	1.49857e-05	0.00553401	0.00492049	Glrx2/Ltc4s/Sardh/Gsto1/Acacb/Mt3/Gmpr/Decr1/Hadha/Cyp2t1/Tecr/Aldh1a1/Cp/Igf2/Me1/Dmgdh/Nos3/Pah/Pygm/Tbxas1/Gnas/Lox/Avpr1a/Cyp19a1/Il6st/Apod/Fmo1/Fth1/Vcam1/Cyp51/Aloxe3/Txndc17/Pycr1/Ifi30/Prelid1/Ppp1r3g/Aldh7a1/Paox/Pax2/Clic2/Ptgs2/Hpd/Phyhd1/Aass/Aldh1b1/Slc25a17/Slc25a23/Pla2g7/Cyp27a1/F8/Acad10/Hsd17b13/Fa2h/Kdm8/Aldh3b1/Pyroxd2/Steap2/Cyp26b1/Loxl1/Cyp20a1/Tph2/Ogdh/Ndufb7/Suclg2/Adhf…	85	BP
log2FC < -1 , Spalax< rat, DE adj.Pvalue < 0.05	brain Down	GO:0044707	single-multicellular organism process	443/1072	3023/8504	1.61229e-05	0.00555704	0.00494097	LOC100360552/Hoxb2/Ift140/Elp3/Otulin/Adgra2/LOC100363332/P2rx2/Gng12/Trpv6/Map2k6/Ntn3/Wif1/F11r/Tgfbi/Snai1/Vwf/F2rl1/Acacb/Gp1bb/Lpar1/Cdh3/Mt3/Gli1/Gabra4/Cacng4/Dynll2/Fgf12/Lhx3/Anp32b/Serinc5/Akap5/Tspan8/Folr1/Kcne2/Vsx2/Acsbg1/Tmem176b/Crtac1/Crispld2/Pbld1/Rasgrf1/Gpr149/Myo16/Adra2c/Aldh1a1/Atp1a2/Atp4a/B2m/Cp/Ctrb1/Fst/Gfap/Hoxc4/Igf2/Lepr/Mbp/Mylpf/Nefh/Mme/Acvr1c/Nos3/Plcd1/Pmp22/Tn…	443	BP
log2FC < -1 , Spalax< rat, DE adj.Pvalue < 0.05	brain Down	GO:0044710	single-organism metabolic process	360/1072	2406/8504	2.88875e-05	0.00838003	0.007451	Elp3/LOC100912286/Sqstm1/Glrx2/Ltc4s/Asah2/Sardh/Map2k6/Gsto1/Snai1/F2rl1/Acacb/Lpar1/Cdh3/Mt3/Gmpr/Decr1/Gpr37/Cfh/Fgf12/Hadha/Serinc5/Akap5/Folr1/Atp5g2/Trak2/Cyp2t1/Elovl5/Acsbg1/A3galt2/Tecr/Adra2c/Aldh1a1/Atp1a2/Cp/Fuca1/Igf2/Lepr/Me1/Mme/Acvr1c/Dmgdh/Nos3/Lmbrd1/Pah/Rab31/Plcd1/Pygm/Tk1/Ttr/Tbxas1/Gnas/Lox/Plp1/Glul/Pgam2/Fgfr2/Gipr/Slc16a1/Rbp1/Hk2/Ampd3/Pld1/Avpr1a/Cyp19a1/Pgr/Htr2c/Ccnd3…	360	BP
log2FC < -1 , Spalax< rat, DE adj.Pvalue < 0.05	brain Down	GO:0033993	response to lipid	106/1072	579/8504	2.89386e-05	0.00838003	0.007451	Palm3/Ltc4s/Gng12/Lpar1/P2ry6/Cfh/Wfdc1/Gbp2/Acsbg1/Aldh1a1/Atp1a2/B2m/Igf2/Lepr/Mbp/Nefh/Acvr1c/Nos3/Serpina1/Plcd1/Sparc/Tk1/Gnas/Lox/Cd4/Gipr/Rbp1/Il4r/Avpr1a/Cyp19a1/Pgr/Arsb/Aqp1/Fmo1/Mfge8/Anxa3/Aqp4/Bmp4/Cst3/Tnfrsf11b/Vcam1/Ctsh/F2r/Fosl1/Gabrb1/Lgals9/Scp2/Trh/F3/Igfbp2/Plat/Ctsl/Nlrp3/Mmp15/Arg1/Pax2/Acta1/Cd180/Rgs9/Ptgs2/Ptpn22/P2ry2/P2rx7/Ldlr/Srr/Fcgr3a/Nkx3-1/Trim5/Cdk19/Ltk/Ezh2/C…	106	BP
log2FC < -1 , Spalax< rat, DE adj.Pvalue < 0.05	brain Down	GO:0023052	signaling	386/1072	2603/8504	2.91761e-05	0.00838003	0.007451	Palm3/LOC100360552/Ift140/Otulin/Adgra2/LOC100363332/LOC103692165/Sncb/Sqstm1/P2rx2/Gng12/Trpv6/Map2k6/Wif1/Snai1/F2rl1/Lpar1/Cdh3/Mt3/P2ry6/Gpr37/Ackr2/Gli1/Ppfia3/Gabra4/Cacng4/Ppp4r1/Skap2/Fgf12/Grin3b/Akap5/Folr1/Rab29/Kcne2/Slc6a5/Rnf39/Gprasp1/Pbld1/Rasgrf1/Gpr149/Myo16/Grasp/Acp1/Adra2c/Atp1a2/Fst/Gfap/Igf2/Lepr/Acvr1c/Cd48/Nos3/Lmbrd1/S100a4/Rab31/Plcd1/Tnfsf10/Rho/Sparc/Gnas/Cd4/Plp1/Glu…	386	BP
log2FC < -1 , Spalax< rat, DE adj.Pvalue < 0.05	brain Down	GO:0032501	multicellular organismal process	452/1072	3110/8504	3.12617e-05	0.00850647	0.00756342	LOC100360552/Hoxb2/Ift140/Elp3/Otulin/Adgra2/LOC100363332/P2rx2/Gng12/Trpv6/Map2k6/Ntn3/Wif1/F11r/Tgfbi/Snai1/Vwf/F2rl1/Acacb/Gp1bb/Lpar1/Cdh3/Mt3/Gli1/Gabra4/Cacng4/Dynll2/Fgf12/Lhx3/Anp32b/Serinc5/Akap5/Tspan8/Folr1/Kcne2/Vsx2/Acsbg1/Tmem176b/Crtac1/Crispld2/Pbld1/Rasgrf1/Gpr149/Myo16/Adra2c/Aldh1a1/Atp1a2/Atp4a/B2m/Cp/Ctrb1/Fst/Gfap/Hoxc4/Igf2/Lepr/Mbp/Mylpf/Nefh/Mme/Acvr1c/Nos3/Plcd1/Pmp22/Tn…	452	BP
log2FC < -1 , Spalax< rat, DE adj.Pvalue < 0.05	brain Down	GO:0044700	single organism signaling	385/1072	2600/8504	3.48222e-05	0.00876933	0.00779714	Palm3/LOC100360552/Ift140/Otulin/Adgra2/LOC100363332/LOC103692165/Sncb/Sqstm1/P2rx2/Gng12/Trpv6/Map2k6/Wif1/Snai1/F2rl1/Lpar1/Cdh3/Mt3/P2ry6/Gpr37/Ackr2/Gli1/Ppfia3/Gabra4/Cacng4/Ppp4r1/Skap2/Fgf12/Grin3b/Akap5/Folr1/Rab29/Kcne2/Slc6a5/Rnf39/Gprasp1/Pbld1/Rasgrf1/Gpr149/Myo16/Grasp/Acp1/Adra2c/Atp1a2/Fst/Gfap/Igf2/Lepr/Acvr1c/Cd48/Nos3/Lmbrd1/S100a4/Rab31/Plcd1/Tnfsf10/Rho/Sparc/Gnas/Cd4/Plp1/Glu…	385	BP
log2FC < -1 , Spalax< rat, DE adj.Pvalue < 0.05	brain Down	GO:0007596	blood coagulation	26/1072	91/8504	3.56201e-05	0.00876933	0.00779714	Vwf/F2rl1/Gp1bb/Tspan8/Adra2c/Gnas/F2r/F3/Stab2/Pik3c2b/Papss2/Tfpi/Vav2/Pik3cg/F8/C1galt1c1/Hps6/Slc7a11/Tmprss6/Tc2n/Gas6/F13a1/Hpse/Mertk/Lbh/Tec	26	BP
log2FC < -1 , Spalax< rat, DE adj.Pvalue < 0.05	brain Down	GO:0001775	cell activation	77/1072	394/8504	4.11374e-05	0.00932372	0.00829007	LOC100360552/LOC100363332/Vwf/F2rl1/Ackr2/Skap2/Adra2c/B2m/Igf2/Cd48/Lmo1/Gnas/Cd4/Itgam/Camk4/Il4r/Ccnd3/Il6st/Anxa3/Bmp4/Cst3/Vcam1/Adk/Cd59/F2r/Lgals9/Cd74/Igfbp2/Cntf/Pik3c2b/Rhbdd3/Lig4/Prelid1/Hfe/Adora2b/Cd180/Ptpn22/P2rx7/Gsn/Ltbr/Pik3cg/Zap70/F8/C1galt1c1/Fcgr3a/Lcp1/Slc7a11/Prex1/Nfatc2/Cyp26b1/Il17ra/Lck/Ctps1/Slc11a1/Tlr7/Pfdn1/Tbc1d10c/Il33/Ccl19/Pram1/Nfam1/Selplg/Clcf1/Rac2/Dusp3/B…	77	BP
log2FC < -1 , Spalax< rat, DE adj.Pvalue < 0.05	brain Down	GO:0016042	lipid catabolic process	33/1072	129/8504	4.14788e-05	0.00932372	0.00829007	Asah2/Mt3/Decr1/Hadha/Plcd1/Pld1/Acot7/Neu2/Pla2g5/Ppt1/Hexb/Pik3cg/Slc25a17/Ldlr/Hexa/Pla2g7/Cyp27a1/Acad10/Ces5a/Smpd1/Lipm/Pla2g4b/Cyp26b1/Abhd5/Niacr1/Sirt2/Lpin3/Smpdl3b/Gla/Proca1/Crot/Abcd2/Acsl5	33	BP
log2FC < -1 , Spalax< rat, DE adj.Pvalue < 0.05	brain Down	GO:0005576	extracellular region	352/1131	1878/8504	1.85787e-14	5.51787e-12	5.17269e-12	LOC100363332/Ccdc180/Ufsp1/Sqstm1/Asah2/Gng12/Trpv6/Ntn3/Wif1/Gsto1/F11r/Tgfbi/Vwf/Mt3/Decr1/Cfh/Anp32b/Serinc5/Tspan8/Folr1/Cst6/Wfdc1/Rab29/Gbp2/Crtac1/Crispld2/Pbld1/Acp1/Aldh1a1/Atp1a2/Atp4a/B2m/Ckm/Cp/Ctrb1/Fst/Fuca1/Igf2/Lepr/Mme/Cd48/S100a4/Pah/Serpina1/Plcd1/Bcas1/Tnfsf10/Pygm/Slc4a1/Sparc/Ttr/Gnas/Lox/Glul/Pgam2/Psmb9/Itgam/Slc16a1/Camk4/Il4r/Myo5b/Slc2a4/Il6st/Arsb/Apod/Aqp1/Tst/Mfge8/A…	352	CC
log2FC < -1 , Spalax< rat, DE adj.Pvalue < 0.05	brain Down	GO:0044421	extracellular region part	324/1131	1774/8504	1.33354e-11	2.6404e-09	2.47523e-09	LOC100363332/Ccdc180/Ufsp1/Sqstm1/Gng12/Trpv6/Gsto1/F11r/Tgfbi/Vwf/Mt3/Decr1/Cfh/Anp32b/Serinc5/Tspan8/Folr1/Cst6/Wfdc1/Rab29/Gbp2/Crtac1/Crispld2/Pbld1/Acp1/Aldh1a1/Atp1a2/Atp4a/B2m/Ckm/Cp/Ctrb1/Fuca1/Igf2/Lepr/Mme/Cd48/S100a4/Pah/Serpina1/Plcd1/Bcas1/Tnfsf10/Pygm/Slc4a1/Sparc/Ttr/Gnas/Lox/Glul/Pgam2/Psmb9/Itgam/Slc16a1/Camk4/Il4r/Myo5b/Slc2a4/Il6st/Arsb/Apod/Aqp1/Tst/Mfge8/Anxa3/Pzp/Bmp4/Cpd/Cs…	324	CC
log2FC < -1 , Spalax< rat, DE adj.Pvalue < 0.05	brain Down	GO:0005615	extracellular space	119/1131	501/8504	3.94075e-11	5.85201e-09	5.48594e-09	Tgfbi/Mt3/Cfh/Wfdc1/Atp4a/B2m/Ckm/Cp/Ctrb1/Igf2/Lepr/S100a4/Serpina1/Tnfsf10/Slc4a1/Sparc/Ttr/Lox/Itgam/Il4r/Il6st/Apod/Tst/Mfge8/Pzp/Bmp4/Cst3/Tnfrsf11b/Vcam1/Cd59/Ctsh/Lgals9/Scp2/F3/Igfbp6/Igfbp2/Bmp3/Plat/Ctsl/Cntf/Sostdc1/Mfi2/Chit1/Pde4c/Crlf1/Vtn/Ctsk/Cd63/Hfe/Arg1/Klk6/Fuca2/Serpinh1/Ppt1/Tfpi/Acta1/C1qtnf3/Wisp2/C8g/Gsn/Sema3c/Cpa2/Car6/Ndufaf7/Ldlr/Pla2g7/F8/Arsg/Aebp1/Lcp1/Ces5a/Ssc5d/…	119	CC
log2FC < -1 , Spalax< rat, DE adj.Pvalue < 0.05	brain Down	GO:0065010	extracellular membrane-bounded organelle	256/1131	1401/8504	4.50826e-09	4.58911e-07	4.30204e-07	LOC100363332/Ccdc180/Ufsp1/Sqstm1/Gng12/Trpv6/Gsto1/F11r/Tgfbi/Vwf/Decr1/Cfh/Anp32b/Serinc5/Tspan8/Folr1/Cst6/Rab29/Gbp2/Crtac1/Crispld2/Pbld1/Acp1/Aldh1a1/B2m/Cp/Fuca1/Igf2/Mme/Cd48/S100a4/Pah/Serpina1/Plcd1/Bcas1/Tnfsf10/Pygm/Slc4a1/Ttr/Gnas/Glul/Pgam2/Psmb9/Itgam/Slc16a1/Camk4/Myo5b/Slc2a4/Il6st/Arsb/Apod/Aqp1/Tst/Mfge8/Anxa3/Cpd/Cst3/Fth1/Vcam1/Cd59/Ctse/Ctsh/Lgals9/Myo1d/Scp2/F3/Cd74/Krt8/Ig…	256	CC
log2FC < -1 , Spalax< rat, DE adj.Pvalue < 0.05	brain Down	GO:0043230	extracellular organelle	257/1131	1408/8504	4.63547e-09	4.58911e-07	4.30204e-07	LOC100363332/Ccdc180/Ufsp1/Sqstm1/Gng12/Trpv6/Gsto1/F11r/Tgfbi/Vwf/Decr1/Cfh/Anp32b/Serinc5/Tspan8/Folr1/Cst6/Rab29/Gbp2/Crtac1/Crispld2/Pbld1/Acp1/Aldh1a1/Atp1a2/B2m/Cp/Fuca1/Igf2/Mme/Cd48/S100a4/Pah/Serpina1/Plcd1/Bcas1/Tnfsf10/Pygm/Slc4a1/Ttr/Gnas/Glul/Pgam2/Psmb9/Itgam/Slc16a1/Camk4/Myo5b/Slc2a4/Il6st/Arsb/Apod/Aqp1/Tst/Mfge8/Anxa3/Cpd/Cst3/Fth1/Vcam1/Cd59/Ctse/Ctsh/Lgals9/Myo1d/Scp2/F3/Cd74/…	257	CC
log2FC < -1 , Spalax< rat, DE adj.Pvalue < 0.05	brain Down	GO:0070062	extracellular exosome	254/1131	1399/8504	1.0019e-08	7.63497e-07	7.15736e-07	LOC100363332/Ccdc180/Ufsp1/Sqstm1/Gng12/Trpv6/Gsto1/F11r/Tgfbi/Vwf/Decr1/Cfh/Anp32b/Serinc5/Tspan8/Folr1/Cst6/Rab29/Crtac1/Crispld2/Pbld1/Acp1/Aldh1a1/B2m/Cp/Fuca1/Igf2/Mme/Cd48/S100a4/Pah/Serpina1/Plcd1/Bcas1/Tnfsf10/Pygm/Slc4a1/Ttr/Gnas/Glul/Pgam2/Psmb9/Itgam/Slc16a1/Camk4/Myo5b/Slc2a4/Il6st/Arsb/Apod/Aqp1/Tst/Mfge8/Anxa3/Cpd/Cst3/Fth1/Vcam1/Cd59/Ctse/Ctsh/Lgals9/Myo1d/Scp2/F3/Cd74/Krt8/Igfbp6/…	254	CC
log2FC < -1 , Spalax< rat, DE adj.Pvalue < 0.05	brain Down	GO:1903561	extracellular vesicle	255/1131	1406/8504	1.02828e-08	7.63497e-07	7.15736e-07	LOC100363332/Ccdc180/Ufsp1/Sqstm1/Gng12/Trpv6/Gsto1/F11r/Tgfbi/Vwf/Decr1/Cfh/Anp32b/Serinc5/Tspan8/Folr1/Cst6/Rab29/Crtac1/Crispld2/Pbld1/Acp1/Aldh1a1/Atp1a2/B2m/Cp/Fuca1/Igf2/Mme/Cd48/S100a4/Pah/Serpina1/Plcd1/Bcas1/Tnfsf10/Pygm/Slc4a1/Ttr/Gnas/Glul/Pgam2/Psmb9/Itgam/Slc16a1/Camk4/Myo5b/Slc2a4/Il6st/Arsb/Apod/Aqp1/Tst/Mfge8/Anxa3/Cpd/Cst3/Fth1/Vcam1/Cd59/Ctse/Ctsh/Lgals9/Myo1d/Scp2/F3/Cd74/Krt8/…	255	CC
log2FC < -1 , Spalax< rat, DE adj.Pvalue < 0.05	brain Down	GO:0016021	integral component of membrane	310/1131	1795/8504	3.4074e-08	1.94222e-06	1.82072e-06	Kirrel2/LOC100360552/LOC100361584/Adgra2/Ltc4s/Asah2/P2rx2/Trpv6/F11r/F2rl1/Gp1bb/Lpar1/Cdh3/Slc25a20/P2ry6/Gpr37/Ackr2/Gabra4/Cacng4/Kcnk15/Slc38a4/Grin3b/Serinc5/Tspan8/Atp5g2/Kcne2/Slc6a5/Elovl5/Tmem176b/A3galt2/Tecr/Gpr149/Adra2c/Atp1a2/Atp4a/Lepr/Mme/Acvr1c/Cd48/Lmbrd1/Ppap2c/Slc15a3/Pmp22/Lrrc3/Rho/Slc4a1/Tap1/Tbxas1/Rnf112/Cd4/Plp1/Itgam/Fgfr2/Gipr/Slc16a1/Il4r/Avpr1a/Slc2a4/Htr2c/Il6st/Aq…	310	CC
log2FC < -1 , Spalax< rat, DE adj.Pvalue < 0.05	brain Down	GO:0071944	cell periphery	339/1131	1995/8504	3.53757e-08	1.94222e-06	1.82072e-06	LOC100360552/LOC100363332/Asah2/P2rx2/Gng12/Trpv6/F11r/Vwf/F2rl1/Gp1bb/Lpar1/Cdh3/Mt3/P2ry6/Gpr37/Ackr2/Gabra4/Cacng4/Cfh/Skap2/Kcnk15/Slc38a4/Grin3b/Serinc5/Akap5/Folr1/Trak2/Cst6/Rab29/Kcne2/Slc6a5/Rasgrf1/Gpr149/Myo16/Grasp/Acp1/Adra2c/Atp1a2/Atp4a/B2m/Cp/Lepr/Mbp/Mme/Acvr1c/Cd48/Nos3/Lmbrd1/Pmp22/Ptpn7/Rho/Slc4a1/Gnas/Cd4/Plp1/Itgam/Fgfr2/Gipr/Slc16a1/Il4r/Pld1/Avpr1a/Myo5b/Slc2a4/Pgr/Htr2c/I…	339	CC
log2FC < -1 , Spalax< rat, DE adj.Pvalue < 0.05	brain Down	GO:0031224	intrinsic component of membrane	316/1131	1838/8504	3.82699e-08	1.94222e-06	1.82072e-06	Kirrel2/LOC100360552/LOC100361584/Adgra2/Ltc4s/Asah2/P2rx2/Trpv6/F11r/F2rl1/Gp1bb/Lpar1/Cdh3/Slc25a20/P2ry6/Gpr37/Ackr2/Gabra4/Cacng4/Kcnk15/Slc38a4/Grin3b/Serinc5/Tspan8/Folr1/Atp5g2/Kcne2/Slc6a5/Elovl5/Tmem176b/A3galt2/Tecr/Gpr149/Adra2c/Atp1a2/Atp4a/Cp/Lepr/Mme/Acvr1c/Cd48/Lmbrd1/Ppap2c/Slc15a3/Pmp22/Lrrc3/Rho/Slc4a1/Tap1/Tbxas1/Gnas/Rnf112/Cd4/Plp1/Itgam/Fgfr2/Gipr/Slc16a1/Il4r/Avpr1a/Slc2a4/…	316	CC
log2FC < -1 , Spalax< rat, DE adj.Pvalue < 0.05	brain Down	GO:0031988	membrane-bounded vesicle	306/1131	1770/8504	3.92367e-08	1.94222e-06	1.82072e-06	LOC100363332/Ccdc180/Ufsp1/Sqstm1/Gng12/Trpv6/Gsto1/F11r/Tgfbi/Vwf/Gp1bb/Lpar1/Mt3/Decr1/Cfh/Anp32b/Serinc5/Tspan8/Folr1/Cst6/Rab29/Acsbg1/Crtac1/Crispld2/Pbld1/Acp1/Aldh1a1/B2m/Cp/Fuca1/Igf2/Mme/Cd48/Nos3/Lmbrd1/S100a4/Pah/Rab31/Serpina1/Plcd1/Bcas1/Tnfsf10/Pygm/Slc4a1/Sparc/Ttr/Gnas/Glul/Pgam2/Psmb9/Itgam/Slc16a1/Camk4/Pld1/Avpr1a/Myo5b/Slc2a4/Cyp19a1/Il6st/Arsb/Apod/Aqp1/Tst/Mfge8/Anxa3/Rab38/…	306	CC
log2FC < -1 , Spalax< rat, DE adj.Pvalue < 0.05	brain Down	GO:0005886	plasma membrane	331/1131	1943/8504	4.27056e-08	1.95132e-06	1.82925e-06	LOC100360552/LOC100363332/Asah2/P2rx2/Gng12/Trpv6/F11r/Vwf/F2rl1/Gp1bb/Lpar1/Cdh3/Mt3/P2ry6/Gpr37/Ackr2/Gabra4/Cacng4/Cfh/Skap2/Kcnk15/Slc38a4/Grin3b/Serinc5/Akap5/Folr1/Trak2/Cst6/Rab29/Kcne2/Slc6a5/Rasgrf1/Gpr149/Myo16/Grasp/Acp1/Adra2c/Atp1a2/Atp4a/B2m/Cp/Lepr/Mbp/Mme/Acvr1c/Cd48/Nos3/Lmbrd1/Pmp22/Ptpn7/Rho/Slc4a1/Gnas/Cd4/Plp1/Itgam/Fgfr2/Gipr/Slc16a1/Il4r/Pld1/Avpr1a/Slc2a4/Pgr/Htr2c/Il6st/A…	331	CC
log2FC < -1 , Spalax< rat, DE adj.Pvalue < 0.05	brain Down	GO:0031982	vesicle	314/1131	1838/8504	8.59778e-08	3.64791e-06	3.41972e-06	LOC100363332/Ccdc180/Ufsp1/Sqstm1/Gng12/Trpv6/Gsto1/F11r/Tgfbi/Vwf/Gp1bb/Lpar1/Mt3/Decr1/Cfh/Anp32b/Serinc5/Tspan8/Folr1/Cst6/Rab29/Gbp2/Acsbg1/Crtac1/Crispld2/A3galt2/Pbld1/Acp1/Aldh1a1/Atp1a2/B2m/Cp/Fuca1/Igf2/Mme/Cd48/Nos3/Lmbrd1/S100a4/Pah/Rab31/Serpina1/Plcd1/Bcas1/Tnfsf10/Pygm/Slc4a1/Sparc/Ttr/Gnas/Glul/Pgam2/Psmb9/Itgam/Slc16a1/Camk4/Pld1/Avpr1a/Myo5b/Slc2a4/Cyp19a1/Il6st/Arsb/Apod/Aqp1/Ts…	314	CC
log2FC < -1 , Spalax< rat, DE adj.Pvalue < 0.05	brain Down	GO:0044425	membrane part	409/1131	2511/8504	1.38503e-07	5.48472e-06	5.14162e-06	Kirrel2/LOC100360552/LOC100361584/Adgra2/LOC100363332/Ltc4s/Asah2/P2rx2/Gng12/Trpv6/F11r/Vwf/F2rl1/Gp1bb/Lpar1/Cdh3/Slc25a20/P2ry6/Gpr37/Ackr2/Gabra4/Cacng4/Kcnk15/Slc38a4/Grin3b/Serinc5/Akap5/Tspan8/Folr1/Atp5g2/Kcne2/Slc6a5/Elovl5/Tmem176b/A3galt2/Tecr/Rasgrf1/Gpr149/Grasp/Acp1/Adra2c/Atp1a2/Atp4a/B2m/Cp/Lepr/Mme/Acvr1c/Cd48/Nos3/Lmbrd1/Ppap2c/Slc15a3/Plcd1/Pmp22/Lrrc3/Ptpn7/Rho/Slc4a1/Tap1/Tbx…	409	CC
log2FC < -1 , Spalax< rat, DE adj.Pvalue < 0.05	brain Down	GO:0009897	external side of plasma membrane	33/1131	103/8504	6.3988e-07	2.37555e-05	2.22695e-05	Vwf/Folr1/B2m/Cd48/Cd4/Itgam/Slc2a4/Htr2c/Il6st/Mfge8/Aqp4/Vcam1/Cd59/Cd74/Glra1/Ctsl/Stab2/Hfe/P2rx7/S1pr1/Ldlr/Fcgr3a/Cd22/Itgb6/Itga4/Sema7a/Ccl19/Umodl1/Tnfrsf11a/Cd200r1/Cd33/Mcam/Rnpep	33	CC
log2FC < -1 , Spalax< rat, DE adj.Pvalue < 0.05	brain Down	GO:0098552	side of membrane	52/1131	202/8504	1.21051e-06	4.22968e-05	3.96509e-05	Gng12/Vwf/Folr1/Acp1/B2m/Cd48/Ptpn7/Gnas/Cd4/Itgam/Slc2a4/Htr2c/Il6st/Mfge8/Aqp4/Vcam1/Cd59/Cd74/Gnai3/Glra1/Ctsl/Stab2/Fermt2/Hfe/Rgs9/Ptpn22/Srms/P2rx7/S1pr1/Ldlr/Zap70/Fcgr3a/Cd22/Itgb6/Itga4/Lck/Sema7a/Ccl19/Umodl1/Tnfrsf11a/Ezr/Matk/Cd200r1/Ryr2/Cd33/Mcam/Gna12/Rnpep/Src/Tec/Nucb1/Gna15	52	CC
log2FC < -1 , Spalax< rat, DE adj.Pvalue < 0.05	brain Down	GO:0016020	membrane	584/1131	3865/8504	4.36036e-06	0.000143892	0.000134891	Gnl3l/Kirrel2/LOC100360552/LOC100361584/Adgra2/LOC100363332/Ltc4s/Asah2/P2rx2/Gng12/Trpv6/Gsto1/F11r/Vwf/F2rl1/Gp1bb/Lpar1/Cdh3/Slc25a20/Mt3/P2ry6/Gpr37/Ackr2/Gabra4/Cacng4/Dynll2/Cfh/Skap2/Kcnk15/Slc38a4/Hadha/Grin3b/Serinc5/Akap5/Tspan8/Folr1/Atp5g2/Trak2/Cst6/Rab29/Kcne2/Slc6a5/Gbp2/Elovl5/Tmem176b/A3galt2/Tecr/Rasgrf1/Gpr149/Myo16/Grasp/Acp1/Adra2c/Atp1a2/Atp4a/B2m/Cp/Gfap/Lepr/Mbp/Mylpf/Mme/…	584	CC
log2FC < -1 , Spalax< rat, DE adj.Pvalue < 0.05	brain Down	GO:0044459	plasma membrane part	181/1131	1039/8504	3.16713e-05	0.000990145	0.000928206	LOC100363332/P2rx2/Gng12/Trpv6/Vwf/F2rl1/Lpar1/P2ry6/Gabra4/Cacng4/Kcnk15/Slc38a4/Grin3b/Akap5/Folr1/Kcne2/Slc6a5/Rasgrf1/Gpr149/Grasp/Acp1/Adra2c/Atp1a2/Atp4a/B2m/Cp/Acvr1c/Cd48/Nos3/Ptpn7/Rho/Slc4a1/Gnas/Cd4/Plp1/Itgam/Fgfr2/Slc16a1/Pld1/Avpr1a/Slc2a4/Htr2c/Il6st/Aqp1/Mfge8/Slc5a11/Aqp4/Vcam1/Cd59/F2r/Fosl1/Gabrb1/Myo1d/Prkg2/Hcrtr1/Cd74/Vamp1/Krt8/Gnai3/Igfbp2/Glra1/Ctsl/Slc11a2/Kcnj6/Kcnq5/Gj…	181	CC
log2FC < -1 , Spalax< rat, DE adj.Pvalue < 0.05	brain Down	GO:0009986	cell surface	74/1131	374/8504	0.000216922	0.00644259	0.00603957	Adgra2/P2rx2/Vwf/Lpar1/Ppfia3/Folr1/Kcne2/B2m/Acvr1c/Cd48/Sparc/Cd4/Itgam/Fgfr2/Slc2a4/Htr2c/Il6st/Arsb/Mfge8/Aqp4/Vcam1/Cd59/F2r/F3/Cd74/Vamp1/Glra1/Plat/Ctsl/Slc11a2/Kcnj6/Stab2/Aqp11/Mfi2/Mylk/Cd63/Hfe/Adora2b/Pla2g5/Tfpi/Wisp2/P2rx7/S1pr1/Rer1/Abca7/Ldlr/Pstpip1/Mst1r/Fcgr3a/Cd22/Slc7a11/Itgb6/Itga4/Sema7a/Ccl19/Nfam1/Thsd1/Umodl1/Egflam/Tnfrsf11a/Plvap/Ntrk1/Msln/Prom1/Cd200r1/Ntsr2/Vasn/Cd3…	74	CC
log2FC < -1 , Spalax< rat, DE adj.Pvalue < 0.05	brain Down	GO:0005903	brush border	17/1131	53/8504	0.000327764	0.00872338	0.00817769	Folr1/Mme/Myo5b/Aqp1/Myo1d/Slc11a2/Cdhr2/Myl12b/Ezr/Tmem27/Slc9a3r1/Prom1/Slc5a2/Pdzk1/Myo1c/Cubn/Gna12	17	CC
log2FC < -1 , Spalax< rat, DE adj.Pvalue < 0.05	brain Down	GO:0000323	lytic vacuole	53/1131	251/8504	0.000337774	0.00872338	0.00817769	Sqstm1/Kcne2/Cp/Ctrb1/Fuca1/Mylpf/Lmbrd1/Slc15a3/Pld1/Arsb/Cst3/Ctsh/Rab12/Cd74/Gnai3/Ctsl/Slc11a2/Npc2/Ifi30/Ctsk/Cd63/Pax2/Ppt1/Hexb/P2ry2/Tspan1/Ldlr/Hexa/Arsg/Dirc2/Tmem150b/Plekhf1/Smpd1/Sidt2/Slc11a1/Tlr7/Slc29a3/Tmem150c/Spns1/Gla/Gaa/Rab9b/Ap5s1/Rab7b/Srgn/Napsa/Abcb9/Hpse/Vasn/Cubn/Src/Kcnq1/Slc2a8	53	CC
log2FC < -1 , Spalax< rat, DE adj.Pvalue < 0.05	brain Down	GO:0005764	lysosome	53/1131	251/8504	0.000337774	0.00872338	0.00817769	Sqstm1/Kcne2/Cp/Ctrb1/Fuca1/Mylpf/Lmbrd1/Slc15a3/Pld1/Arsb/Cst3/Ctsh/Rab12/Cd74/Gnai3/Ctsl/Slc11a2/Npc2/Ifi30/Ctsk/Cd63/Pax2/Ppt1/Hexb/P2ry2/Tspan1/Ldlr/Hexa/Arsg/Dirc2/Tmem150b/Plekhf1/Smpd1/Sidt2/Slc11a1/Tlr7/Slc29a3/Tmem150c/Spns1/Gla/Gaa/Rab9b/Ap5s1/Rab7b/Srgn/Napsa/Abcb9/Hpse/Vasn/Cubn/Src/Kcnq1/Slc2a8	53	CC
log2FC < -1 , Spalax< rat, DE adj.Pvalue < 0.05	brain Down	GO:0005488	binding	787/1036	5883/8504	1.61814e-07	7.24117e-05	6.10635e-05	Gnl3l/Riiad1/LOC100360552/Zfp717/Hoxb2/Elp3/LOC100363332/LOC103692165/Rnf113a/Kif1c/Sncb/Sqstm1/Glrx2/Ltc4s/P2rx2/Gng12/Sardh/Trpv6/Map2k6/Ntn3/F11r/Tgfbi/Snai1/Pou6f1/Vwf/F2rl1/Acacb/Gp1bb/Lpar1/Cdh3/Mt3/Gmpr/Decr1/Gpr37/Ackr2/Gli1/Ppfia3/Dynll2/Cfh/Skap2/Fgf12/Hadha/Lhx3/Anp32b/Grin3b/Akap5/Tspan8/Folr1/Atp5g2/Trak2/Cdc25a/Rab29/Kcne2/Gbp2/Dnah1/Vsx2/Cyp2t1/Rnf39/Gprasp1/Acsbg1/Crtac1/Crispld2/…	787	MF
log2FC < -1 , Spalax< rat, DE adj.Pvalue < 0.05	brain Down	GO:0003824	catalytic activity	425/1036	2888/8504	2.49015e-07	7.42895e-05	6.26469e-05	Gnl3l/Elp3/Otulin/Ufsp1/LOC103692719/Kif1c/Glrx2/Ltc4s/Asah2/Sardh/Map2k6/Gsto1/Acacb/Gmpr/Decr1/Dynll2/Hadha/Cdc25a/Rab29/Gbp2/Dnah1/Cyp2t1/Elovl5/Acsbg1/A3galt2/Pbld1/Tecr/Myo16/Dnah8/Acp1/Aldh1a1/Atp1a2/Atp4a/Ckm/Cp/Ctrb1/Fuca1/Me1/Mme/Acvr1c/Dmgdh/Nos3/Ppap2c/Pah/Rab31/Plcd1/Pkib/Ptpn7/Pygm/Tap1/Tk1/Tbxas1/Gnas/Lox/Rnf112/Glul/Pgam2/Psmb9/Fgfr2/Camk4/Hk2/Ampd3/Pld1/Myo5b/Cyp19a1/Ccnd3/Arsb/Fm…	425	MF
log2FC < -1 , Spalax< rat, DE adj.Pvalue < 0.05	brain Down	GO:0016787	hydrolase activity	201/1036	1218/8504	9.5936e-07	0.000214657	0.000181016	Gnl3l/Otulin/Ufsp1/Kif1c/Asah2/Dynll2/Cdc25a/Rab29/Gbp2/Dnah1/Myo16/Dnah8/Acp1/Atp1a2/Atp4a/Ctrb1/Fuca1/Mme/Ppap2c/Rab31/Plcd1/Ptpn7/Tap1/Gnas/Rnf112/Pgam2/Psmb9/Ampd3/Pld1/Myo5b/Arsb/Rab38/Cpd/Ctse/Ctsh/Myo1d/Rab12/Ptpn11/Gnai3/Plat/Ctsl/Acot7/Dhx33/Rhbdl3/Phospho1/Tmprss7/Nit2/Mmp17/Mtm1/Rab5b/Chit1/Tsen15/Nit1/Ephx4/Lap3/Rhbdd3/Pde6b/Pde4c/Agtpbp1/Ercc3/Ctsk/Abhd3/Mmp15/Neu2/Gins2/Eya4/Arg1/Kl…	201	MF
log2FC < -1 , Spalax< rat, DE adj.Pvalue < 0.05	brain Down	GO:0022857	transmembrane transporter activity	89/1036	454/8504	2.19115e-06	0.000392215	0.000330748	P2rx2/Trpv6/Gabra4/Cacng4/Kcnk15/Slc38a4/Grin3b/Serinc5/Atp5g2/Kcne2/Slc6a5/Atp1a2/Atp4a/Slc15a3/Slc4a1/Tap1/Slc16a1/Slc2a4/Aqp1/Slc5a11/Aqp4/Gabrb1/Glra1/Clcn1/Slc18a1/Slc11a2/Kcnj6/Kcnq5/Tomm20/Slc35e4/Gjc1/Kcnj14/Slc6a15/Aqp11/Slc16a11/Slc43a2/Slc29a4/Slc30a10/Tusc3/Slc35d2/Clic2/Clic3/P2rx7/Cacna1d/Slc4a5/Tspan1/Abca7/Slc25a17/Abca12/Mmgt1/Abca8a/Clic6/Slc10a4/Kcng4/Jph3/Slc16a12/Slc26a8/Slc7…	89	MF
log2FC < -1 , Spalax< rat, DE adj.Pvalue < 0.05	brain Down	GO:0070011	peptidase activity, acting on L-amino acid peptides	60/1036	276/8504	3.93678e-06	0.000587237	0.000495206	Otulin/Ufsp1/Ctrb1/Mme/Psmb9/Cpd/Ctse/Ctsh/Plat/Ctsl/Rhbdl3/Tmprss7/Mmp17/Lap3/Rhbdd3/Agtpbp1/Ctsk/Mmp15/Klk6/Adamts12/Pcsk7/Cpa2/F8/Prss22/Aebp1/Cndp1/Capn12/Otud7b/Usp18/C1r/Mmel1/Tmprss9/Adamts10/Tmprss6/Prss35/Adam11/Htra3/Ufsp2/Afg3l1/Usp29/Ctrc/Ermp1/Usp11/Prss53/Adam4/Tmem27/Casp9/Ecel1/Napsa/Tnfaip3/Prss55/Sri/Immp1l/Senp2/Erap1/Mmp9/Rnpep/Naaladl1/Cpz/Capn6	60	MF
log2FC < -1 , Spalax< rat, DE adj.Pvalue < 0.05	brain Down	GO:0022891	substrate-specific transmembrane transporter activity	81/1036	413/8504	6.27866e-06	0.000802771	0.000676962	P2rx2/Trpv6/Gabra4/Cacng4/Kcnk15/Slc38a4/Grin3b/Serinc5/Atp5g2/Kcne2/Slc6a5/Atp1a2/Atp4a/Slc15a3/Slc4a1/Tap1/Slc16a1/Slc2a4/Aqp1/Aqp4/Gabrb1/Glra1/Clcn1/Slc18a1/Slc11a2/Kcnj6/Kcnq5/Tomm20/Gjc1/Kcnj14/Slc6a15/Aqp11/Slc16a11/Slc43a2/Slc29a4/Slc30a10/Tusc3/Slc35d2/Clic2/Clic3/P2rx7/Cacna1d/Slc4a5/Tspan1/Slc25a17/Mmgt1/Clic6/Slc10a4/Kcng4/Jph3/Slc16a12/Slc26a8/Slc7a11/Slc22a15/Slc37a3/Serinc2/Scn4b/S…	81	MF
log2FC < -1 , Spalax< rat, DE adj.Pvalue < 0.05	brain Down	GO:0005215	transporter activity	104/1036	568/8504	7.79768e-06	0.000872366	0.00073565	P2rx2/Trpv6/Gabra4/Cacng4/Kcnk15/Slc38a4/Grin3b/Serinc5/Folr1/Atp5g2/Kcne2/Slc6a5/Atp1a2/Atp4a/Slc15a3/Slc4a1/Tap1/Slc16a1/Rbp1/Slc2a4/Apod/Aqp1/Slc5a11/Aqp4/Gabrb1/Scp2/Ttpa/Glra1/Clcn1/Slc18a1/Slc11a2/Kcnj6/Kcnq5/Tomm20/Slc35e4/Gjc1/Kcnj14/Slc6a15/Aqp11/Slc16a11/Slc43a2/Slc29a4/Slc30a10/Tusc3/Slc35d2/Prelid1/Rlbp1/Clic2/Clic3/P2rx7/Cacna1d/Slc4a5/Tspan1/Abca7/Slc25a17/Abca12/Mmgt1/Abca8a/Clic6/…	104	MF
log2FC < -1 , Spalax< rat, DE adj.Pvalue < 0.05	brain Down	GO:0016491	oxidoreductase activity	65/1036	317/8504	1.21989e-05	0.00121311	0.00102299	Glrx2/Ltc4s/Sardh/Gsto1/Gmpr/Decr1/Hadha/Cyp2t1/Tecr/Aldh1a1/Cp/Me1/Dmgdh/Nos3/Pah/Tbxas1/Lox/Cyp19a1/Fmo1/Fth1/Vcam1/Cyp51/Aloxe3/Txndc17/Pycr1/Ifi30/Aldh7a1/Paox/Pax2/Clic2/Ptgs2/Hpd/Phyhd1/Aass/Aldh1b1/Cyp27a1/F8/Acad10/Hsd17b13/Fa2h/Kdm8/Aldh3b1/Pyroxd2/Steap2/Cyp26b1/Loxl1/Cyp20a1/Tph2/Ogdh/Ndufb7/Adhfe1/Glrx5/Xdh/Steap4/Egln3/Hr/Hibadh/Qdpr/Decr2/Gstz1/Nme4/Pcbd2/Dhdh/Akr1a1/Qsox1	65	MF
log2FC < -1 , Spalax< rat, DE adj.Pvalue < 0.05	brain Down	GO:0008233	peptidase activity	60/1036	288/8504	1.59543e-05	0.00142791	0.00120413	Otulin/Ufsp1/Ctrb1/Mme/Psmb9/Cpd/Ctse/Ctsh/Plat/Ctsl/Rhbdl3/Tmprss7/Mmp17/Lap3/Rhbdd3/Agtpbp1/Ctsk/Mmp15/Klk6/Adamts12/Pcsk7/Cpa2/F8/Prss22/Aebp1/Cndp1/Capn12/Otud7b/Usp18/C1r/Mmel1/Tmprss9/Adamts10/Tmprss6/Prss35/Adam11/Htra3/Ufsp2/Afg3l1/Usp29/Ctrc/Ermp1/Usp11/Prss53/Adam4/Tmem27/Casp9/Ecel1/Napsa/Tnfaip3/Prss55/Sri/Immp1l/Senp2/Erap1/Mmp9/Rnpep/Naaladl1/Cpz/Capn6	60	MF
log2FC < -1 , Spalax< rat, DE adj.Pvalue < 0.05	brain Down	GO:0004252	serine-type endopeptidase activity	18/1036	54/8504	3.95711e-05	0.00297313	0.00250719	Ctrb1/Ctsh/Plat/Rhbdl3/Tmprss7/Rhbdd3/Klk6/Pcsk7/F8/Prss22/C1r/Tmprss9/Tmprss6/Prss35/Htra3/Ctrc/Prss53/Prss55	18	MF
log2FC < -1 , Spalax< rat, DE adj.Pvalue < 0.05	brain Down	GO:0008236	serine-type peptidase activity	20/1036	64/8504	4.31852e-05	0.00297313	0.00250719	Ctrb1/Cpd/Ctsh/Plat/Rhbdl3/Tmprss7/Rhbdd3/Klk6/Pcsk7/F8/Prss22/C1r/Tmprss9/Tmprss6/Prss35/Htra3/Ctrc/Prss53/Prss55/Immp1l	20	MF
log2FC < -1 , Spalax< rat, DE adj.Pvalue < 0.05	brain Down	GO:0017171	serine hydrolase activity	20/1036	64/8504	4.31852e-05	0.00297313	0.00250719	Ctrb1/Cpd/Ctsh/Plat/Rhbdl3/Tmprss7/Rhbdd3/Klk6/Pcsk7/F8/Prss22/C1r/Tmprss9/Tmprss6/Prss35/Htra3/Ctrc/Prss53/Prss55/Immp1l	20	MF
log2FC < -1 , Spalax< rat, DE adj.Pvalue < 0.05	brain Down	GO:0035586	purinergic receptor activity	8/1036	14/8504	7.20668e-05	0.00460713	0.0038851	P2rx2/P2ry6/Adora2b/P2ry2/P2rx7/P2ry13/Niacr1/Ptafr	8	MF
log2FC < -1 , Spalax< rat, DE adj.Pvalue < 0.05	brain Down	GO:0001614	purinergic nucleotide receptor activity	7/1036	8504-11-01	8.25844e-05	0.00461956	0.00389559	P2rx2/P2ry6/P2ry2/P2rx7/P2ry13/Niacr1/Ptafr	7	MF
log2FC < -1 , Spalax< rat, DE adj.Pvalue < 0.05	brain Down	GO:0016502	nucleotide receptor activity	7/1036	8504-11-01	8.25844e-05	0.00461956	0.00389559	P2rx2/P2ry6/P2ry2/P2rx7/P2ry13/Niacr1/Ptafr	7	MF
log2FC < -1 , Spalax< rat, DE adj.Pvalue < 0.05	brain Down	GO:0004872	receptor activity	88/1036	495/8504	0.000121599	0.00640185	0.00539856	LOC100360552/Adgra2/P2rx2/F2rl1/Lpar1/P2ry6/Gpr37/Ackr2/Gabra4/Grin3b/Gpr149/Adra2c/Lepr/Acvr1c/Cd48/Rho/Cd4/Fgfr2/Gipr/Il4r/Avpr1a/Pgr/Htr2c/Il6st/Ctsh/F2r/Gabrb1/F3/Hcrtr1/Cd74/Stab2/Lgr4/Vtn/Gpr182/Adora2b/Tas1r1/Adra1d/S1pr2/Susd2/Rxfp3/Fcgrt/P2ry2/P2rx7/Gpr165/S1pr1/Abca7/Ldlr/Mst1r/Igsf1/Paqr4/Nkx3-1/Ssc5d/Trim5/P2ry13/Itgb6/Ltk/Rrbp1/Il17ra/Cd163/Adgrb2/Paqr7/Gpr135/Paqr8/Tlr7/Gpr101/Niacr…	88	MF
log2FC < -1 , Spalax< rat, DE adj.Pvalue < 0.05	brain Down	GO:0022892	substrate-specific transporter activity	87/1036	490/8504	0.00013918	0.00667742	0.00563095	P2rx2/Trpv6/Gabra4/Cacng4/Kcnk15/Slc38a4/Grin3b/Serinc5/Atp5g2/Kcne2/Slc6a5/Atp1a2/Atp4a/Slc15a3/Slc4a1/Tap1/Slc16a1/Slc2a4/Aqp1/Aqp4/Gabrb1/Scp2/Glra1/Clcn1/Slc18a1/Slc11a2/Kcnj6/Kcnq5/Tomm20/Gjc1/Kcnj14/Slc6a15/Aqp11/Slc16a11/Slc43a2/Slc29a4/Slc30a10/Tusc3/Slc35d2/Prelid1/Clic2/Clic3/P2rx7/Cacna1d/Slc4a5/Tspan1/Abca7/Slc25a17/Abca12/Mmgt1/Clic6/Slc10a4/Kcng4/Jph3/Slc16a12/Slc26a8/Slc7a11/Slc22a…	87	MF
log2FC < -1 , Spalax< rat, DE adj.Pvalue < 0.05	brain Down	GO:0004930	G-protein coupled receptor activity	39/1036	177/8504	0.000141755	0.00667742	0.00563095	LOC100360552/Adgra2/F2rl1/Lpar1/P2ry6/Gpr37/Ackr2/Gpr149/Adra2c/Lepr/Rho/Gipr/Avpr1a/Htr2c/F2r/Hcrtr1/Gpr182/Adora2b/Tas1r1/Adra1d/S1pr2/Rxfp3/P2ry2/Gpr165/S1pr1/P2ry13/Adgrb2/Gpr135/Gpr101/Niacr1/Adgre5/Gpr150/Ednrb/Ptafr/S1pr5/Fzd2/Ntsr2/Gpr17/Aplnr	39	MF
log2FC < -1 , Spalax< rat, DE adj.Pvalue < 0.05	brain Down	GO:0046906	tetrapyrrole binding	16/1036	50/8504	0.000181926	0.0081412	0.00686532	Cyp2t1/Nos3/Lmbrd1/Tbxas1/Cyp19a1/Cyp51/Ptgs2/Cyp27a1/Fa2h/Cyp26b1/Cyp20a1/Pgrmc2/Gucy1a3/Tcn2/Cubn/Src	16	MF
log2FC < -1 , Spalax< rat, DE adj.Pvalue < 0.05	brain Down	rno04610	Complement and coagulation cascades	14/489	31/3396	3.44459e-05	0.00930038	0.00859334	Tfpi/Vtn/C1r/F3/F13a1/Plat/Vwf/Itgam/C8g/Cfh/F8/Serpina1/Cd59/F2r	14	KEGG

## Sheet: gProfiler
category	tag	adjusted p-value (BH)	T	Q	Q&T	Q&T/Q	Q&T/T	term ID	t type	t group	t name	t depth	Q&T list
log2FC > 1 , Spalax> rat, DE adj.Pvalue < 0.05	brain UP	0.000234	524	1244	119	0.096	0.227	GO:0006259	BP	4	DNA metabolic process	7	ERCC1,POLA2,ASTE1,PNKP,RFC2,POLQ,NTHL1,FGF10,TRIP13,HLTF,TBX21,MCM6,UNG,UBE2T,PALB2,RAD54L,ORC6,CDC45,CDC6,POLE2,CCNB1IP1,REC8,GINS1,CD40,POLA1,SMARCA1,MPG,UBE2I,NUDT1,GTPBP4,BCCIP,GTF2H3,RFC5,TIMELESS,TDP2,MCM3,HEMK1,CENPF,DCLRE1B,SET,TGFB3,SMUG1,CDKN1A,MGME1,MCM8,RPAIN,PSMC3IP,PPARG,FIGNL1,TERF2,NASP,TEX15,ANXA1,NAT10,EPC2,XPA,APTX,MDC1,BARD1,BRCA2,POLG,TICRR,MBD1,POLR2D,MMS22L,SHPRH,TERF1,RAD9…
log2FC > 1 , Spalax> rat, DE adj.Pvalue < 0.05	brain UP	0.000581	30	1244	16	0.013	0.533	GO:0022616	BP	4	DNA strand elongation	8	POLA2,RFC2,MCM6,CDC45,GINS1,POLA1,RFC5,MCM3,DCLRE1B,MCM8,TERT,MCM7,FEN1,RNASEH1,POLD4,GINS3
log2FC > 1 , Spalax> rat, DE adj.Pvalue < 0.05	brain UP	0.0026	22	1244	13	0.01	0.591	REAC:69190	rea	2	DNA strand elongation	4	POLA2,RFC2,MCM6,CDC45,GINS1,POLA1,RFC5,MCM3,MCM8,MCM7,FEN1,POLD4,GINS3
log2FC > 1 , Spalax> rat, DE adj.Pvalue < 0.05	brain UP	0.00264	225	1244	59	0.047	0.262	GO:0031012	CC	6	extracellular matrix	2	MYOC,ADAMTS6,LTBP1,FGF10,COL5A3,WNT11,LAMB1,MMP11,PAPLN,TIMP1,PCOLCE,KAZALD1,LGALS3BP,COL9A1,THBS4,FGF1,WNT5A,COL7A1,EFEMP1,FN1,WNT6,TGFB3,TNN,LGALS3,CHL1,WNT2B,ADAMTS8,LECT1,ADAMTS7,CHAD,MMP13,ADAMTS14,CILP,FBN2,FBLN5,COL6A2,CYR61,ADAMTS16,MMP21,OTOA,WNT9B,SPON2,COL26A1,TGM4,COL1A2,SBSPON,CTHRC1,FREM1,HTRA1,KRT1,UMOD,PRSS36,F2,THBS2,COL14A1,PLSCR1,COL27A1,LAMB3,COLQ
log2FC > 1 , Spalax> rat, DE adj.Pvalue < 0.05	brain UP	0.0031	9	1244	7	0.006	0.778	REAC:176974	rea	2	Unwinding of DNA	5	MCM6,CDC45,GINS1,MCM3,MCM8,MCM7,GINS3
log2FC > 1 , Spalax> rat, DE adj.Pvalue < 0.05	brain UP	0.00412	290	1244	71	0.057	0.245	GO:0006281	BP	4	DNA repair	8	ERCC1,ASTE1,PNKP,RFC2,POLQ,NTHL1,FGF10,TRIP13,HLTF,UNG,UBE2T,PALB2,RAD54L,CDC45,POLE2,REC8,POLA1,MPG,UBE2I,NUDT1,BCCIP,GTF2H3,RFC5,TIMELESS,TDP2,DCLRE1B,SMUG1,MGME1,MCM8,RPAIN,FIGNL1,TERF2,TEX15,EPC2,XPA,APTX,MDC1,BARD1,BRCA2,POLG,TICRR,POLR2D,MMS22L,SHPRH,RAD9B,EME1,MMS19,UBE2L6,FANCC,CHAF1B,CCDC155,TOPBP1,DTX3L,UVSSA,PTTG1,SPIDR,FEN1,POLH,ATR,POLD4,TOP3A,GGN,RAD23A,FANCB,FANCA,ALKBH2,XRCC2,RAD5…
log2FC > 1 , Spalax> rat, DE adj.Pvalue < 0.05	brain UP	0.00502	150	1244	43	0.035	0.287	GO:0006310	BP	4	DNA recombination	8	ERCC1,POLA2,RFC2,POLQ,TRIP13,TBX21,UNG,PALB2,RAD54L,CDC45,POLE2,CCNB1IP1,REC8,CD40,POLA1,UBE2I,RFC5,TIMELESS,MCM8,RPAIN,PSMC3IP,FIGNL1,TEX15,MDC1,BARD1,BRCA2,MMS22L,RAD9B,EME1,RECQL4,CCDC155,TOPBP1,SPIDR,STAT6,ENDOG,FEN1,ATR,POLD4,TOP3A,XRCC2,RAD54B,FAN1,MSH5
log2FC > 1 , Spalax> rat, DE adj.Pvalue < 0.05	brain UP	0.00572	82	1244	28	0.023	0.341	GO:0000725	BP	4	recombinational repair	9	ERCC1,RFC2,POLQ,PALB2,RAD54L,CDC45,REC8,UBE2I,RFC5,TIMELESS,MCM8,FIGNL1,TEX15,MDC1,BARD1,BRCA2,MMS22L,RAD9B,EME1,CCDC155,TOPBP1,SPIDR,FEN1,ATR,TOP3A,XRCC2,RAD54B,FAN1
log2FC > 1 , Spalax> rat, DE adj.Pvalue < 0.05	brain UP	0.00572	82	1244	28	0.023	0.341	GO:0000724	BP	4	double-strand break repair via homologous recombination	10	ERCC1,RFC2,POLQ,PALB2,RAD54L,CDC45,REC8,UBE2I,RFC5,TIMELESS,MCM8,FIGNL1,TEX15,MDC1,BARD1,BRCA2,MMS22L,RAD9B,EME1,CCDC155,TOPBP1,SPIDR,FEN1,ATR,TOP3A,XRCC2,RAD54B,FAN1
log2FC > 1 , Spalax> rat, DE adj.Pvalue < 0.05	brain UP	0.00766	28	1244	14	0.011	0.5	GO:0006271	BP	4	DNA strand elongation involved in DNA replication	9	POLA2,RFC2,MCM6,CDC45,GINS1,POLA1,RFC5,MCM3,MCM8,MCM7,FEN1,RNASEH1,POLD4,GINS3
log2FC > 1 , Spalax> rat, DE adj.Pvalue < 0.05	brain UP	0.00792	54	1244	21	0.017	0.389	GO:0000777	CC	6	condensed chromosome kinetochore	6	MAD1L1,NDC80,BIRC5,CENPM,REC8,NSL1,CENPF,HJURP,KNSTRN,MIS18BP1,CENPO,KIF2C,NUF2,SPC25,SKA1,PHF6,SPC24,MAD2L1,PLK1,MIS12,KNTC1
log2FC > 1 , Spalax> rat, DE adj.Pvalue < 0.05	brain UP	0.00962	84	1244	28	0.023	0.333	GO:0006261	BP	4	DNA-dependent DNA replication	9	POLA2,PNKP,RFC2,POLQ,MCM6,CDC45,CDC6,POLE2,GINS1,POLA1,RFC5,MCM3,MGME1,MCM8,RPAIN,TERF2,BRCA2,POLG,TICRR,MMS22L,TERF1,LRWD1,E2F7,MCM7,FEN1,RNASEH1,POLD4,GINS3
log2FC > 1 , Spalax> rat, DE adj.Pvalue < 0.05	brain UP	0.0192	105	1244	32	0.026	0.305	GO:0004518	MF	3	nuclease activity	5	ERCC1,ASTE1,PNKP,NTHL1,POLA1,POP4,TDP2,DCLRE1B,SMUG1,MGME1,APTX,POLG,PARN,ISG20L2,ZC3H12C,RAD9B,RPP38,EME1,ENDOG,FEN1,RNASE6,DFFB,RNASEH1,DCP2,ERN1,EXOSC4,EXD1,XRCC2,FAN1,DXO,DNASE1,RPP21
log2FC > 1 , Spalax> rat, DE adj.Pvalue < 0.05	brain UP	0.0217	20	1244	11	0.009	0.55	GO:0045143	BP	4	homologous chromosome segregation	7	STAG3,TRIP13,CCNB1IP1,REC8,TEX15,BRCA2,TERF1,CCDC155,PTTG1,PLK1,MSH5
log2FC > 1 , Spalax> rat, DE adj.Pvalue < 0.05	brain UP	0.0255	5	1244	4	0.003	0.8	REAC:73929	rea	2	Base-Excision Repair, AP Site Formation	4	NTHL1,UNG,MPG,SMUG1
log2FC > 1 , Spalax> rat, DE adj.Pvalue < 0.05	brain UP	0.0282	58	1244	21	0.017	0.362	GO:0000779	CC	6	condensed chromosome, centromeric region	7	MAD1L1,NDC80,BIRC5,CENPM,REC8,NSL1,CENPF,HJURP,KNSTRN,MIS18BP1,CENPO,KIF2C,NUF2,SPC25,SKA1,PHF6,SPC24,MAD2L1,PLK1,MIS12,KNTC1
log2FC > 1 , Spalax> rat, DE adj.Pvalue < 0.05	brain UP	0.0298	36	1244	16	0.013	0.444	REAC:73886	rea	2	Chromosome Maintenance	3	POLA2,RFC2,CENPM,POLE2,POLA1,RFC5,HJURP,MIS18BP1,TERF2,CENPO,TERF1,MIS18A,RBBP4,TERT,FEN1,POLD4
log2FC > 1 , Spalax> rat, DE adj.Pvalue < 0.05	brain UP	0.0324	186	1244	48	0.039	0.258	GO:0005578	CC	6	proteinaceous extracellular matrix	3	MYOC,ADAMTS6,LTBP1,COL5A3,WNT11,LAMB1,MMP11,PAPLN,TIMP1,KAZALD1,LGALS3BP,COL9A1,THBS4,FGF1,WNT5A,COL7A1,EFEMP1,FN1,WNT6,TNN,CHL1,WNT2B,ADAMTS8,LECT1,ADAMTS7,CHAD,ADAMTS14,CILP,FBN2,FBLN5,COL6A2,CYR61,ADAMTS16,OTOA,WNT9B,SPON2,COL26A1,COL1A2,SBSPON,CTHRC1,FREM1,UMOD,PRSS36,THBS2,COL14A1,COL27A1,LAMB3,COLQ
log2FC > 1 , Spalax> rat, DE adj.Pvalue < 0.05	brain UP	0.0472	5	1244	5	0.004	1	GO:0000778	CC	6	condensed nuclear chromosome kinetochore	7	NDC80,REC8,MIS18BP1,PLK1,MIS12
log2FC > 1 , Spalax> rat, DE adj.Pvalue < 0.05	brain UP	0.0491	21	1244	10	0.008	0.476	REAC:68962	rea	2	Activation of the pre-replicative complex	5	POLA2,MCM6,ORC6,CDC45,CDC6,POLE2,POLA1,MCM3,MCM8,MCM7
log2FC > 1 , Spalax> rat, DE adj.Pvalue < 0.05	brain UP	0.05	73	1244	24	0.019	0.329	GO:0000776	CC	6	kinetochore	5	MAD1L1,NUP160,NDC80,BIRC5,CENPM,REC8,NSL1,CENPF,KIF18A,HJURP,KNSTRN,MIS18BP1,CENPO,KIF2C,NUF2,SPC25,SKA1,PHF6,SPC24,MAD2L1,PLK1,MIS12,MTBP,KNTC1
log2FC > 1 , Spalax> rat, DE adj.Pvalue < 0.05	brain UP	0.0593	6	1244	4	0.003	0.667	REAC:110357	rea	2	Displacement of DNA glycosylase by APEX1	5	NTHL1,UNG,MPG,SMUG1
log2FC > 1 , Spalax> rat, DE adj.Pvalue < 0.05	brain UP	0.063	19	1244	9	0.007	0.474	REAC:6783310	rea	2	Fanconi Anemia Pathway	3	ERCC1,UBE2T,DCLRE1B,EME1,FANCC,ATR,FANCB,FANCA,FAN1
log2FC > 1 , Spalax> rat, DE adj.Pvalue < 0.05	brain UP	0.0713	25	1244	11	0.009	0.44	REAC:176187	rea	2	Activation of ATR in response to replication stress	5	RFC2,MCM6,ORC6,CDC45,CDC6,RFC5,MCM3,MCM8,RAD9B,MCM7,ATR
log2FC > 1 , Spalax> rat, DE adj.Pvalue < 0.05	brain UP	0.073	4	1244	3	0.002	0.75	REAC:73928	rea	2	Depyrimidination	5	NTHL1,UNG,SMUG1
log2FC > 1 , Spalax> rat, DE adj.Pvalue < 0.05	brain UP	0.073	4	1244	3	0.002	0.75	REAC:110329	rea	2	Cleavage of the damaged pyrimidine	6	NTHL1,UNG,SMUG1
log2FC > 1 , Spalax> rat, DE adj.Pvalue < 0.05	brain UP	0.073	4	1244	3	0.002	0.75	REAC:110328	rea	2	Recognition and association of DNA glycosylase with site containing an affected pyrimidine	6	NTHL1,UNG,SMUG1
log2FC > 1 , Spalax> rat, DE adj.Pvalue < 0.05	brain UP	0.073	4	1244	3	0.002	0.75	REAC:5602498	rea	2	MyD88 deficiency (TLR2/4)	5	TIRAP,CD14,IRAK4
log2FC > 1 , Spalax> rat, DE adj.Pvalue < 0.05	brain UP	0.073	4	1244	3	0.002	0.75	REAC:5603041	rea	2	IRAK4 deficiency (TLR2/4)	5	TIRAP,CD14,IRAK4
log2FC > 1 , Spalax> rat, DE adj.Pvalue < 0.05	brain UP	0.0814	2	1244	2	0.002	1	REAC:375281	rea	2	Hormone ligand-binding receptors	6	GNRH1,TSHR
log2FC > 1 , Spalax> rat, DE adj.Pvalue < 0.05	brain UP	0.0814	2	1244	2	0.002	1	REAC:141424	rea	2	Amplification of signal from the kinetochores	5	MAD1L1,MAD2L1
log2FC > 1 , Spalax> rat, DE adj.Pvalue < 0.05	brain UP	0.0814	2	1244	2	0.002	1	REAC:141444	rea	2	Amplification of signal from unattached kinetochores via a MAD2 inhibitory signal	6	MAD1L1,MAD2L1
log2FC > 1 , Spalax> rat, DE adj.Pvalue < 0.05	brain UP	0.0814	2	1244	2	0.002	1	REAC:68881	rea	2	Mitotic Metaphase/Anaphase Transition	6	FBXO5,PLK1
log2FC > 1 , Spalax> rat, DE adj.Pvalue < 0.05	brain UP	0.0814	2	1244	2	0.002	1	REAC:71262	rea	2	Carnitine synthesis	5	SHMT1,TMLHE
log2FC > 1 , Spalax> rat, DE adj.Pvalue < 0.05	brain UP	0.0863	147	1244	39	0.031	0.265	GO:0090305	BP	4	nucleic acid phosphodiester bond hydrolysis	7	ERCC1,ASTE1,PNKP,RFC2,NTHL1,NOP14,POLA1,POP4,GTF2H3,RFC5,TDP2,DCLRE1B,MGME1,XPA,APTX,PARN,ISG20L2,ZC3H12C,DCP1B,RAD9B,RPP38,EME1,DFFA,NOL9,ENDOG,FEN1,RNASE6,DFFB,RNASEH1,DCP2,POLD4,CSTF2T,ERN1,EXOSC4,EXD1,FAN1,DXO,DNASE1,RPP21
log2FC < -1 , Spalax< rat, DE adj.Pvalue < 0.05	brain Down	1.87e-06	523	1213	125	0.103	0.239	GO:0005615	CC	7	extracellular space	3	CFH,FUCA2,WNT16,TFPI,NDUFAF7,SLC4A1,CRLF1,PROM1,SEMA3G,HFE,CP,WISP2,LMCD1,SEMA3C,MCAM,IL4R,C1QTNF3,CD59,MT3,ATRN,EZR,MMP9,COL20A1,CST3,MSLN,WFDC1,CTSH,PLAT,NUCB1,PDE4C,ATP4A,AEBP1,CPD,VTN,CPZ,VEGFA,LOX,SPARC,FGF12,IGFBP2,QSOX1,AKR1A1,F3,TTR,ARG1,TGFBI,TNFSF10,SRGN,ADGRE5,EDN3,F13A1,BMP4,CFP,PZP,TST,LRRC17,TWSG1,LOXL1,LDLR,SMPDL3B,PPT1,NAPSA,CHIT1,KL,IL6ST,CTSL,CD63,LCP1,IL33,IL18BP,MFGE8,ARSG,CTS…
log2FC < -1 , Spalax< rat, DE adj.Pvalue < 0.05	brain Down	4.18e-06	1978	1213	366	0.302	0.185	GO:0005576	CC	7	extracellular region	2	CFH,FUCA2,LAP3,WNT16,TFPI,NDUFAF7,SLC4A1,PRSS22,CRLF1,RALA,ALDH3B1,PROM1,SYPL1,SEMA3G,HFE,CD22,CLDN11,ATP1A2,CD74,CP,HEXB,PHPT1,WISP2,ST3GAL6,SLC12A2,BCAS1,GNAI3,MYLK,FGFR2,PYGM,LMCD1,PDE8A,CDHR2,SRI,SEMA3C,MCAM,IL4R,UBE2K,TULP3,LXN,PKP1,C1QTNF3,CD59,CD82,MT3,GNAS,SULT2B1,ATRN,EZR,CRTAC1,FKBP5,ACOT7,IZUMO4,SUSD2,ISM2,MMP9,COL20A1,CST3,CHRDL1,GLA,MSLN,PLLP,NME3,WFDC1,CRISPLD2,QPRT,TMC5,CTSH,FAH,DE…
log2FC < -1 , Spalax< rat, DE adj.Pvalue < 0.05	brain Down	0.000707	1774	1213	321	0.265	0.181	GO:0044421	CC	7	extracellular region part	2	CFH,FUCA2,LAP3,WNT16,TFPI,NDUFAF7,SLC4A1,CRLF1,RALA,ALDH3B1,PROM1,SYPL1,SEMA3G,HFE,CD22,CLDN11,ATP1A2,CD74,CP,HEXB,PHPT1,WISP2,ST3GAL6,SLC12A2,BCAS1,GNAI3,MYLK,PYGM,LMCD1,PDE8A,CDHR2,SRI,SEMA3C,MCAM,IL4R,UBE2K,LXN,PKP1,C1QTNF3,CD59,CD82,MT3,GNAS,SULT2B1,ATRN,EZR,CRTAC1,FKBP5,ACOT7,SUSD2,MMP9,COL20A1,CST3,GLA,MSLN,PLLP,NME3,WFDC1,CRISPLD2,QPRT,TMC5,CTSH,FAH,DECR1,PLAT,NUCB1,FBL,CD33,PDE4C,ATP4A,MP…
log2FC < -1 , Spalax< rat, DE adj.Pvalue < 0.05	brain Down	0.00869	188	1213	50	0.041	0.266	GO:0044282	BP	5	small molecule catabolic process	5	CYP26B1,CROT,ALDH3B1,AASS,BCAT1,ACACB,OXCT1,HADHA,MT3,CRAT,SLC25A17,GSTZ1,QPRT,FAH,DECR1,DHDH,OGDH,HIBADH,ASPA,GALK1,ACAD10,SCP2,AKR1A1,ARG1,MCEE,TST,DTD2,LDLR,SMPDL3B,MCCC2,LPIN3,IMPA1,GLUL,ALDH1B1,CSAD,AUH,QDPR,MMAA,HPD,HK2,PGAM2,NOS3,ALDH7A1,SMPD1,NUDT9,PAH,ABCD2,FUT1,DDAH2,NUDT18
log2FC < -1 , Spalax< rat, DE adj.Pvalue < 0.05	brain Down	0.0215	3	1213	3	0.002	1	REAC:202430	rea	2	Translocation of ZAP-70 to Immunological synapse	5	CD4,ZAP70,LCK
log2FC < -1 , Spalax< rat, DE adj.Pvalue < 0.05	brain Down	0.0215	3	1213	3	0.002	1	REAC:432047	rea	2	Passive transport by Aquaporins	4	AQP4,AQP11,AQP1
log2FC < -1 , Spalax< rat, DE adj.Pvalue < 0.05	brain Down	0.0389	1381	1213	248	0.204	0.18	GO:0043230	CC	7	extracellular organelle	3	CFH,FUCA2,LAP3,SLC4A1,RALA,ALDH3B1,PROM1,SYPL1,SEMA3G,CD22,CLDN11,ATP1A2,CD74,CP,HEXB,PHPT1,WISP2,ST3GAL6,SLC12A2,BCAS1,GNAI3,MYLK,PYGM,PDE8A,CDHR2,SRI,SEMA3C,UBE2K,LXN,PKP1,C1QTNF3,CD59,CD82,GNAS,SULT2B1,ATRN,EZR,CRTAC1,FKBP5,ACOT7,SUSD2,MMP9,CST3,GLA,PLLP,NME3,CRISPLD2,QPRT,TMC5,CTSH,FAH,DECR1,PLAT,NUCB1,FBL,CD33,MPP6,CHCHD3,AEBP1,CUBN,ASPA,GALK1,CPD,DUSP3,SLC9A3R1,VTN,UBE2D3,CPZ,FOLR1,VWF,ARPC…
log2FC < -1 , Spalax< rat, DE adj.Pvalue < 0.05	brain Down	0.0424	13	1213	7	0.006	0.538	REAC:75876	rea	2	Synthesis of very long-chain fatty acyl-CoAs	7	ELOVL5,TECR,ACSBG1,PPT1,ELOVL7,ACSL5,ELOVL2
log2FC < -1 , Spalax< rat, DE adj.Pvalue < 0.05	brain Down	0.0425	8	1213	5	0.004	0.625	REAC:71182	rea	2	Phenylalanine and tyrosine catabolism	5	GSTZ1,FAH,QDPR,HPD,PAH
log2FC < -1 , Spalax< rat, DE adj.Pvalue < 0.05	brain Down	0.05	1373	1213	246	0.203	0.179	GO:0070062	CC	7	extracellular exosome	5	CFH,FUCA2,LAP3,SLC4A1,RALA,ALDH3B1,PROM1,SYPL1,SEMA3G,CD22,CLDN11,CD74,CP,HEXB,PHPT1,WISP2,ST3GAL6,SLC12A2,BCAS1,GNAI3,MYLK,PYGM,PDE8A,CDHR2,SRI,SEMA3C,UBE2K,LXN,PKP1,C1QTNF3,CD59,CD82,GNAS,SULT2B1,ATRN,EZR,CRTAC1,FKBP5,ACOT7,SUSD2,MMP9,CST3,GLA,PLLP,NME3,CRISPLD2,QPRT,TMC5,CTSH,FAH,DECR1,PLAT,NUCB1,FBL,CD33,MPP6,CHCHD3,AEBP1,CUBN,ASPA,GALK1,CPD,DUSP3,SLC9A3R1,VTN,UBE2D3,CPZ,FOLR1,VWF,ARPC3,RAB5B…
log2FC < -1 , Spalax< rat, DE adj.Pvalue < 0.05	brain Down	0.0517	1380	1213	247	0.204	0.179	GO:1903561	CC	7	extracellular vesicle	4	CFH,FUCA2,LAP3,SLC4A1,RALA,ALDH3B1,PROM1,SYPL1,SEMA3G,CD22,CLDN11,ATP1A2,CD74,CP,HEXB,PHPT1,WISP2,ST3GAL6,SLC12A2,BCAS1,GNAI3,MYLK,PYGM,PDE8A,CDHR2,SRI,SEMA3C,UBE2K,LXN,PKP1,C1QTNF3,CD59,CD82,GNAS,SULT2B1,ATRN,EZR,CRTAC1,FKBP5,ACOT7,SUSD2,MMP9,CST3,GLA,PLLP,NME3,CRISPLD2,QPRT,TMC5,CTSH,FAH,DECR1,PLAT,NUCB1,FBL,CD33,MPP6,CHCHD3,AEBP1,CUBN,ASPA,GALK1,CPD,DUSP3,SLC9A3R1,VTN,UBE2D3,CPZ,FOLR1,VWF,ARPC…
log2FC < -1 , Spalax< rat, DE adj.Pvalue < 0.05	brain Down	0.0559	11	1213	6	0.005	0.545	REAC:5683826	rea	2	Surfactant metabolism	3	LMCD1,CTSH,NAPSA,ADORA2B,P2RY2,ADRA2C
log2FC < -1 , Spalax< rat, DE adj.Pvalue < 0.05	brain Down	0.0674	186	1213	47	0.039	0.253	GO:1901565	BP	5	organonitrogen compound catabolic process	5	AASS,HEXB,BCAT1,PDE8A,GSTZ1,GLA,QPRT,CTSH,FAH,PDE4C,OGDH,HIBADH,ASPA,ARSB,NEU2,ARG1,TST,DTD2,LDLR,SMPDL3B,PPT1,MCCC2,DMGDH,CHIT1,AMPD3,GGACT,GLUL,STAB2,CSAD,AUH,PAOX,QDPR,HPD,XDH,ERAP1,NOS3,ALDH7A1,SMPD1,NUDT9,PAH,HPSE,RNPEP,FUCA1,PRELP,HEXA,DDAH2,NUDT18
log2FC < -1 , Spalax< rat, DE adj.Pvalue < 0.05	brain Down	0.0685	7	1213	6	0.005	0.857	GO:0019883	BP	5	antigen processing and presentation of endogenous antigen	4	HFE,CD74,ABCB9,ERAP1,B2M,TAP1
log2FC < -1 , Spalax< rat, DE adj.Pvalue < 0.05	brain Down	0.0693	7	1213	5	0.004	0.714	KEGG:01040	keg	4	Biosynthesis of unsaturated fatty acids	2	ELOVL5,HADHA,ACOT7,TECR,ELOVL2
log2FC < -1 , Spalax< rat, DE adj.Pvalue < 0.05	brain Down	0.0774	2	1213	2	0.002	1	REAC:1236977	rea	2	Endosomal/Vacuolar pathway	6	CTSL,B2M
log2FC < -1 , Spalax< rat, DE adj.Pvalue < 0.05	brain Down	0.0774	2	1213	2	0.002	1	REAC:1247673	rea	2	Erythrocytes take up oxygen and release carbon dioxide	4	SLC4A1,AQP1
log2FC < -1 , Spalax< rat, DE adj.Pvalue < 0.05	brain Down	0.0774	2	1213	2	0.002	1	REAC:140834	rea	2	Extrinsic Pathway of Fibrin Clot Formation	4	TFPI,F3
log2FC < -1 , Spalax< rat, DE adj.Pvalue < 0.05	brain Down	0.0979	18	1213	8	0.007	0.444	REAC:6788656	rea	2	Histidine, lysine, phenylalanine, tyrosine, proline and tryptophan catabolism	4	AASS,GSTZ1,FAH,OGDH,QDPR,HPD,ALDH7A1,PAH
log2FC < -1 , Spalax< rat, DE adj.Pvalue < 0.05	brain Down	0.0995	7	1213	4	0.003	0.571	REAC:417957	rea	2	P2Y receptors	7	GPR17,P2RY6,P2RY2,P2RY13

## Sheet: GoSeq.3
category	tag	category	over_represented_pvalue	under_represented_pvalue	numDEInCat	numInCat	term	adjPval	Ontology	Definition	background
log2FC > 1 , Spalax> rat, DE adj.Pvalue < 0.05	brain UP	GO:0006259	1.45234e-08	1	108	440	DNA metabolic process	0.000256148	BP	Any cellular metabolic process involving deoxyribonucleic acid. This is one of the two main types of nucleic acid, consisting of a long, unbranched macromolecule formed from one, or more commonly, two, strands of linked deoxyribonucleotides.	8998
log2FC > 1 , Spalax> rat, DE adj.Pvalue < 0.05	brain UP	GO:0006281	2.41485e-06	0.999999	62	238	DNA repair	0.0202787	BP	The process of restoring DNA after damage. Genomes are subject to damage by chemical and physical agents in the environment (e.g. UV and ionizing radiations, chemical mutagens, fungal and bacterial toxins, etc.) and by free radicals or alkylating agents endogenously generated in metabolism. DNA is also damaged because of errors during its replication. A variety of different DNA repair pathways ha…	8998
log2FC > 1 , Spalax> rat, DE adj.Pvalue < 0.05	brain UP	GO:0000777	3.44935e-06	1	11	17	condensed chromosome kinetochore	0.0202787	CC	A multisubunit complex that is located at the centromeric region of a condensed chromosome and provides an attachment point for the spindle microtubules.	8998
log2FC > 1 , Spalax> rat, DE adj.Pvalue < 0.05	brain UP	GO:0031012	5.50826e-06	0.999998	55	208	extracellular matrix	0.0242873	CC	A structure lying external to one or more cells, which provides structural support for cells or tissues; may be completely external to the cell (as in animals and bacteria) or be part of the cell (as in plants).	8998
log2FC > 1 , Spalax> rat, DE adj.Pvalue < 0.05	brain UP	GO:0005578	1.02995e-05	0.999996	47	172	proteinaceous extracellular matrix	0.0363306	CC	A layer consisting mainly of proteins (especially collagen) and glycosaminoglycans (mostly as proteoglycans) that forms a sheet underlying or overlying cells such as endothelial and epithelial cells. The proteins are secreted by cells in the vicinity. An example of this component is found in Mus musculus.	8998
log2FC > 1 , Spalax> rat, DE adj.Pvalue < 0.05	brain UP	rno:3030	5.645e-05	0.999992	11	22	DNA replication	0.0125884	KEGG	DNA replication	8998
log2FC > 1 , Spalax> rat, DE adj.Pvalue < 0.05	brain UP	GO:0006974	3.32827e-05	0.999981	85	382	cellular response to DNA damage stimulus	0.0936412	BP	Any process that results in a change in state or activity of a cell (in terms of movement, secretion, enzyme production, gene expression, etc.) as a result of a stimulus indicating damage to its DNA from environmental insults or errors during metabolism.	8998
log2FC > 1 , Spalax> rat, DE adj.Pvalue < 0.05	brain UP	GO:0004518	4.49801e-05	0.999983	31	103	nuclease activity	0.0936412	MF	Catalysis of the hydrolysis of ester linkages within nucleic acids.	8998
log2FC > 1 , Spalax> rat, DE adj.Pvalue < 0.05	brain UP	GO:0000776	5.31075e-05	0.999983	24	72	kinetochore	0.0936412	CC	A multisubunit complex that is located at the centromeric region of DNA and provides an attachment point for the spindle microtubules.	8998
log2FC > 1 , Spalax> rat, DE adj.Pvalue < 0.05	brain UP	GO:0000779	5.56718e-05	0.999992	11	21	condensed chromosome, centromeric region	0.0936412	CC	The region of a condensed chromosome that includes the centromere and associated proteins, including the kinetochore. In monocentric chromosomes, this region corresponds to a single area of the chromosome, whereas in holocentric chromosomes, it is evenly distributed along the chromosome.	8998
log2FC > 1 , Spalax> rat, DE adj.Pvalue < 0.05	brain UP	GO:0045143	5.56718e-05	0.999992	11	21	homologous chromosome segregation	0.0936412	BP	The cell cycle process in which replicated homologous chromosomes are organized and then physically separated and apportioned to two sets during the first division of the meiotic cell cycle. Each replicated chromosome, composed of two sister chromatids, aligns at the cell equator, paired with its homologous partner; this pairing off, referred to as synapsis, permits genetic recombination. One hom…	8998
log2FC > 1 , Spalax> rat, DE adj.Pvalue < 0.05	brain UP	GO:0004519	5.8403e-05	0.999982	23	68	endonuclease activity	0.0936412	MF	Catalysis of the hydrolysis of ester linkages within nucleic acids by creating internal breaks.	8998
log2FC > 1 , Spalax> rat, DE adj.Pvalue < 0.05	brain UP	GO:0006261	6.37297e-05	0.999981	22	64	DNA-dependent DNA replication	0.0936667	BP	A DNA replication process that uses parental DNA as a template for the DNA-dependent DNA polymerases that synthesize the new strands.	8998
log2FC > 1 , Spalax> rat, DE adj.Pvalue < 0.05	brain UP	rno:4110	0.000940702	0.999661	20	70	Cell cycle	0.0949277	KEGG	Cell cycle	8998
log2FC > 1 , Spalax> rat, DE adj.Pvalue < 0.05	brain UP	rno:4512	0.00127705	0.999589	16	52	ECM-receptor interaction	0.0949277	KEGG	ECM-receptor interaction	8998
log2FC > 1 , Spalax> rat, DE adj.Pvalue < 0.05	brain UP	rno:5340	0.00228487	0.999649	7	15	Primary immunodeficiency	0.127381	KEGG	Primary immunodeficiency	8998
log2FC < -1 , Spalax< rat, DE adj.Pvalue < 0.05	brain Down	GO:0005576	2.88164e-10	1	348	1858	extracellular region	5.08236e-06	CC	The space external to the outermost structure of a cell. For cells without external protective or external encapsulating structures this refers to space outside of the plasma membrane. This term covers the host cell environment outside an intracellular parasite.	8998
log2FC < -1 , Spalax< rat, DE adj.Pvalue < 0.05	brain Down	GO:0044421	9.61642e-08	1	310	1702	extracellular region part	0.000848024	CC	Any constituent part of the extracellular region, the space external to the outermost structure of a cell. For cells without external protective or external encapsulating structures this refers to space outside of the plasma membrane. This term covers constituent parts of the host cell environment outside an intracellular parasite.	8998
log2FC < -1 , Spalax< rat, DE adj.Pvalue < 0.05	brain Down	GO:0005615	4.01381e-07	1	106	473	extracellular space	0.00235972	CC	That part of a multicellular organism outside the cells proper, usually taken to be outside the plasma membranes, and occupied by fluid.	8998
log2FC < -1 , Spalax< rat, DE adj.Pvalue < 0.05	brain Down	GO:0009897	3.80148e-06	0.999999	32	100	external side of plasma membrane	0.0105741	CC	The leaflet of the plasma membrane that faces away from the cytoplasm and any proteins embedded or anchored in it or attached to its surface.	8998
log2FC < -1 , Spalax< rat, DE adj.Pvalue < 0.05	brain Down	GO:0065010	4.04449e-06	0.999997	243	1335	extracellular membrane-bounded organelle	0.0105741	CC	Organized structure of distinctive morphology and function, bounded by a lipid bilayer membrane and occurring outside the cell.	8998
log2FC < -1 , Spalax< rat, DE adj.Pvalue < 0.05	brain Down	GO:0098552	4.11154e-06	0.999998	52	198	side of membrane	0.0105741	CC	A cellular component consisting of one leaflet of a membrane bilayer and any proteins embedded or anchored in it or attached to its surface.	8998
log2FC < -1 , Spalax< rat, DE adj.Pvalue < 0.05	brain Down	GO:0043230	4.1968e-06	0.999997	244	1342	extracellular organelle	0.0105741	CC	Organized structure of distinctive morphology and function, occurring outside the cell. Includes, for example, extracellular membrane vesicles (EMVs) and the cellulosomes of anaerobic bacteria and fungi.	8998
log2FC < -1 , Spalax< rat, DE adj.Pvalue < 0.05	brain Down	GO:0070062	7.58243e-06	0.999995	241	1333	extracellular exosome	0.0153865	CC	A membrane-bounded vesicle that is released into the extracellular region by fusion of the limiting endosomal membrane of a multivesicular body with the plasma membrane. Extracellular exosomes, also simply called exosomes, have a diameter of about 40-100 nm.	8998
log2FC < -1 , Spalax< rat, DE adj.Pvalue < 0.05	brain Down	GO:1903561	7.85157e-06	0.999995	242	1340	extracellular vesicle	0.0153865	CC	Any vesicle that is part of the extracellular region.	8998
log2FC < -1 , Spalax< rat, DE adj.Pvalue < 0.05	brain Down	GO:0031224	2.7712e-05	0.999979	365	2171	intrinsic component of membrane	0.0488757	CC	The component of a membrane consisting of the gene products having some covalently attached portion, for example part of a peptide sequence or some other covalently attached group such as a GPI anchor, which spans or is embedded in one or both leaflets of the membrane.	8998
log2FC < -1 , Spalax< rat, DE adj.Pvalue < 0.05	brain Down	GO:0031988	3.30039e-05	0.999976	284	1639	membrane-bounded vesicle	0.0529173	CC	Any small, fluid-filled, spherical organelle enclosed by a lipid bilayer.	8998
log2FC < -1 , Spalax< rat, DE adj.Pvalue < 0.05	brain Down	GO:0007186	3.65629e-05	0.999981	69	306	G-protein coupled receptor signaling pathway	0.0536381	BP	A series of molecular signals that proceeds with an activated receptor promoting the exchange of GDP for GTP on the alpha-subunit of an associated heterotrimeric G-protein complex. The GTP-bound activated alpha-G-protein then dissociates from the beta- and gamma-subunits to further transmit the signal within the cell. The pathway begins with receptor-ligand interaction, or for basal GPCR signalin…	8998
log2FC < -1 , Spalax< rat, DE adj.Pvalue < 0.05	brain Down	GO:0016021	3.95359e-05	0.999971	356	2119	integral component of membrane	0.0536381	CC	The component of a membrane consisting of the gene products and protein complexes having at least some part of their peptide sequence embedded in the hydrophobic region of the membrane.	8998
log2FC < -1 , Spalax< rat, DE adj.Pvalue < 0.05	brain Down	GO:0019755	4.87653e-05	0.999999	6	7	one-carbon compound transport	0.0573383	BP	The directed movement of one-carbon compounds into, out of or within a cell, or between cells, by means of some agent such as a transporter or pore.	8998
log2FC < -1 , Spalax< rat, DE adj.Pvalue < 0.05	brain Down	GO:0097286	4.87653e-05	0.999999	6	7	iron ion import	0.0573383	BP	The directed movement of iron ions into a cell or organelle.	8998
log2FC < -1 , Spalax< rat, DE adj.Pvalue < 0.05	brain Down	GO:0044425	6.38512e-05	0.999951	447	2745	membrane part	0.0703839	CC	Any constituent part of a membrane, a double layer of lipid molecules that encloses all cells, and, in eukaryotes, many organelles; may be a single or double lipid bilayer; also includes associated proteins.	8998
log2FC < -1 , Spalax< rat, DE adj.Pvalue < 0.05	brain Down	GO:0007596	7.64633e-05	0.999973	27	90	blood coagulation	0.0793284	BP	The sequential process in which the multiple coagulation factors of the blood interact, ultimately resulting in the formation of an insoluble fibrin clot; it may be divided into three stages: stage 1, the formation of intrinsic and extrinsic prothrombin converting principle; stage 2, the formation of thrombin; stage 3, the formation of stable fibrin polymers.	8998
log2FC < -1 , Spalax< rat, DE adj.Pvalue < 0.05	brain Down	GO:0006952	8.82616e-05	0.999946	98	483	defense response	0.0864817	BP	Reactions, triggered in response to the presence of a foreign body or the occurrence of an injury, which result in restriction of damage to the organism attacked or prevention/recovery from the infection caused by the attack.	8998
log2FC < -1 , Spalax< rat, DE adj.Pvalue < 0.05	brain Down	GO:0031982	9.33517e-05	0.99993	304	1793	vesicle	0.086655	CC	Any small, fluid-filled, spherical organelle enclosed by membrane or protein.	8998
log2FC < -1 , Spalax< rat, DE adj.Pvalue < 0.05	brain Down	GO:0007599	0.000115859	0.999957	27	92	hemostasis	0.0973048	BP	The stopping of bleeding (loss of body fluid) or the arrest of the circulation to an organ or part.	8998
log2FC < -1 , Spalax< rat, DE adj.Pvalue < 0.05	brain Down	GO:0050817	0.000115859	0.999957	27	92	coagulation	0.0973048	BP	The process in which a fluid solution, or part of it, changes into a solid or semisolid mass.	8998
log2FC < -1 , Spalax< rat, DE adj.Pvalue < 0.05	brain Down	GO:0031012	0.000160213	0.99992	49	208	extracellular matrix	0.12477	CC	A structure lying external to one or more cells, which provides structural support for cells or tissues; may be completely external to the cell (as in animals and bacteria) or be part of the cell (as in plants).	8998
log2FC < -1 , Spalax< rat, DE adj.Pvalue < 0.05	brain Down	GO:0071944	0.00016271	0.999876	349	2106	cell periphery	0.12477	CC	The part of a cell encompassing the cell cortex, the plasma membrane, and any external encapsulating structures.	8998
log2FC < -1 , Spalax< rat, DE adj.Pvalue < 0.05	brain Down	GO:0048878	0.000180444	0.999886	103	522	chemical homeostasis	0.132604	BP	Any biological process involved in the maintenance of an internal steady state of a chemical.	8998

## Sheet: lrPath-RNA-Enrich_mm-DB
category	Name	ConceptType	#Genes	# sigGenes	Coeff	OddsRatio	P-Value	FDR	Direction	SigGenes
Spalax > rat, DE adj.Pvalue < 0.05	DNA metabolic process	GOBP	647	273	0.0118431	1.01191	7.65419e-06	0.0104614	up	13010, 14609, 27050, 19359, 20586, 20926, 52808, 269610, 15204, 15441, 72480, 67155, 28000, 70790, 22589, 108989, 56397, 56424, 19357, 56215, 50754, 18148, 53610, 65113, 108686, 71514, 229543, 26914, 19646, 18016, 104248, 20833, 13006, 68251, 116870, 11545, 18706, 268281, 50755, 22224, 21951, 13870, 18143, 93762, 20588, 234852, 245474, 26383, 17283, 18595, 20466, 12168, 99375, 56637, 19252, 19358…
Spalax > rat, DE adj.Pvalue < 0.05	DNA Replication	MeSH	70	48	0.0159542	1.01608	8.95944e-05	0.012546	up	93762, 216151, 18975, 19360, 235559, 11920, 17220, 22059, 17685, 18970, 26428, 56626, 18969, 17219, 50793, 72151, 18538, 14156, 19718, 66403, 22427, 19356, 27015, 17535, 19891, 21853, 18971, 212377, 56452, 69263, 17216, 26447, 12545, 18968, 17215, 110749, 54125, 69745, 79456, 80905, 12575, 66634, 211651, 78833, 327762, 19355, 57441, 50776
Spalax > rat, DE adj.Pvalue < 0.05	DNA Damage	MeSH	100	79	0.0136616	1.01376	0.000524241	0.0384483	up	19359, 75560, 70790, 100683, 11545, 13870, 234776, 99375, 81601, 22594, 12450, 19360, 13849, 72584, 13872, 11792, 55982, 59047, 17246, 21750, 240087, 235559, 11920, 71718, 16882, 12190, 17220, 14871, 22059, 17685, 18970, 56626, 22591, 22596, 72775, 72151, 18538, 319583, 69113, 14156, 19718, 11546, 22427, 233826, 66408, 225182, 19356, 27015, 268395, 17535, 22590, 19891, 330554, 18971, 107986, 1936…
Spalax > rat, DE adj.Pvalue < 0.05	Chromosomal Instability	MeSH	12	8	0.0223002	1.02255	0.000166524	0.016813	up	21750, 12190, 22059, 19645, 26886, 56150, 211651, 108000
Spalax > rat, DE adj.Pvalue < 0.05	DNA Repair	MeSH	98	76	0.0141839	1.01428	0.000255557	0.0217022	up	27050, 19359, 28000, 229543, 11545, 13870, 19358, 81601, 22594, 19360, 13849, 17688, 22209, 13872, 11792, 59047, 21750, 240087, 235559, 11920, 16882, 12190, 56505, 14871, 209357, 18861, 22059, 17685, 18970, 56626, 22591, 22596, 72151, 18538, 319583, 26356, 12572, 69113, 14156, 19718, 22427, 233826, 66671, 66408, 225182, 19356, 27015, 268395, 17535, 22590, 23894, 19891, 17420, 330554, 18971, 10798…
Spalax > rat, DE adj.Pvalue < 0.05	MCM complex	GOCC	8	6	0.0252068	1.02553	0.000611432	0.0157561	up	17220, 17219, 212377, 17216, 17215, 66634
Spalax > rat, DE adj.Pvalue < 0.05	condensed chromosome, centromeric region	GOCC	13	11	0.0220693	1.02231	0.000954213	0.0193734	up	12914, 226747, 269397, 232811, 12617, 67139, 381318, 67052, 11799, 18817, 108000
Spalax > rat, DE adj.Pvalue < 0.05	nuclear replication fork	GOCC	20	11	0.0202234	1.02043	0.00166943	0.0294347	up	52915, 93762, 50496, 18969, 18538, 22590, 19891, 18971, 226409, 212377, 18968
Spalax > rat, DE adj.Pvalue < 0.05	Centromere	MeSH	24	18	0.0197664	1.01996	0.000110794	0.0137513	up	19357, 26931, 26932, 13006, 12419, 81630, 12616, 12412, 16319, 26951, 12617, 26886, 66570, 100038822, 67052, 11799, 108000, 66977
Spalax > rat, DE adj.Pvalue < 0.05	CDK Regulation of DNA Replication	Biocarta Pathway	9	7	0.0987734	1.10382	0.000138239	0.0275096	up	17220, 26428, 17219, 50793, 56452, 17216, 17215
Spalax > rat, DE adj.Pvalue < 0.05	Deposition of new CENPA-containing nucleosomes at the centromere	Reactome	9	7	0.0245791	1.02488	0.000289831	0.0444408	up	18148, 19646, 51788, 93762, 56505, 26886, 67733
Spalax > rat, DE adj.Pvalue < 0.05	Nucleosome assembly	Reactome	9	7	0.0245791	1.02488	0.000289831	0.0444408	up	18148, 19646, 51788, 93762, 56505, 26886, 67733
Spalax > rat, DE adj.Pvalue < 0.05	chromosome	GOCC	529	233	0.0111325	1.01119	9.63361e-05	0.00412598	up	11461, 52696, 94275, 52915, 20602, 20586, 269610, 22378, 15441, 67155, 93760, 75560, 19052, 67991, 100710, 71765, 57261, 22589, 19384, 64383, 100683, 108989, 18472, 19357, 18477, 26931, 20185, 13426, 72416, 71514, 26914, 54383, 12914, 19053, 19646, 83431, 20833, 66993, 13006, 192176, 229584, 223697, 74549, 67117, 109689, 268281, 17192, 226747, 228140, 51788, 21951, 19014, 13619, 13870, 99982, 937…
Spalax > rat, DE adj.Pvalue < 0.05	Chromosome Maintenance	Reactome	27	22	0.0213793	1.02161	7.85894e-05	0.0308926	up	18148, 19646, 51788, 93762, 245474, 21750, 20174, 56505, 18969, 72151, 18538, 21749, 14156, 19718, 216853, 18971, 26886, 69263, 18968, 327762, 21752, 67733
Spalax > rat, DE adj.Pvalue < 0.05	chromosomal part	GOCC	430	207	0.0104843	1.01054	0.000567012	0.0157561	up	11461, 52696, 94275, 52915, 20602, 20586, 269610, 22378, 15441, 67155, 93760, 75560, 19052, 67991, 100710, 71765, 57261, 22589, 19384, 64383, 100683, 108989, 18472, 19357, 18477, 26931, 20185, 13426, 71514, 26914, 54383, 12914, 19053, 19646, 83431, 66993, 13006, 192176, 229584, 223697, 74549, 67117, 109689, 268281, 17192, 226747, 51788, 21951, 19014, 13619, 13870, 99982, 93762, 20588, 224826, 172…
Spalax > rat, DE adj.Pvalue < 0.05	nuclear chromosome	GOCC	227	126	0.0125405	1.01262	0.000279075	0.009349	up	11461, 52915, 20586, 22378, 67155, 93760, 75560, 67991, 71765, 57261, 22589, 64383, 100683, 19357, 18477, 20185, 72416, 26914, 12914, 19646, 66993, 13006, 229584, 223697, 17192, 51788, 21951, 13619, 13870, 99982, 93762, 20588, 234852, 20466, 81601, 56399, 52040, 15512, 75751, 109113, 67065, 19360, 218914, 23942, 17127, 235134, 17688, 84505, 229542, 56249, 22209, 71954, 269397, 13347, 70020, 12419…
Spalax > rat, DE adj.Pvalue < 0.05	Ribonucleoproteins	MeSH	53	34	0.016004	1.01613	0.000416572	0.0312623	up	18458, 14827, 51796, 19826, 622469, 59092, 13046, 15572, 20382, 98758, 20383, 56258, 433702, 55989, 664883, 20638, 67557, 66661, 14265, 13209, 74326, 66679, 66161, 68134, 54484, 70683, 15568, 20630, 53607, 14113, 67070, 20822, 21356, 20821
Spalax > rat, DE adj.Pvalue < 0.05	Cholesterol biosynthesis	Panther Pathway	6	5	0.028221	1.02862	0.000221746	0.0172962	up	15357, 192156, 110196, 68603, 319554
Spalax > rat, DE adj.Pvalue < 0.05	nuclear part	GOCC	1330	689	0.0111471	1.01121	1.10196e-07	7.38313e-05	up	11816, 13010, 11820, 11461, 216439, 67891, 216848, 18479, 20660, 52915, 75617, 18412, 18458, 72145, 20602, 20692, 14828, 27370, 19899, 320632, 19359, 232227, 20586, 20788, 19184, 22174, 52808, 269610, 22378, 101706, 625249, 319322, 67155, 93760, 12177, 232232, 15184, 75560, 28000, 67991, 71765, 225131, 57261, 22589, 17260, 104416, 12421, 64383, 100683, 68510, 51796, 108989, 94232, 64297, 19045, 1…
Spalax > rat, DE adj.Pvalue < 0.05	nuclear lumen	GOCC	942	511	0.0105619	1.01062	3.4167e-06	0.000763063	up	11461, 216439, 67891, 216848, 52915, 75617, 18412, 72145, 20602, 20692, 27370, 19899, 232227, 20586, 20788, 19184, 52808, 269610, 22378, 101706, 67155, 93760, 232232, 15184, 75560, 28000, 67991, 71765, 57261, 22589, 17260, 64383, 100683, 68510, 51796, 108989, 94232, 64297, 19045, 29876, 19357, 18477, 68188, 56215, 50754, 18148, 20185, 72416, 64144, 53610, 54194, 98432, 11744, 11911, 20624, 20893,…
Spalax > rat, DE adj.Pvalue < 0.05	Visual Fields	MeSH	6	5	0.0247194	1.02503	0.000401515	0.0308497	up	71648, 238021, 12662, 19771, 17926
Spalax > rat, DE adj.Pvalue < 0.05	microfibril	GOCC	4	3	0.0313426	1.03184	9.44238e-05	0.00412598	up	224697, 14118, 14119
Spalax > rat, DE adj.Pvalue < 0.05	fibril	GOCC	4	3	0.0313426	1.03184	9.44238e-05	0.00412598	up	224697, 14118, 14119
Spalax > rat, DE adj.Pvalue < 0.05	intracellular organelle lumen	GOCC	1079	599	0.00851545	1.00855	9.76808e-05	0.00412598	up	11461, 11947, 216439, 67891, 216848, 22027, 52915, 75617, 18412, 72145, 20602, 20692, 14828, 27370, 19899, 232227, 20586, 20788, 19184, 52808, 269610, 22378, 101706, 67155, 93760, 232232, 15184, 75560, 28000, 67991, 71765, 107338, 57261, 22589, 17260, 64383, 100683, 68510, 15526, 51796, 108989, 94232, 64297, 19045, 29876, 19357, 18477, 68188, 16976, 56215, 50754, 18148, 20185, 72416, 18604, 64144…
Spalax > rat, DE adj.Pvalue < 0.05	organelle lumen	GOCC	1081	600	0.00850473	1.00854	9.85309e-05	0.00412598	up	11461, 11947, 216439, 67891, 216848, 22027, 52915, 75617, 18412, 72145, 20602, 20692, 14828, 27370, 19899, 232227, 20586, 20788, 19184, 52808, 269610, 22378, 101706, 67155, 93760, 232232, 15184, 75560, 28000, 67991, 71765, 107338, 57261, 22589, 17260, 64383, 100683, 68510, 15526, 51796, 108989, 94232, 64297, 19045, 29876, 19357, 18477, 68188, 16976, 56215, 50754, 18148, 20185, 72416, 18604, 64144…
Spalax > rat, DE adj.Pvalue < 0.05	condensed chromosome kinetochore	GOCC	9	8	0.0247163	1.02502	0.000264693	0.00933393	up	12914, 226747, 67139, 381318, 67052, 11799, 18817, 108000
Spalax > rat, DE adj.Pvalue < 0.05	nuclear lamina	GOCC	7	6	0.0254577	1.02578	0.000453462	0.0144676	up	13726, 16905, 18538, 12361, 98386, 110948
Spalax > rat, DE adj.Pvalue < 0.05	nucleus	GOCC	3872	1852	0.00527254	1.00529	0.00047549	0.0144808	up	11816, 13010, 14645, 11820, 12759, 11461, 13628, 52696, 11947, 216439, 22129, 16971, 22223, 67891, 23980, 11429, 54401, 53761, 216848, 13199, 11739, 19055, 18648, 18479, 106529, 381979, 94275, 20660, 11518, 22027, 30948, 104418, 108660, 17184, 11864, 52915, 75617, 66855, 18412, 14694, 69116, 18458, 72145, 22151, 13007, 20602, 11975, 20692, 54609, 27050, 14828, 18763, 16785, 27370, 77980, 19899, 7…
Spalax > rat, DE adj.Pvalue < 0.05	membrane-enclosed lumen	GOCC	1112	618	0.00717557	1.0072	0.000914325	0.0191437	up	11820, 11461, 11947, 216439, 67891, 216848, 20660, 22027, 52915, 75617, 18412, 72145, 20602, 20692, 14828, 27370, 19899, 232227, 20586, 20788, 19184, 52808, 269610, 22378, 101706, 67155, 93760, 232232, 15184, 75560, 28000, 67991, 71765, 107338, 57261, 22589, 17260, 64383, 67092, 100683, 68510, 15526, 51796, 108989, 94232, 64297, 19045, 29876, 19357, 18477, 68188, 16976, 56215, 50754, 18148, 20185…
Spalax > rat, DE adj.Pvalue < 0.05	nuclear chromosome part	GOCC	209	116	0.0113251	1.01139	0.00218309	0.0365668	up	11461, 52915, 20586, 22378, 67155, 93760, 75560, 67991, 71765, 57261, 64383, 100683, 19357, 18477, 20185, 26914, 12914, 19646, 66993, 13006, 229584, 223697, 17192, 51788, 21951, 13619, 13870, 99982, 93762, 20588, 20466, 81601, 56399, 52040, 15512, 75751, 109113, 67065, 19360, 218914, 23942, 17127, 235134, 17688, 84505, 229542, 56249, 22209, 71954, 269397, 13347, 70020, 12419, 21750, 20174, 50496,…
Spalax > rat, DE adj.Pvalue < 0.05	sperm fibrous sheath	GOCC	2	1	0.0302663	1.03073	0.00256439	0.0419059	up	11642
Spalax > rat, DE adj.Pvalue < 0.05	stereocilium	GOCC	13	8	0.0213856	1.02162	0.00294661	0.0470054	up	102866, 73750, 238021, 97031, 17913, 19126, 22295, 17921
Spalax > rat, DE adj.Pvalue < 0.05	farnesyltranstransferase activity	GOMF	6	2	0.0287425	1.02916	1.7537e-05	0.00846041	up	67422, 110196
Spalax > rat, DE adj.Pvalue < 0.05	cytochrome-c oxidase activity	GOMF	5	3	0.0290097	1.02943	6.79688e-05	0.00846041	up	12868, 20930, 84682
Spalax > rat, DE adj.Pvalue < 0.05	heme-copper terminal oxidase activity	GOMF	5	3	0.0290097	1.02943	6.79688e-05	0.00846041	up	12868, 20930, 84682
Spalax > rat, DE adj.Pvalue < 0.05	oxidoreductase activity, acting on a heme group of donors	GOMF	5	3	0.0290097	1.02943	6.79688e-05	0.00846041	up	12868, 20930, 84682
Spalax > rat, DE adj.Pvalue < 0.05	oxidoreductase activity, acting on a heme group of donors, oxygen as acceptor	GOMF	5	3	0.0290097	1.02943	6.79688e-05	0.00846041	up	12868, 20930, 84682
Spalax > rat, DE adj.Pvalue < 0.05	nucleic acid binding	GOMF	2318	963	0.00722119	1.00725	7.19373e-05	0.00846041	up	11820, 11461, 13628, 22627, 16971, 67891, 23980, 53761, 216848, 13199, 20255, 68193, 11518, 22027, 17184, 11864, 75617, 66855, 20055, 22628, 14694, 18220, 18458, 13007, 20602, 226562, 27050, 230861, 16785, 27370, 18606, 234734, 229663, 320632, 56347, 19359, 14827, 208643, 110611, 68693, 267019, 20402, 71750, 20586, 20788, 100072, 81702, 20926, 269610, 22378, 319322, 52897, 15441, 108013, 20286, 6…
Spalax > rat, DE adj.Pvalue < 0.05	prenyltransferase activity	GOMF	18	5	0.0236596	1.02394	0.000392433	0.0306098	up	19352, 67422, 12662, 110196, 225467
Spalax > rat, DE adj.Pvalue < 0.05	DNA binding	GOMF	1193	489	0.00772313	1.00775	0.000490371	0.0346062	up	11820, 11461, 13199, 11864, 66855, 18220, 20602, 27050, 229663, 19359, 20586, 20788, 100072, 20926, 269610, 22378, 52897, 15441, 67155, 13819, 93760, 15184, 75560, 28000, 67991, 100710, 50849, 57261, 22589, 17260, 51796, 54446, 19826, 22682, 67684, 18148, 20185, 22772, 72416, 53610, 59092, 54194, 231670, 11911, 74022, 20893, 71514, 13170, 26914, 54383, 22282, 50914, 53424, 17984, 56417, 68837, 18…
Spalax > rat, DE adj.Pvalue < 0.05	Genetics, Population	MeSH	6	6	0.0263918	1.02674	3.82434e-05	0.00822742	up	11816, 17161, 14871, 16835, 13419, 17769
Spalax > rat, DE adj.Pvalue < 0.05	Leigh Disease	MeSH	7	6	0.0252758	1.0256	6.74621e-05	0.012382	up	66945, 72416, 227197, 17993, 20930, 70207
Spalax > rat, DE adj.Pvalue < 0.05	Nocodazole	MeSH	14	10	0.0221964	1.02244	7.0462e-05	0.012382	up	22151, 19184, 64383, 70247, 52563, 217232, 17120, 19192, 56150, 18817
Spalax > rat, DE adj.Pvalue < 0.05	Pancreas	MeSH	4	2	0.0264389	1.02679	0.000536429	0.0384679	up	15893, 13419
Spalax > rat, DE adj.Pvalue < 0.05	Mutagenesis	MeSH	8	5	0.0230278	1.0233	0.000670638	0.0441663	up	19192, 27015, 12455, 80905, 12504
Spalax > rat, DE adj.Pvalue < 0.05	Terpenoid backbone biosynthesis	KEGG	8	8	0.0291005	1.02953	6.07858e-05	0.00632173	up	15357, 110446, 192156, 67422, 110196, 68603, 319554, 71365
Spalax > rat, DE adj.Pvalue < 0.05	Cholesterol biosynthesis	Reactome	11	10	0.0237513	1.02404	0.000284041	0.0444408	up	235293, 15357, 74754, 192156, 18194, 110196, 68603, 73166, 319554, 98386
Spalax > rat, DE adj.Pvalue < 0.05	terpenoid biosynthetic process	GOBP	6	3	0.0300482	1.0305	1.81394e-05	0.016528	up	110196, 11668, 19378
Spalax > rat, DE adj.Pvalue < 0.05	negative regulation of keratinocyte proliferation	GOBP	6	6	0.0272051	1.02758	4.24354e-05	0.0257771	up	19014, 19272, 12361, 13642, 380614, 235505
Spalax > rat, DE adj.Pvalue < 0.05	regulation of cell growth involved in cardiac muscle cell development	GOBP	7	5	0.0258849	1.02622	9.52964e-05	0.0468504	up	23988, 110196, 14815, 11554, 12818
Spalax > rat, DE adj.Pvalue < 0.05	regulation of cholesterol biosynthetic process	GOBP	6	6	0.0265837	1.02694	0.000102836	0.0468504	up	11816, 235623, 67815, 20787, 110196, 14164
Spalax < rat, DE adj.Pvalue < 0.05	Ubiquitin proteasome pathway	Panther Pathway	27	16	-0.0172831	0.982865	0.000981628	0.0382835	down	70247, 100763, 23996, 22215, 56459, 22193, 53323, 59029, 50995, 19185, 22209, 67128, 66894, 17246, 22195, 56791
Spalax < rat, DE adj.Pvalue < 0.05	membrane part	GOCC	3158	1488	-0.00729043	0.992736	2.2069e-06	0.000739313	down	11816, 18823, 11820, 20740, 20818, 11803, 20743, 11932, 11947, 12876, 98660, 243961, 21838, 16971, 11938, 11305, 66168, 56216, 13385, 56177, 229521, 64051, 20249, 19275, 11739, 20312, 66259, 15275, 74772, 106529, 20660, 53321, 11981, 224938, 50932, 214240, 234267, 19261, 14432, 14232, 22027, 30948, 11973, 16783, 12805, 11972, 230775, 235402, 30957, 14694, 50884, 27276, 83965, 11771, 14609, 69116,…
Spalax < rat, DE adj.Pvalue < 0.05	membrane	GOCC	5596	2319	-0.00695188	0.993072	5.07124e-06	0.000849433	down	16572, 11816, 13010, 18823, 11820, 12759, 20740, 20818, 11803, 73340, 11461, 20743, 11932, 22627, 11947, 12876, 22629, 216439, 98660, 243961, 21838, 16971, 22223, 11938, 67891, 11305, 66168, 23980, 56216, 54401, 13385, 56177, 229521, 64051, 53761, 77480, 20257, 20249, 16593, 13199, 19275, 11739, 19055, 16832, 19347, 18195, 20312, 66259, 14580, 15275, 18648, 74772, 64652, 20255, 18479, 106529, 381…
Spalax < rat, DE adj.Pvalue < 0.05	membrane-bounded vesicle	GOCC	1469	956	-0.00677148	0.993251	1.88641e-05	0.00252779	down	11816, 13010, 14645, 11820, 12759, 20740, 11461, 22627, 11947, 12876, 22629, 21838, 16971, 22223, 11938, 67891, 22139, 11305, 23980, 54401, 13385, 229521, 64051, 53761, 11842, 16832, 18195, 22145, 18648, 381979, 20660, 50932, 68193, 234267, 19261, 22027, 30948, 11973, 16783, 12805, 11972, 75617, 18412, 20055, 22628, 14694, 50884, 19326, 18220, 11771, 14609, 17967, 19894, 18458, 22151, 13007, 7344…
Spalax < rat, DE adj.Pvalue < 0.05	extracellular organelle	GOCC	1146	792	-0.00674673	0.993276	3.28205e-05	0.00290566	down	11816, 13010, 14645, 11820, 12759, 20740, 11461, 22627, 11947, 12876, 22629, 21838, 22223, 67891, 22139, 23980, 54401, 53761, 11842, 16832, 18195, 22145, 18648, 20660, 50932, 68193, 234267, 19261, 22027, 11973, 16783, 12805, 11972, 75617, 18412, 20055, 22628, 14694, 50884, 19326, 18220, 14609, 17967, 18458, 22151, 13007, 73442, 11975, 27050, 14828, 56434, 98170, 18763, 16785, 12934, 18655, 16426,…
Spalax < rat, DE adj.Pvalue < 0.05	extracellular membrane-bounded organelle	GOCC	1146	792	-0.00674673	0.993276	3.28205e-05	0.00290566	down	11816, 13010, 14645, 11820, 12759, 20740, 11461, 22627, 11947, 12876, 22629, 21838, 22223, 67891, 22139, 23980, 54401, 53761, 11842, 16832, 18195, 22145, 18648, 20660, 50932, 68193, 234267, 19261, 22027, 11973, 16783, 12805, 11972, 75617, 18412, 20055, 22628, 14694, 50884, 19326, 18220, 14609, 17967, 18458, 22151, 13007, 73442, 11975, 27050, 14828, 56434, 98170, 18763, 16785, 12934, 18655, 16426,…
Spalax < rat, DE adj.Pvalue < 0.05	extracellular vesicular exosome	GOCC	1142	791	-0.00669492	0.993327	3.73753e-05	0.00290566	down	11816, 13010, 14645, 11820, 12759, 20740, 11461, 22627, 11947, 12876, 22629, 21838, 22223, 67891, 22139, 23980, 54401, 53761, 11842, 16832, 18195, 22145, 18648, 20660, 50932, 68193, 234267, 19261, 22027, 11973, 16783, 12805, 11972, 75617, 18412, 20055, 22628, 14694, 50884, 19326, 18220, 14609, 17967, 18458, 22151, 13007, 73442, 11975, 27050, 14828, 56434, 98170, 18763, 16785, 12934, 18655, 16426,…
Spalax < rat, DE adj.Pvalue < 0.05	vesicle	GOCC	1714	1033	-0.00639848	0.993622	3.90312e-05	0.00290566	down	11816, 13010, 14645, 11820, 12759, 20740, 11461, 22627, 11947, 12876, 22629, 98660, 21838, 16971, 22223, 11938, 67891, 22139, 11305, 23980, 54401, 13385, 229521, 64051, 53761, 11842, 20257, 16593, 16832, 18195, 22145, 18648, 20255, 381979, 20660, 50932, 68193, 234267, 19261, 22027, 30948, 11973, 16783, 12805, 11972, 75617, 18412, 30957, 20055, 22628, 14694, 50884, 19326, 18220, 11771, 14609, 1796…
Spalax < rat, DE adj.Pvalue < 0.05	cell periphery	GOCC	2309	1077	-0.0060682	0.99395	6.95494e-05	0.00412598	down	11816, 18823, 11820, 20740, 11803, 73340, 11461, 20743, 11932, 11947, 12876, 22629, 98660, 243961, 21838, 16971, 22223, 11938, 13385, 56177, 229521, 13199, 19275, 19055, 18195, 20312, 66259, 15275, 64652, 18479, 381979, 94275, 53321, 14415, 224938, 50932, 11518, 234267, 19261, 14432, 22027, 30948, 11973, 104418, 16783, 12805, 11972, 230775, 51799, 235402, 30957, 14694, 50884, 83965, 11771, 14609,…
Spalax < rat, DE adj.Pvalue < 0.05	plasma membrane	GOCC	2236	1053	-0.00603335	0.993985	7.91661e-05	0.00412598	down	11816, 18823, 11820, 20740, 11803, 73340, 20743, 11932, 11947, 12876, 22629, 98660, 243961, 21838, 16971, 22223, 11938, 13385, 56177, 229521, 13199, 19275, 19055, 18195, 20312, 66259, 15275, 64652, 18479, 381979, 94275, 53321, 224938, 50932, 11518, 234267, 19261, 14432, 22027, 30948, 11973, 104418, 16783, 12805, 11972, 230775, 51799, 235402, 30957, 14694, 50884, 83965, 11771, 14609, 57340, 17967,…
Spalax < rat, DE adj.Pvalue < 0.05	proteasome regulatory particle	GOCC	12	8	-0.0144521	0.985652	0.000195026	0.00768631	down	19184, 19179, 57296, 66997, 69077, 59029, 19185, 66998
Spalax < rat, DE adj.Pvalue < 0.05	cytosolic large ribosomal subunit	GOCC	8	5	-0.0157059	0.984417	0.000264295	0.00933393	down	67891, 68193, 19899, 619605, 67025
Spalax < rat, DE adj.Pvalue < 0.05	intrinsic component of membrane	GOCC	2284	1235	-0.00507447	0.994938	0.000576217	0.0157561	down	18823, 11820, 20818, 11803, 11932, 98660, 243961, 21838, 16971, 11938, 11305, 66168, 56216, 13385, 56177, 229521, 64051, 20249, 19275, 11739, 20312, 74772, 106529, 20660, 53321, 11981, 214240, 234267, 19261, 14232, 16783, 12805, 230775, 235402, 50884, 27276, 83965, 14609, 69116, 57340, 17967, 240057, 232333, 11975, 14828, 56434, 98170, 18763, 11829, 17136, 18606, 18212, 56457, 67937, 22360, 12297…
Spalax < rat, DE adj.Pvalue < 0.05	extracellular region part	GOCC	1595	979	-0.00531364	0.9947	0.000596226	0.0157561	down	11816, 13010, 14645, 11820, 12759, 20740, 73340, 11461, 20743, 22627, 11947, 12876, 22629, 21838, 22223, 67891, 22139, 23980, 54401, 56177, 53761, 11842, 94214, 16832, 18195, 226180, 20312, 22145, 18648, 20660, 50932, 68193, 234267, 19261, 22027, 11973, 16783, 12805, 11972, 75617, 18412, 20055, 22628, 14694, 50884, 19326, 18220, 14609, 17967, 18458, 22151, 13007, 73442, 11975, 20692, 27050, 14828…
Spalax < rat, DE adj.Pvalue < 0.05	integral component of membrane	GOCC	2211	1204	-0.00498729	0.995025	0.000731728	0.0181577	down	18823, 11820, 20818, 11803, 11932, 98660, 243961, 16971, 11938, 11305, 66168, 56216, 13385, 56177, 229521, 64051, 20249, 19275, 11739, 20312, 74772, 106529, 20660, 53321, 11981, 214240, 234267, 19261, 14232, 16783, 230775, 235402, 50884, 27276, 83965, 14609, 69116, 57340, 17967, 232333, 11975, 14828, 56434, 98170, 18763, 11829, 17136, 18606, 18212, 56457, 67937, 22360, 12297, 20788, 241727, 22174…
Spalax < rat, DE adj.Pvalue < 0.05	cytoplasmic part	GOCC	4656	2079	-0.00468855	0.995322	0.000882931	0.0191437	down	11816, 13010, 14645, 11820, 12759, 20740, 20818, 11803, 11461, 13628, 20743, 22627, 11947, 12876, 14567, 18039, 216439, 98660, 22129, 21838, 16971, 22223, 11938, 67891, 11305, 66168, 23980, 11429, 54401, 13385, 229521, 12035, 64051, 77480, 11842, 20257, 20249, 16593, 13199, 11739, 19055, 16832, 19347, 18195, 226180, 19417, 20312, 15275, 18648, 74772, 64652, 20255, 18479, 106529, 381979, 20660, 14…
Spalax < rat, DE adj.Pvalue < 0.05	mitochondrial respiratory chain complex I	GOCC	20	11	-0.0130868	0.986998	0.000902806	0.0191437	down	66218, 72900, 68342, 227197, 78330, 68197, 66108, 66046, 17993, 17995, 66916
Spalax < rat, DE adj.Pvalue < 0.05	NADH dehydrogenase complex	GOCC	21	11	-0.0130868	0.986998	0.000902806	0.0191437	down	66218, 72900, 68342, 227197, 78330, 68197, 66108, 66046, 17993, 17995, 66916
Spalax < rat, DE adj.Pvalue < 0.05	respiratory chain complex I	GOCC	21	11	-0.0130868	0.986998	0.000902806	0.0191437	down	66218, 72900, 68342, 227197, 78330, 68197, 66108, 66046, 17993, 17995, 66916
Spalax < rat, DE adj.Pvalue < 0.05	mitochondrial respiratory chain	GOCC	22	12	-0.0126599	0.98742	0.00124412	0.0242157	down	66218, 72900, 68342, 227197, 78330, 68197, 66108, 66046, 17993, 17995, 66916, 84682
Spalax < rat, DE adj.Pvalue < 0.05	mitochondrial inner membrane	GOCC	200	111	-0.00819351	0.99184	0.001265	0.0242157	down	11947, 11739, 14661, 66945, 229663, 12716, 66218, 56462, 15204, 625249, 72900, 67092, 12868, 68342, 66043, 227197, 66972, 97212, 22333, 66427, 214952, 56428, 12908, 94282, 26457, 68015, 78330, 68197, 66108, 66046, 73078, 66725, 17993, 12034, 67863, 110911, 73658, 110446, 17995, 69089, 11370, 22228, 20779, 30057, 18975, 109731, 17827, 72168, 66052, 230935, 66292, 66592, 246696, 66916, 22117, 27007…
Spalax < rat, DE adj.Pvalue < 0.05	respiratory chain	GOCC	40	13	-0.0125123	0.987566	0.00130676	0.0243202	down	66218, 72900, 68342, 227197, 78330, 68197, 66108, 66046, 17993, 17995, 66052, 66916, 84682
Spalax < rat, DE adj.Pvalue < 0.05	extracellular region	GOCC	1906	1057	-0.00479778	0.995214	0.00159909	0.0289565	down	11816, 13010, 14645, 11820, 12759, 20740, 73340, 11461, 20743, 22627, 11947, 12876, 22629, 21838, 22223, 67891, 22139, 23980, 54401, 56177, 53761, 11842, 94214, 16832, 18195, 226180, 20312, 22145, 18648, 20255, 20660, 50932, 68193, 234267, 19261, 22027, 11973, 16783, 12805, 11972, 75617, 18412, 20055, 22628, 14694, 50884, 19326, 18220, 83965, 14609, 17967, 18458, 22151, 13007, 73442, 11975, 20692…
Spalax < rat, DE adj.Pvalue < 0.05	cytosol	GOCC	785	472	-0.00567083	0.994345	0.00181798	0.0312319	down	11461, 18039, 98660, 21838, 22223, 67891, 13385, 12035, 16593, 19055, 19417, 15275, 18648, 64652, 18479, 68193, 22027, 11973, 75617, 51799, 20055, 14694, 14609, 19894, 27050, 18763, 16785, 12934, 18655, 27370, 19899, 18212, 15502, 267019, 16594, 21672, 20402, 19247, 19184, 15505, 625249, 11815, 26395, 56508, 12177, 15184, 19052, 72543, 11848, 17260, 64383, 110391, 12307, 58810, 94232, 57778, 2773…
Spalax < rat, DE adj.Pvalue < 0.05	porin activity	GOMF	5	2	-0.0188975	0.98128	1.11252e-06	0.00164875	down	11829, 22333
Spalax < rat, DE adj.Pvalue < 0.05	wide pore channel activity	GOMF	13	7	-0.0156688	0.984453	8.90709e-06	0.00660015	down	14609, 11829, 406218, 22333, 118454, 118446, 14615
Spalax < rat, DE adj.Pvalue < 0.05	proline-rich region binding	GOMF	11	6	-0.0155003	0.984619	2.73902e-05	0.00846041	down	14470, 17999, 16443, 56194, 12988, 27059
Spalax < rat, DE adj.Pvalue < 0.05	voltage-gated anion channel activity	GOMF	11	8	-0.0157045	0.984418	3.05602e-05	0.00846041	down	29876, 12725, 12727, 22333, 26372, 26373, 114584, 209195
Spalax < rat, DE adj.Pvalue < 0.05	sodium channel regulator activity	GOMF	18	9	-0.0147628	0.985346	4.02828e-05	0.00846041	down	22629, 17999, 72821, 399548, 14167, 20648, 18125, 14168, 100102
Spalax < rat, DE adj.Pvalue < 0.05	unfolded protein binding	GOMF	38	27	-0.012287	0.987788	7.33331e-05	0.00846041	down	22027, 14828, 15502, 15526, 18148, 70356, 12955, 12466, 56323, 56812, 68015, 18637, 12462, 15512, 58233, 59030, 83945, 320011, 14976, 12406, 67035, 67199, 68559, 17713, 12745, 73316, 15482
Spalax < rat, DE adj.Pvalue < 0.05	protein phosphorylated amino acid binding	GOMF	15	10	-0.0143705	0.985732	7.42141e-05	0.00846041	down	22627, 54401, 19261, 17999, 12928, 23988, 109689, 11432, 14783, 15170
Spalax < rat, DE adj.Pvalue < 0.05	NADH dehydrogenase (ubiquinone) activity	GOMF	12	7	-0.0153923	0.984726	0.000137384	0.0135735	down	72900, 227197, 68197, 17993, 17995, 66916, 69702
Spalax < rat, DE adj.Pvalue < 0.05	NADH dehydrogenase (quinone) activity	GOMF	12	7	-0.0153923	0.984726	0.000137384	0.0135735	down	72900, 227197, 68197, 17993, 17995, 66916, 69702
Spalax < rat, DE adj.Pvalue < 0.05	NADH dehydrogenase activity	GOMF	15	8	-0.0149961	0.985116	0.000187043	0.0173249	down	72900, 227197, 68197, 66108, 17993, 17995, 66916, 69702
Spalax < rat, DE adj.Pvalue < 0.05	ion channel inhibitor activity	GOMF	21	12	-0.0134266	0.986663	0.000272391	0.0237461	down	14694, 17999, 20907, 75454, 80708, 67229, 16526, 14226, 279561, 100102, 16493, 21954
Spalax < rat, DE adj.Pvalue < 0.05	anion channel activity	GOMF	38	19	-0.0124287	0.987648	0.000334524	0.0275425	down	14658, 29876, 12725, 12727, 14406, 22333, 110886, 55963, 14396, 26372, 117160, 14397, 26373, 114584, 209195, 14400, 14654, 224661, 14407
Spalax < rat, DE adj.Pvalue < 0.05	oxidoreductase activity, acting on NAD(P)H, quinone or similar compound as acceptor	GOMF	15	10	-0.0141678	0.985932	0.000447823	0.0331836	down	72900, 227197, 68197, 17993, 17995, 66916, 69702, 67880, 28200, 234309
Spalax < rat, DE adj.Pvalue < 0.05	NADH, NADPH Oxidoreductases	MeSH	18	14	-0.0149157	0.985195	1.58215e-07	0.00051056	down	72900, 110391, 227197, 22333, 17993, 17995, 66916, 66355, 26922, 69702, 13058, 13057, 17970, 84682
Spalax < rat, DE adj.Pvalue < 0.05	Intracellular Membranes	MeSH	32	25	-0.0133088	0.986779	4.61172e-07	0.000744101	down	11739, 18195, 16783, 12716, 108124, 107338, 213827, 99412, 22333, 56041, 74498, 106039, 100043869, 70349, 53869, 67414, 16784, 58244, 30055, 20524, 73218, 73124, 74105, 12018, 12122
Spalax < rat, DE adj.Pvalue < 0.05	Endosomal Sorting Complexes Re	MeSH	32	20	-0.012854	0.987228	2.6121e-06	0.00280974	down	17999, 65113, 13858, 18571, 18016, 22215, 76959, 66914, 56737, 22088, 234852, 66201, 18570, 67588, 66894, 22195, 20479, 319965, 11766, 70160
Spalax < rat, DE adj.Pvalue < 0.05	Liposomes	MeSH	8	6	-0.0160163	0.984111	6.46508e-06	0.00466739	down	11749, 22333, 20280, 54673, 66616, 12122
Spalax < rat, DE adj.Pvalue < 0.05	Anemia, Diamond-Blackfan	MeSH	4	4	-0.0180805	0.982082	9.29545e-06	0.00466739	down	100043295, 20055, 633683, 67025
Spalax < rat, DE adj.Pvalue < 0.05	Porins	MeSH	7	5	-0.0166396	0.983498	1.22539e-05	0.00466739	down	15275, 12716, 22333, 71805, 12018
Spalax < rat, DE adj.Pvalue < 0.05	Epithelial Sodium Channel	MeSH	6	4	-0.0166393	0.983498	1.22637e-05	0.00466739	down	17999, 20907, 110784, 70122
Spalax < rat, DE adj.Pvalue < 0.05	Lipid Bilayers	MeSH	7	6	-0.0161716	0.983959	1.26646e-05	0.00466739	down	11820, 18107, 22333, 18764, 114584, 11826
Spalax < rat, DE adj.Pvalue < 0.05	Cytochrome c Group	MeSH	9	5	-0.0154587	0.98466	1.30172e-05	0.00466739	down	22333, 12371, 12018, 12122, 84682
Spalax < rat, DE adj.Pvalue < 0.05	Virus Assembly	MeSH	8	5	-0.0157239	0.984399	1.54629e-05	0.00495438	down	17999, 18107, 18571, 22088, 20479
Spalax < rat, DE adj.Pvalue < 0.05	Hexokinase	MeSH	6	4	-0.0165229	0.983613	1.68882e-05	0.00495438	down	15275, 22333, 109785, 15277
Spalax < rat, DE adj.Pvalue < 0.05	Permeability	MeSH	11	9	-0.0147808	0.985328	2.0248e-05	0.00544503	down	11739, 11829, 22333, 223864, 12018, 14062, 11826, 16456, 12122
Spalax < rat, DE adj.Pvalue < 0.05	Cytochromes c	MeSH	12	8	-0.0145228	0.985582	2.25248e-05	0.00559134	down	15275, 22333, 22059, 12371, 26416, 12018, 15277, 12122
Spalax < rat, DE adj.Pvalue < 0.05	Membrane Potential, Mitochondr	MeSH	8	6	-0.0155603	0.98456	2.47118e-05	0.00569606	down	22333, 22228, 13804, 12371, 26416, 74011
Spalax < rat, DE adj.Pvalue < 0.05	Magnetic Resonance Spectroscop	MeSH	6	6	-0.0161906	0.98394	4.08072e-05	0.00823029	down	11820, 12010, 14268, 19358, 19185, 53607
Spalax < rat, DE adj.Pvalue < 0.05	Epithelium	MeSH	8	6	-0.0151624	0.984952	7.29028e-05	0.012382	down	17999, 21809, 192897, 21803, 12505, 18824
Spalax < rat, DE adj.Pvalue < 0.05	PTEN Phosphohydrolase	MeSH	11	7	-0.0142765	0.985825	8.49452e-05	0.012546	down	17999, 11651, 18706, 18708, 11652, 22059, 14739
Spalax < rat, DE adj.Pvalue < 0.05	Viral Matrix Proteins	MeSH	12	8	-0.014042	0.986056	8.891e-05	0.012546	down	17999, 18107, 16649, 16648, 22031, 22034, 54123, 21354
Spalax < rat, DE adj.Pvalue < 0.05	Transport Vesicles	MeSH	15	11	-0.0134953	0.986595	8.95456e-05	0.012546	down	17999, 18571, 16004, 106039, 22088, 57440, 17274, 67903, 74105, 19334, 70160
Spalax < rat, DE adj.Pvalue < 0.05	Chaperonin Containing TCP-1	MeSH	7	4	-0.0154292	0.984689	9.33079e-05	0.012546	down	11461, 12466, 12462, 67199
Spalax < rat, DE adj.Pvalue < 0.05	Tetrahydrofolate Dehydrogenase	MeSH	7	4	-0.015377	0.984741	0.000106293	0.0137203	down	100043869, 20687, 58887, 17769
Spalax < rat, DE adj.Pvalue < 0.05	Mitochondrial Membranes	MeSH	13	9	-0.0137404	0.986354	0.000117767	0.0140753	down	22333, 69089, 17827, 53375, 12371, 12018, 12257, 20845, 12122
Spalax < rat, DE adj.Pvalue < 0.05	Adaptor Protein Complex gamma	MeSH	14	8	-0.0135468	0.986545	0.000122197	0.0140832	down	11771, 11776, 17999, 13858, 106039, 217030, 74105, 11766
Spalax < rat, DE adj.Pvalue < 0.05	Mitochondria, Liver	MeSH	16	11	-0.0131907	0.986896	0.000135064	0.0150294	down	11947, 97212, 22333, 28185, 78920, 56357, 78523, 12018, 67460, 192166, 12122
Spalax < rat, DE adj.Pvalue < 0.05	Cysteine Endopeptidases	MeSH	67	48	-0.0100472	0.990003	0.000159861	0.016813	down	13010, 22223, 18458, 54609, 19359, 208643, 19184, 70247, 19179, 56424, 19182, 17999, 57296, 19177, 19141, 23996, 53312, 19173, 66997, 69077, 67089, 215351, 22196, 26443, 13040, 26440, 228769, 75826, 19185, 53376, 13014, 64138, 17246, 11797, 18035, 13036, 12371, 66998, 19192, 14069, 20439, 223870, 73720, 19171, 27401, 14082, 13038, 21354
Spalax < rat, DE adj.Pvalue < 0.05	bcl-2-Associated X Protein	MeSH	13	11	-0.0136079	0.986484	0.000166723	0.016813	down	12759, 22333, 11651, 54673, 17246, 22059, 12371, 12018, 12575, 11799, 12122
Spalax < rat, DE adj.Pvalue < 0.05	Ubiquitins	MeSH	77	48	-0.00972646	0.990321	0.000183702	0.0179639	down	22223, 54609, 22284, 19359, 50754, 17999, 22225, 26893, 53312, 22215, 242960, 215351, 56459, 668450, 22196, 22193, 57443, 71745, 71902, 99375, 19358, 52563, 30050, 53323, 22346, 50995, 19185, 56317, 72584, 69754, 16150, 67128, 56438, 217232, 52206, 17246, 22195, 67923, 18035, 50759, 22059, 50753, 18854, 19823, 223870, 327900, 56791, 27401
Spalax < rat, DE adj.Pvalue < 0.05	bcl-X Protein	MeSH	17	9	-0.0128772	0.987205	0.000211984	0.0199047	down	12177, 22333, 11651, 241656, 20111, 22059, 12371, 12018, 12122
Spalax < rat, DE adj.Pvalue < 0.05	Sodium Channels	MeSH	16	9	-0.0130119	0.987072	0.000215886	0.0199047	down	98660, 17999, 20907, 14406, 72821, 399548, 20648, 66894, 217864
Spalax < rat, DE adj.Pvalue < 0.05	Mitochondrial Membrane Transpo	MeSH	10	9	-0.0141101	0.985989	0.000240528	0.0213127	down	100043869, 67145, 28185, 636544, 30055, 21856, 56322, 208638, 50799
Spalax < rat, DE adj.Pvalue < 0.05	Virion	MeSH	38	27	-0.0110448	0.989016	0.000244366	0.0213127	down	19184, 70247, 19179, 19182, 17999, 18107, 18571, 57296, 19177, 23996, 19173, 66997, 69077, 67089, 22088, 26443, 16649, 26440, 228769, 16648, 19185, 66998, 19192, 19171, 69550, 22256, 12504
Spalax < rat, DE adj.Pvalue < 0.05	gag Gene Products, Human Immun	MeSH	17	11	-0.0127198	0.987361	0.000315747	0.0261261	down	16211, 17999, 18107, 18571, 70572, 76959, 22088, 234852, 16649, 16648, 20479
Spalax < rat, DE adj.Pvalue < 0.05	Gene Products, gag	MeSH	23	13	-0.011968	0.988103	0.000371503	0.0294495	down	11461, 16211, 17999, 18107, 18571, 70572, 66914, 22088, 234852, 16649, 16648, 20479, 12504
Spalax < rat, DE adj.Pvalue < 0.05	Protein-Arginine N-Methyltrans	MeSH	14	10	-0.0131056	0.98698	0.000374165	0.0294495	down	667279, 12914, 54196, 27374, 17978, 15468, 381813, 15361, 102182, 71974
Spalax < rat, DE adj.Pvalue < 0.05	Alcohol Dehydrogenase	MeSH	3	3	-0.0170888	0.983056	0.000594686	0.0417185	down	58810, 76187, 72535
Spalax < rat, DE adj.Pvalue < 0.05	Genetic Techniques	MeSH	69	49	-0.00945217	0.990592	0.000653313	0.0441663	down	52696, 14580, 18220, 12716, 56457, 64383, 67684, 59092, 54194, 20356, 16478, 106572, 66587, 67564, 103711, 83410, 66070, 74195, 107829, 54561, 66661, 21652, 70675, 103199, 50529, 66471, 66988, 72828, 71713, 76784, 77889, 67369, 71458, 59054, 623133, 66147, 76483, 54364, 215051, 20226, 12036, 67285, 233328, 19653, 72881, 83675, 80861, 107321, 214425
Spalax < rat, DE adj.Pvalue < 0.05	Polyubiquitin	MeSH	18	16	-0.012278	0.987797	0.000662829	0.0441663	down	18412, 22284, 100763, 68251, 268281, 225896, 19358, 19185, 54131, 229603, 11797, 18538, 81003, 19766, 22034, 16151
Spalax < rat, DE adj.Pvalue < 0.05	Complement Membrane Attack Com	MeSH	7	6	-0.0145231	0.985582	0.000741705	0.0478696	down	12759, 333883, 12628, 22370, 18636, 109828
Spalax < rat, DE adj.Pvalue < 0.05	Parkinson's disease	KEGG	43	28	-0.0123366	0.987739	4.87717e-06	0.00101445	down	11947, 22223, 11739, 66945, 66218, 72900, 12868, 68342, 66043, 227197, 22333, 14763, 78330, 68197, 66108, 66046, 66725, 17993, 17995, 66052, 66916, 67128, 22195, 12371, 67847, 214084, 56791, 84682
Spalax < rat, DE adj.Pvalue < 0.05	Ubiquitin interaction motif	PFAM	13	8	-0.0156136	0.984508	5.53801e-05	0.0177901	down	56812, 19185, 30940, 68420, 68818, 68718, 319651, 110616
Spalax < rat, DE adj.Pvalue < 0.05	HECT-domain (ubiquitin-transferase)	PFAM	17	8	-0.0146957	0.985412	0.000108147	0.0177901	down	15204, 70790, 17999, 100763, 22215, 66894, 209462, 67138
Spalax < rat, DE adj.Pvalue < 0.05	GTP hydrolysis and joining of the 60S ribosomal subunit	Reactome	20	17	-0.0126885	0.987392	7.59155e-05	0.0308926	down	67891, 75617, 20055, 27050, 16785, 19899, 56347, 208643, 267019, 20103, 67204, 55944, 67025, 75705, 13684, 27979, 26905
Spalax < rat, DE adj.Pvalue < 0.05	L13a-mediated translational silencing of Ceruloplasmin expression	Reactome	21	18	-0.0124668	0.987611	0.000100737	0.0308926	down	67891, 75617, 20055, 18458, 27050, 16785, 19899, 56347, 208643, 267019, 20103, 67204, 55944, 67025, 75705, 13684, 27979, 26905
Spalax < rat, DE adj.Pvalue < 0.05	mitochondrial calcium ion transport	GOBP	5	2	-0.0195947	0.980596	1.25343e-06	0.00685252	down	22333, 66592
Spalax < rat, DE adj.Pvalue < 0.05	negative regulation of vascular endothelial growth factor receptor signaling pathway	GOBP	6	3	-0.0184805	0.981689	2.8236e-06	0.0077183	down	17999, 18570, 105450
Spalax < rat, DE adj.Pvalue < 0.05	establishment of localization	GOBP	2926	1173	-0.00700594	0.993019	6.41198e-06	0.0104614	down	16572, 11816, 14645, 11820, 12759, 11803, 20743, 52696, 11932, 22627, 11947, 22629, 14567, 18039, 216439, 98660, 243961, 21838, 16971, 22223, 11938, 22139, 11305, 56216, 54401, 13385, 229521, 64051, 77480, 11842, 16593, 11739, 19055, 18195, 19417, 20312, 14580, 15275, 74772, 18479, 381979, 20660, 53321, 11981, 50932, 11518, 234267, 19261, 60597, 30948, 11973, 16783, 14661, 12805, 11972, 18245, 30…
Spalax < rat, DE adj.Pvalue < 0.05	transport	GOBP	2847	1135	-0.00685886	0.993165	9.68409e-06	0.0105886	down	16572, 11816, 14645, 11820, 12759, 11803, 20743, 11932, 22627, 11947, 22629, 14567, 18039, 216439, 98660, 243961, 21838, 16971, 22223, 11938, 22139, 11305, 56216, 54401, 13385, 229521, 64051, 77480, 11842, 16593, 11739, 19055, 18195, 19417, 20312, 14580, 15275, 74772, 18479, 381979, 20660, 53321, 11981, 50932, 11518, 234267, 19261, 60597, 30948, 11973, 16783, 14661, 12805, 11972, 18245, 30957, 22…
Spalax < rat, DE adj.Pvalue < 0.05	localization	GOBP	3636	1449	-0.00626348	0.993756	2.75541e-05	0.0197367	down	16572, 11816, 14645, 11820, 12759, 11803, 20743, 52696, 11932, 22627, 11947, 12876, 22629, 14567, 18039, 216439, 98660, 243961, 21838, 16971, 22223, 11938, 22139, 11305, 56216, 54401, 13385, 56177, 229521, 64051, 77480, 11842, 16593, 11739, 19055, 18195, 19417, 20312, 14580, 15275, 74772, 64652, 18479, 381979, 20660, 53321, 11981, 50932, 11518, 234267, 19261, 60597, 30948, 11973, 16783, 14661, 12…
Spalax < rat, DE adj.Pvalue < 0.05	single-organism transport	GOBP	2116	894	-0.00661878	0.993403	2.88812e-05	0.0197367	down	16572, 11816, 14645, 11820, 12759, 20743, 11932, 22627, 11947, 22629, 14567, 18039, 216439, 98660, 243961, 21838, 16971, 22223, 11938, 11305, 56216, 54401, 13385, 64051, 16593, 11739, 19055, 18195, 19417, 20312, 14580, 15275, 74772, 18479, 381979, 20660, 53321, 11981, 50932, 234267, 19261, 60597, 11973, 16783, 14661, 12805, 11972, 18245, 22628, 14694, 19326, 14609, 57340, 17967, 71435, 232333, 11…
Spalax < rat, DE adj.Pvalue < 0.05	endocardial cushion development	GOBP	14	7	-0.0146362	0.98547	6.99907e-05	0.0382639	down	17999, 18128, 56198, 17128, 13867, 16449, 17701
Spalax < rat, DE adj.Pvalue < 0.05	protein K63-linked ubiquitination	GOBP	19	13	-0.0136542	0.986439	0.000118729	0.0499299	down	70790, 56424, 17999, 54197, 217342, 109910, 22193, 19822, 67128, 66894, 11797, 240518, 22034
DE adj.Pvalue < 0.05	TOMM70A	Protein Interaction (MiMI)	5	4	-0.0199978	0.980201	1.88786e-09	1.08382e-05	down	22333, 100043869, 28185, 15568
DE adj.Pvalue < 0.05	TOMM20	Protein Interaction (MiMI)	12	10	-0.0157016	0.984421	8.6244e-08	0.000247563	down	15114, 18738, 22333, 100043869, 28185, 212627, 223828, 15568, 50875, 24000
DE adj.Pvalue < 0.05	VDAC1	Protein Interaction (MiMI)	18	12	-0.0146377	0.985469	1.5777e-07	0.00030192	down	15275, 22145, 12716, 319924, 22333, 227753, 100043869, 67117, 28185, 15568, 12018, 279561
DE adj.Pvalue < 0.05	CD1D	Protein Interaction (MiMI)	25	17	-0.0133633	0.986726	9.11316e-07	0.00130246	down	15275, 22145, 12716, 14827, 12010, 18453, 22333, 227753, 100043869, 67117, 28185, 228869, 50876, 59069, 12018, 19264, 11937
DE adj.Pvalue < 0.05	RPL18A	Protein Interaction (MiMI)	68	51	-0.011164	0.988898	1.13435e-06	0.00130246	down	20818, 67891, 100043295, 100043755, 100043000, 68193, 75617, 20055, 100043209, 668182, 100043391, 633683, 27050, 16785, 27370, 19899, 56347, 100042986, 208643, 267019, 621100, 20103, 100043876, 17999, 67204, 20014, 667279, 50527, 55944, 666899, 67025, 13200, 66656, 231413, 75705, 27055, 66286, 13684, 66624, 27979, 66661, 66256, 24067, 18029, 107513, 225363, 17242, 26905, 66384, 100037258, 67747
DE adj.Pvalue < 0.05	NEDD8	Protein Interaction (MiMI)	25	17	-0.0130675	0.987018	1.92694e-06	0.00184376	down	22223, 27050, 11545, 53312, 67025, 14083, 71745, 53323, 27226, 50995, 19185, 72584, 56438, 22059, 69181, 11622, 17385
DE adj.Pvalue < 0.05	EIF5B	Protein Interaction (MiMI)	42	31	-0.0118268	0.988243	3.09732e-06	0.00254025	down	67891, 100043295, 100043755, 100043000, 68193, 75617, 20055, 100043209, 668182, 100043391, 633683, 27050, 16785, 27370, 19899, 56347, 100042986, 208643, 267019, 621100, 20103, 100043876, 67204, 667279, 55944, 666899, 67025, 75705, 13684, 27979, 26905
DE adj.Pvalue < 0.05	UBE2L3	Protein Interaction (MiMI)	17	11	-0.0137208	0.986373	4.48753e-06	0.00322036	down	17999, 78309, 22215, 108086, 30945, 414872, 76574, 22195, 17128, 140629, 16154
DE adj.Pvalue < 0.05	FBXL13	Protein Interaction (MiMI)	43	32	0.0188528	1.01903	5.59022e-06	0.00356594	up	68729, 14470, 53610, 23879, 54383, 52036, 192176, 434784, 70088, 76952, 14265, 22141, 268566, 56332, 18222, 192197, 240087, 235323, 21955, 109785, 12827, 12812, 76897, 75841, 19192, 268663, 225182, 217588, 73754, 20619, 215627, 72560
DE adj.Pvalue < 0.05	EFCAB7	Protein Interaction (MiMI)	10	10	0.0244456	1.02475	7.53117e-06	0.00432365	up	434784, 22141, 13544, 67903, 76897, 73754, 118449, 68121, 215627, 108000
DE adj.Pvalue < 0.05	EIF3D	Protein Interaction (MiMI)	49	38	-0.0111883	0.988874	9.67861e-06	0.00452235	down	67891, 100043295, 100043755, 100043000, 68193, 75617, 20055, 100043209, 668182, 18458, 100043391, 633683, 27050, 16785, 27370, 19899, 56347, 100042986, 208643, 267019, 621100, 20103, 100043876, 67204, 667279, 55944, 666899, 67025, 75705, 13684, 20779, 27979, 224045, 209354, 26905, 108067, 21664, 13709
DE adj.Pvalue < 0.05	EIF3K	Protein Interaction (MiMI)	47	36	-0.0112277	0.988835	1.11984e-05	0.00452235	down	67891, 100043295, 100043755, 100043000, 68193, 75617, 20055, 100043209, 668182, 18458, 100043391, 633683, 27050, 16785, 27370, 19899, 56347, 100042986, 208643, 267019, 621100, 20103, 100043876, 67204, 667279, 55944, 666899, 67025, 75705, 13684, 27979, 224045, 209354, 26905, 12445, 108067
DE adj.Pvalue < 0.05	FXR2	Protein Interaction (MiMI)	40	30	0.0186981	1.01887	1.27492e-05	0.00452235	up	68729, 14470, 53610, 23879, 54383, 52036, 192176, 434784, 70088, 76952, 14265, 22141, 268566, 56332, 18222, 192197, 21955, 109785, 12827, 12812, 76897, 75841, 19192, 268663, 225182, 217588, 73754, 20619, 215627, 72560
DE adj.Pvalue < 0.05	RPLP1	Protein Interaction (MiMI)	76	60	-0.010255	0.989797	1.32582e-05	0.00452235	down	20818, 67891, 100043295, 100043755, 18195, 100043000, 68193, 75617, 20055, 100043209, 668182, 22151, 100043391, 633683, 27050, 16785, 27370, 19899, 56347, 100042986, 208643, 267019, 621100, 20103, 100043876, 67204, 20014, 667279, 56409, 50527, 55944, 23996, 666899, 67025, 13200, 66656, 231413, 75705, 68219, 66286, 13684, 66624, 27979, 66661, 54131, 66256, 24067, 51869, 64138, 12648, 107513, 22536…
DE adj.Pvalue < 0.05	EIF4H	Protein Interaction (MiMI)	46	35	-0.0112191	0.988844	1.32943e-05	0.00452235	down	67891, 100043295, 100043755, 100043000, 68193, 75617, 20055, 100043209, 668182, 18458, 100043391, 633683, 27050, 16785, 27370, 19899, 56347, 100042986, 208643, 267019, 621100, 20103, 100043876, 67204, 667279, 55944, 666899, 67025, 75705, 13684, 27979, 224045, 209354, 26905, 108067
DE adj.Pvalue < 0.05	EIF3F	Protein Interaction (MiMI)	52	39	-0.0109735	0.989086	1.33937e-05	0.00452235	down	67891, 100043295, 100043755, 100043000, 68193, 75617, 20055, 100043209, 668182, 18458, 100043391, 633683, 27050, 16785, 27370, 19899, 56347, 100042986, 208643, 267019, 621100, 20103, 100043876, 67204, 667279, 55944, 666899, 67025, 78334, 75705, 245474, 13684, 27979, 224045, 209354, 12648, 26905, 108067, 67731
DE adj.Pvalue < 0.05	EIF3G	Protein Interaction (MiMI)	48	36	-0.011122	0.98894	1.38332e-05	0.00452235	down	67891, 100043295, 100043755, 100043000, 68193, 75617, 20055, 100043209, 668182, 18458, 100043391, 633683, 27050, 16785, 27370, 19899, 56347, 100042986, 208643, 267019, 621100, 20103, 100043876, 67204, 667279, 55944, 666899, 67025, 75705, 13684, 27979, 224045, 209354, 56524, 26905, 108067
DE adj.Pvalue < 0.05	EIF2S3	Protein Interaction (MiMI)	46	36	-0.0111977	0.988865	1.42624e-05	0.00452235	down	67891, 100043295, 100043755, 100043000, 68193, 75617, 20055, 100043209, 668182, 18458, 100043391, 633683, 27050, 16785, 27370, 19899, 56347, 100042986, 208643, 267019, 17988, 621100, 20103, 100043876, 67204, 667279, 55944, 666899, 67025, 75705, 13684, 27979, 224045, 209354, 26905, 108067
DE adj.Pvalue < 0.05	EIF3I	Protein Interaction (MiMI)	48	36	-0.0110792	0.988982	1.59172e-05	0.00452235	down	67891, 100043295, 100043755, 100043000, 68193, 75617, 20055, 100043209, 668182, 18458, 100043391, 633683, 27050, 16785, 27370, 19899, 56347, 100042986, 208643, 267019, 621100, 20103, 100043876, 67204, 667279, 55944, 666899, 67025, 75705, 13684, 27979, 224045, 209354, 26905, 108067, 21803
DE adj.Pvalue < 0.05	EIF3C	Protein Interaction (MiMI)	47	36	-0.0111071	0.988954	1.6665e-05	0.00452235	down	67891, 100043295, 100043755, 100043000, 68193, 75617, 20055, 100043209, 668182, 18458, 100043391, 633683, 27050, 16785, 27370, 19899, 56347, 100042986, 208643, 267019, 621100, 20103, 100043876, 67204, 667279, 55944, 666899, 67025, 75705, 13684, 27979, 224045, 209354, 66939, 26905, 108067
DE adj.Pvalue < 0.05	SCNN1B	Protein Interaction (MiMI)	5	4	-0.0166366	0.983501	1.76666e-05	0.00452235	down	12805, 17999, 20907, 66894
DE adj.Pvalue < 0.05	SCNN1G	Protein Interaction (MiMI)	5	3	-0.0166202	0.983517	1.84071e-05	0.00452235	down	17999, 20907, 66894
DE adj.Pvalue < 0.05	EIF5	Protein Interaction (MiMI)	48	35	-0.0110345	0.989026	1.84093e-05	0.00452235	down	67891, 100043295, 100043755, 100043000, 68193, 75617, 20055, 100043209, 668182, 100043391, 633683, 27050, 16785, 27370, 19899, 56347, 100042986, 208643, 267019, 621100, 20103, 100043876, 67204, 667279, 55944, 666899, 67025, 75705, 13684, 27979, 224045, 209354, 26905, 108067, 13709
DE adj.Pvalue < 0.05	EIF1AX	Protein Interaction (MiMI)	49	36	-0.0109725	0.989087	1.97018e-05	0.00452235	down	67891, 100043295, 100043755, 100043000, 68193, 75617, 20055, 100043209, 668182, 18458, 100043391, 633683, 27050, 16785, 27370, 19899, 56347, 100042986, 208643, 267019, 19384, 621100, 20103, 100043876, 67204, 667279, 55944, 666899, 67025, 75705, 13684, 27979, 224045, 209354, 26905, 108067
DE adj.Pvalue < 0.05	C21orf45	Protein Interaction (MiMI)	7	6	0.0255323	1.02586	1.98744e-05	0.00452235	up	18148, 19646, 56505, 26886, 100038822, 67733
DE adj.Pvalue < 0.05	RPL37A	Protein Interaction (MiMI)	64	49	-0.0104424	0.989612	2.04809e-05	0.00452235	down	20818, 67891, 100043295, 100043755, 100043000, 68193, 75617, 20055, 100043209, 668182, 100043391, 633683, 27050, 16785, 16426, 27370, 19899, 56347, 100042986, 208643, 267019, 621100, 20103, 100043876, 67204, 20014, 667279, 50527, 55944, 666899, 67025, 13200, 66656, 231413, 75705, 66286, 13684, 66624, 27979, 66661, 66256, 24067, 51869, 107513, 225363, 26905, 66384, 100037258, 71449
DE adj.Pvalue < 0.05	UCP1	Protein Interaction (MiMI)	27	21	-0.0120788	0.987994	3.00204e-05	0.00638322	down	66218, 72900, 12868, 68342, 227197, 12914, 56406, 66993, 78330, 68197, 66108, 100043869, 66046, 17993, 17978, 19014, 17995, 20466, 66916, 21372, 20181
DE adj.Pvalue < 0.05	OTC	Protein Interaction (MiMI)	3	2	-0.0182528	0.981913	3.11563e-05	0.00638816	down	94232, 100043869
DE adj.Pvalue < 0.05	SCNN1A	Protein Interaction (MiMI)	5	4	-0.0163626	0.983771	3.47213e-05	0.00687363	down	17999, 20907, 22196, 66894
DE adj.Pvalue < 0.05	NFE2	Protein Interaction (MiMI)	6	3	-0.0157538	0.98437	3.93319e-05	0.00698201	down	17999, 12914, 56273
DE adj.Pvalue < 0.05	OIP5	Protein Interaction (MiMI)	9	7	0.0239529	1.02424	3.94651e-05	0.00698201	up	18148, 19646, 109880, 56505, 26886, 100038822, 67733
DE adj.Pvalue < 0.05	PRIM1	Protein Interaction (MiMI)	32	24	0.0188898	1.01907	4.02294e-05	0.00698201	up	245537, 17220, 22059, 26428, 18969, 17219, 50793, 72151, 18538, 14156, 19718, 12361, 19891, 19645, 18971, 56452, 69263, 17216, 12545, 18968, 17215, 69745, 327762, 17385
DE adj.Pvalue < 0.05	KIR3DS1	Protein Interaction (MiMI)	6	4	-0.0157383	0.984385	4.09046e-05	0.00698201	down	17999, 20907, 66894, 22177
DE adj.Pvalue < 0.05	EIF3J	Protein Interaction (MiMI)	51	38	-0.0106406	0.989416	4.36045e-05	0.00698201	down	67891, 100043295, 100043755, 100043000, 94275, 68193, 75617, 20055, 100043209, 668182, 18458, 100043391, 633683, 27050, 16785, 27370, 19899, 56347, 100042986, 208643, 267019, 621100, 20103, 100043876, 67204, 667279, 55944, 666899, 67025, 75705, 13684, 27979, 224045, 209354, 26905, 94184, 108067, 105348
DE adj.Pvalue < 0.05	EIF3E	Protein Interaction (MiMI)	59	45	-0.0103495	0.989704	4.46232e-05	0.00698201	down	67891, 100043295, 53761, 100043755, 18195, 100043000, 68193, 75617, 51799, 20055, 100043209, 668182, 18458, 100043391, 633683, 27050, 15114, 16785, 27370, 19899, 56347, 100042986, 208643, 267019, 17988, 13819, 621100, 20103, 100043876, 67204, 667279, 18738, 26893, 55944, 666899, 11732, 67025, 75705, 13684, 27979, 224045, 209354, 14731, 26905, 108067
DE adj.Pvalue < 0.05	EIF2B3	Protein Interaction (MiMI)	26	21	-0.0120304	0.988042	4.46814e-05	0.00698201	down	75617, 20055, 633683, 27050, 16785, 27370, 56347, 208643, 267019, 20103, 67204, 667279, 55944, 75705, 13684, 27979, 224045, 209354, 26905, 108067, 105348
DE adj.Pvalue < 0.05	HIST1H2AB	Protein Interaction (MiMI)	44	26	-0.0109243	0.989135	4.49981e-05	0.00698201	down	22378, 93760, 74383, 232989, 17999, 65113, 13858, 72831, 107508, 94230, 27374, 23988, 68219, 20588, 22377, 56194, 66420, 14783, 23994, 104771, 69719, 22195, 56722, 65112, 71919, 231571
DE adj.Pvalue < 0.05	HK1	Protein Interaction (MiMI)	7	4	-0.0152262	0.984889	4.85709e-05	0.00712347	down	15275, 22333, 14381, 105837
DE adj.Pvalue < 0.05	C14orf106	Protein Interaction (MiMI)	9	7	0.0238134	1.0241	4.94149e-05	0.00712347	up	18148, 19646, 56505, 26886, 100038822, 331461, 67733
DE adj.Pvalue < 0.05	RPL10	Protein Interaction (MiMI)	64	49	-0.0101591	0.989892	4.96323e-05	0.00712347	down	20818, 67891, 100043295, 100043755, 100043000, 68193, 75617, 20055, 100043209, 668182, 100043391, 633683, 27050, 16785, 27370, 19899, 56347, 100042986, 208643, 267019, 621100, 20103, 100043876, 67204, 20014, 667279, 50527, 55944, 666899, 67025, 13200, 66656, 231413, 75705, 66286, 13684, 20779, 66624, 27979, 66661, 66256, 24067, 107513, 225363, 26905, 66384, 100037258, 237336, 53859
DE adj.Pvalue < 0.05	EIF2B4	Protein Interaction (MiMI)	25	20	-0.0120511	0.988021	5.42402e-05	0.00725736	down	75617, 20055, 633683, 27050, 16785, 27370, 56347, 208643, 267019, 20103, 67204, 667279, 55944, 75705, 13684, 27979, 224045, 209354, 26905, 108067
DE adj.Pvalue < 0.05	RPL27	Protein Interaction (MiMI)	61	46	-0.0101889	0.989863	5.97908e-05	0.00725736	down	20818, 67891, 100043295, 100043755, 100043000, 68193, 75617, 20055, 100043209, 668182, 100043391, 633683, 27050, 16785, 27370, 19899, 56347, 100042986, 208643, 267019, 20103, 100043876, 67204, 20014, 667279, 50527, 55944, 666899, 67025, 13200, 66656, 231413, 75705, 66286, 13684, 66624, 27979, 66661, 66256, 24067, 107513, 225363, 26905, 66384, 100037258, 53859
DE adj.Pvalue < 0.05	KIR3DL1	Protein Interaction (MiMI)	8	6	-0.0147775	0.985331	5.98122e-05	0.00725736	down	12805, 12010, 17999, 20907, 66894, 22177
DE adj.Pvalue < 0.05	EIF2B2	Protein Interaction (MiMI)	29	24	-0.0116913	0.988377	6.06499e-05	0.00725736	down	75617, 20055, 633683, 27050, 16785, 27370, 56347, 208643, 267019, 20103, 67204, 17470, 667279, 55944, 75705, 12462, 13684, 27979, 224045, 209354, 26905, 108067, 17973, 18654
DE adj.Pvalue < 0.05	ZNF408	Protein Interaction (MiMI)	15	14	0.021542	1.02178	6.08345e-05	0.00725736	up	434784, 22141, 13544, 80708, 67903, 76897, 52513, 75841, 73754, 227715, 118449, 68121, 215627, 108000
DE adj.Pvalue < 0.05	RPL9	Protein Interaction (MiMI)	65	50	-0.0100594	0.989991	6.13492e-05	0.00725736	down	20818, 67891, 100043295, 100043755, 100043000, 68193, 75617, 20055, 100043209, 668182, 100043391, 633683, 27050, 16785, 27370, 19899, 56347, 100042986, 208643, 267019, 621100, 20103, 100043876, 67204, 20014, 667279, 50527, 55944, 666899, 67025, 13200, 66656, 231413, 75705, 66286, 13684, 66624, 27979, 66661, 66256, 24067, 107513, 225363, 17434, 26905, 66384, 100037258, 63993, 53859, 12530
DE adj.Pvalue < 0.05	RPL34	Protein Interaction (MiMI)	60	45	-0.0102015	0.98985	6.32974e-05	0.00725736	down	20818, 67891, 100043295, 100043755, 100043000, 68193, 75617, 20055, 100043209, 668182, 100043391, 633683, 27050, 16785, 27370, 19899, 56347, 100042986, 208643, 267019, 621100, 20103, 67204, 20014, 667279, 50527, 55944, 666899, 67025, 13200, 66656, 231413, 75705, 66286, 13684, 66624, 27979, 66661, 66256, 24067, 107513, 225363, 26905, 66384, 100037258
DE adj.Pvalue < 0.05	UBA52	Protein Interaction (MiMI)	79	57	-0.00967528	0.990371	6.52152e-05	0.00725736	down	20818, 67891, 100043295, 100043755, 100043000, 68193, 75617, 18412, 20055, 100043209, 668182, 100043391, 633683, 27050, 16785, 27370, 19899, 56347, 100042986, 208643, 267019, 621100, 20103, 100043876, 67204, 20014, 667279, 50527, 55944, 11844, 666899, 56812, 67025, 13200, 66914, 66656, 231413, 22088, 75705, 66286, 13684, 66624, 27979, 66661, 66256, 24067, 107513, 225363, 17125, 16792, 26905, 1712…
DE adj.Pvalue < 0.05	RPL13A	Protein Interaction (MiMI)	65	50	-0.0100375	0.990013	6.54888e-05	0.00725736	down	20818, 67891, 100043295, 100043755, 100043000, 68193, 75617, 20055, 100043209, 668182, 18458, 100043391, 633683, 27050, 16785, 27370, 19899, 56347, 100042986, 208643, 267019, 621100, 20103, 100043876, 67204, 20014, 667279, 231760, 50527, 55944, 666899, 67025, 13200, 50755, 66656, 231413, 75705, 66286, 13684, 66624, 27979, 66661, 66256, 24067, 107513, 225363, 26905, 66384, 100037258, 105348
DE adj.Pvalue < 0.05	RPS27A	Protein Interaction (MiMI)	85	62	-0.00952585	0.990519	6.83791e-05	0.00725736	down	20818, 67891, 100043295, 100043755, 100043000, 68193, 75617, 20055, 100043209, 668182, 18458, 100043391, 633683, 27050, 16785, 27370, 19899, 56347, 100042986, 208643, 267019, 621100, 20103, 100043876, 17776, 67204, 20014, 667279, 50527, 55944, 11844, 666899, 56812, 67025, 106039, 13200, 66656, 231413, 75705, 66286, 13684, 66624, 27979, 66661, 23994, 66256, 24067, 224045, 209354, 107513, 225363, 1…
DE adj.Pvalue < 0.05	RPL18	Protein Interaction (MiMI)	62	47	-0.0101127	0.989938	6.83955e-05	0.00725736	down	20818, 67891, 100043295, 100043755, 100043000, 68193, 75617, 20055, 100043209, 668182, 100043391, 633683, 27050, 16785, 27370, 56347, 100042986, 208643, 267019, 621100, 20103, 100043876, 67204, 20014, 667279, 50527, 55944, 666899, 67025, 13200, 66656, 231413, 75705, 66286, 13684, 66624, 27979, 66661, 66256, 24067, 107513, 225363, 26905, 66384, 100037258, 53859, 18034
DE adj.Pvalue < 0.05	HJURP	Protein Interaction (MiMI)	10	7	0.0231267	1.0234	7.10661e-05	0.00725736	up	18148, 19646, 16430, 56505, 26886, 100038822, 67733
DE adj.Pvalue < 0.05	RPL26L1	Protein Interaction (MiMI)	61	46	-0.0101004	0.98995	7.77523e-05	0.00725736	down	20818, 67891, 100043295, 100043755, 100043000, 68193, 75617, 20055, 100043209, 668182, 100043391, 633683, 27050, 16785, 27370, 19899, 56347, 100042986, 208643, 267019, 621100, 20103, 100043876, 67204, 20014, 667279, 50527, 55944, 666899, 67025, 13200, 66656, 231413, 75705, 66286, 13684, 66624, 27979, 66661, 66256, 24067, 107513, 225363, 26905, 66384, 100037258
DE adj.Pvalue < 0.05	RPL36	Protein Interaction (MiMI)	61	46	-0.0101004	0.98995	7.77523e-05	0.00725736	down	20818, 67891, 100043295, 100043755, 100043000, 68193, 75617, 20055, 100043209, 668182, 100043391, 633683, 27050, 16785, 27370, 19899, 56347, 100042986, 208643, 267019, 621100, 20103, 100043876, 67204, 20014, 667279, 50527, 55944, 666899, 67025, 13200, 66656, 231413, 75705, 66286, 13684, 66624, 27979, 66661, 66256, 24067, 107513, 225363, 26905, 66384, 100037258
DE adj.Pvalue < 0.05	RPL39	Protein Interaction (MiMI)	61	46	-0.0101004	0.98995	7.77523e-05	0.00725736	down	20818, 67891, 100043295, 100043755, 100043000, 68193, 75617, 20055, 100043209, 668182, 100043391, 633683, 27050, 16785, 27370, 19899, 56347, 100042986, 208643, 267019, 621100, 20103, 100043876, 67204, 20014, 667279, 50527, 55944, 666899, 67025, 13200, 66656, 231413, 75705, 66286, 13684, 66624, 27979, 66661, 66256, 24067, 107513, 225363, 26905, 66384, 100037258
DE adj.Pvalue < 0.05	RPL3L	Protein Interaction (MiMI)	61	46	-0.0101004	0.98995	7.77523e-05	0.00725736	down	20818, 67891, 100043295, 100043755, 100043000, 68193, 75617, 20055, 100043209, 668182, 100043391, 633683, 27050, 16785, 27370, 19899, 56347, 100042986, 208643, 267019, 621100, 20103, 100043876, 67204, 20014, 667279, 50527, 55944, 666899, 67025, 13200, 66656, 231413, 75705, 66286, 13684, 66624, 27979, 66661, 66256, 24067, 107513, 225363, 26905, 66384, 100037258
DE adj.Pvalue < 0.05	RPL36A	Protein Interaction (MiMI)	61	46	-0.0101004	0.98995	7.77523e-05	0.00725736	down	20818, 67891, 100043295, 100043755, 100043000, 68193, 75617, 20055, 100043209, 668182, 100043391, 633683, 27050, 16785, 27370, 19899, 56347, 100042986, 208643, 267019, 621100, 20103, 100043876, 67204, 20014, 667279, 50527, 55944, 666899, 67025, 13200, 66656, 231413, 75705, 66286, 13684, 66624, 27979, 66661, 66256, 24067, 107513, 225363, 26905, 66384, 100037258
DE adj.Pvalue < 0.05	RPL37	Protein Interaction (MiMI)	61	46	-0.0101004	0.98995	7.77523e-05	0.00725736	down	20818, 67891, 100043295, 100043755, 100043000, 68193, 75617, 20055, 100043209, 668182, 100043391, 633683, 27050, 16785, 27370, 19899, 56347, 100042986, 208643, 267019, 621100, 20103, 100043876, 67204, 20014, 667279, 50527, 55944, 666899, 67025, 13200, 66656, 231413, 75705, 66286, 13684, 66624, 27979, 66661, 66256, 24067, 107513, 225363, 26905, 66384, 100037258
DE adj.Pvalue < 0.05	RPL19	Protein Interaction (MiMI)	61	46	-0.0101004	0.98995	7.77523e-05	0.00725736	down	20818, 67891, 100043295, 100043755, 100043000, 68193, 75617, 20055, 100043209, 668182, 100043391, 633683, 27050, 16785, 27370, 19899, 56347, 100042986, 208643, 267019, 621100, 20103, 100043876, 67204, 20014, 667279, 50527, 55944, 666899, 67025, 13200, 66656, 231413, 75705, 66286, 13684, 66624, 27979, 66661, 66256, 24067, 107513, 225363, 26905, 66384, 100037258
DE adj.Pvalue < 0.05	RPL31	Protein Interaction (MiMI)	61	46	-0.0101004	0.98995	7.77523e-05	0.00725736	down	20818, 67891, 100043295, 100043755, 100043000, 68193, 75617, 20055, 100043209, 668182, 100043391, 633683, 27050, 16785, 27370, 19899, 56347, 100042986, 208643, 267019, 621100, 20103, 100043876, 67204, 20014, 667279, 50527, 55944, 666899, 67025, 13200, 66656, 231413, 75705, 66286, 13684, 66624, 27979, 66661, 66256, 24067, 107513, 225363, 26905, 66384, 100037258
DE adj.Pvalue < 0.05	RPL15	Protein Interaction (MiMI)	63	48	-0.0100293	0.990021	7.99642e-05	0.00725736	down	20818, 67891, 100043295, 100043755, 100043000, 68193, 75617, 20055, 100043209, 668182, 100043391, 633683, 27050, 16785, 27370, 19899, 56347, 100042986, 208643, 267019, 621100, 20103, 100043876, 67204, 20014, 667279, 26893, 50527, 55944, 666899, 67025, 13200, 66656, 231413, 75705, 66286, 13684, 66624, 27979, 66661, 66256, 24067, 107513, 225363, 26905, 66384, 100037258, 53859
DE adj.Pvalue < 0.05	RPL35A	Protein Interaction (MiMI)	62	47	-0.0100591	0.989991	8.01044e-05	0.00725736	down	20818, 67891, 100043295, 100043755, 100043000, 68193, 75617, 20055, 100043209, 668182, 100043391, 633683, 27050, 16785, 27370, 19899, 56347, 100042986, 208643, 267019, 621100, 20103, 100043876, 67204, 20014, 667279, 50527, 55944, 666899, 67025, 13200, 66656, 231413, 75705, 66286, 13684, 66624, 27979, 66661, 66256, 24067, 107513, 225363, 20408, 26905, 66384, 100037258
DE adj.Pvalue < 0.05	RPL32	Protein Interaction (MiMI)	62	47	-0.0100452	0.990005	8.34325e-05	0.00725736	down	20818, 67891, 100043295, 100043755, 100043000, 68193, 75617, 20055, 100043209, 668182, 100043391, 633683, 27050, 16785, 27370, 19899, 56347, 100042986, 208643, 267019, 621100, 20103, 100043876, 67204, 20014, 667279, 50527, 55944, 666899, 67025, 13200, 66656, 231413, 75705, 66286, 13684, 66624, 27979, 66661, 66256, 24067, 107513, 225363, 26905, 66384, 100037258, 53859
DE adj.Pvalue < 0.05	RPL35	Protein Interaction (MiMI)	62	47	-0.0100452	0.990005	8.34325e-05	0.00725736	down	20818, 67891, 100043295, 100043755, 100043000, 68193, 75617, 20055, 100043209, 668182, 100043391, 633683, 27050, 16785, 27370, 19899, 56347, 100042986, 208643, 267019, 621100, 20103, 100043876, 67204, 20014, 667279, 50527, 55944, 666899, 67025, 13200, 66656, 231413, 75705, 66286, 13684, 66624, 27979, 66661, 66256, 24067, 107513, 225363, 26905, 66384, 100037258, 53859
DE adj.Pvalue < 0.05	RPL27A	Protein Interaction (MiMI)	62	47	-0.0100452	0.990005	8.34325e-05	0.00725736	down	20818, 67891, 100043295, 100043755, 100043000, 68193, 75617, 20055, 100043209, 668182, 100043391, 633683, 27050, 16785, 27370, 19899, 56347, 100042986, 208643, 267019, 621100, 20103, 100043876, 67204, 20014, 667279, 50527, 55944, 666899, 67025, 13200, 66656, 231413, 75705, 66286, 13684, 66624, 27979, 66661, 66256, 24067, 107513, 225363, 26905, 66384, 100037258, 53859
DE adj.Pvalue < 0.05	RPL10A	Protein Interaction (MiMI)	62	47	-0.0100452	0.990005	8.34325e-05	0.00725736	down	20818, 67891, 100043295, 100043755, 100043000, 68193, 75617, 20055, 100043209, 668182, 100043391, 633683, 27050, 16785, 27370, 19899, 56347, 100042986, 208643, 267019, 621100, 20103, 100043876, 67204, 20014, 667279, 50527, 55944, 666899, 67025, 13200, 66656, 231413, 75705, 66286, 13684, 66624, 27979, 66661, 66256, 24067, 107513, 225363, 26905, 66384, 100037258, 53859
DE adj.Pvalue < 0.05	SPEG	Protein Interaction (MiMI)	4	2	0.0273796	1.02776	8.6272e-05	0.00727633	up	19192, 68121
DE adj.Pvalue < 0.05	NEDD4	Protein Interaction (MiMI)	55	32	-0.0102606	0.989792	8.72596e-05	0.00727633	down	22378, 93760, 74383, 232989, 208869, 17999, 65113, 13858, 72831, 107508, 94230, 23988, 68219, 20588, 22377, 56194, 66420, 14783, 17388, 216965, 23994, 69719, 22195, 56722, 65112, 17125, 71919, 14679, 231571, 16792, 17129, 14633
DE adj.Pvalue < 0.05	RPL41	Protein Interaction (MiMI)	62	46	-0.0100291	0.990021	8.74528e-05	0.00727633	down	20818, 67891, 100043295, 100043755, 100043000, 68193, 75617, 20055, 100043209, 668182, 100043391, 633683, 27050, 16785, 27370, 19899, 56347, 100042986, 208643, 267019, 621100, 20103, 100043876, 67204, 20014, 667279, 50527, 55944, 666899, 67025, 13200, 66656, 231413, 75705, 66286, 13684, 66624, 27979, 66661, 66256, 24067, 107513, 225363, 26905, 66384, 100037258
DE adj.Pvalue < 0.05	RPL17	Protein Interaction (MiMI)	62	47	-0.0100204	0.99003	8.97074e-05	0.00735729	down	20818, 67891, 100043295, 100043755, 100043000, 68193, 75617, 20055, 100043209, 668182, 100043391, 633683, 27050, 16785, 27370, 19899, 56347, 100042986, 208643, 267019, 621100, 20103, 100043876, 67204, 20014, 667279, 50527, 55944, 666899, 67025, 13200, 66656, 231413, 75705, 66286, 13684, 66624, 27979, 66661, 66256, 24067, 107513, 225363, 26905, 66384, 100037258, 66069
DE adj.Pvalue < 0.05	RPL14	Protein Interaction (MiMI)	64	49	-0.00995054	0.990099	9.21948e-05	0.00744935	down	20818, 67891, 100043295, 100043755, 100043000, 68193, 75617, 20055, 100043209, 668182, 100043391, 633683, 27050, 16785, 27370, 19899, 56347, 100042986, 208643, 267019, 621100, 20103, 100043876, 67204, 20014, 667279, 50527, 55944, 666899, 67025, 13200, 66656, 231413, 75705, 66286, 13684, 66624, 27979, 66661, 66256, 24067, 107513, 225363, 26905, 21664, 66384, 100037258, 53859, 56711
DE adj.Pvalue < 0.05	RPL21	Protein Interaction (MiMI)	64	48	-0.00994277	0.990106	9.42962e-05	0.00744935	down	20818, 67891, 100043295, 100043755, 100043000, 68193, 75617, 20055, 100043209, 668182, 100043391, 633683, 27050, 16785, 27370, 19899, 56347, 100042986, 208643, 267019, 621100, 20103, 100043876, 67204, 20014, 667279, 50527, 55944, 666899, 67025, 13200, 66656, 231413, 75705, 66286, 13684, 66624, 27979, 66661, 66256, 24067, 107513, 225363, 26905, 66384, 100037258, 18715, 16440
DE adj.Pvalue < 0.05	RPL23A	Protein Interaction (MiMI)	64	48	-0.00994121	0.990108	9.47226e-05	0.00744935	down	20818, 67891, 100043295, 100043755, 100043000, 68193, 75617, 20055, 100043209, 668182, 100043391, 633683, 27050, 16785, 27370, 19899, 56347, 100042986, 208643, 267019, 621100, 20103, 100043876, 67204, 20014, 70572, 667279, 50527, 233726, 55944, 666899, 67025, 13200, 66656, 231413, 75705, 66286, 13684, 66624, 27979, 66661, 66256, 24067, 107513, 225363, 26905, 66384, 100037258
DE adj.Pvalue < 0.05	RPL3	Protein Interaction (MiMI)	63	48	-0.00996172	0.990088	9.73397e-05	0.00747521	down	20818, 67891, 100043295, 100043755, 100043000, 68193, 75617, 20055, 100043209, 668182, 100043391, 633683, 27050, 16785, 27370, 19899, 56347, 100042986, 208643, 267019, 17988, 621100, 20103, 100043876, 67204, 20014, 667279, 50527, 55944, 666899, 67025, 13200, 66656, 231413, 75705, 66286, 13684, 66624, 27979, 66661, 66256, 24067, 107513, 225363, 26905, 66384, 100037258, 53859
DE adj.Pvalue < 0.05	RPL22	Protein Interaction (MiMI)	63	48	-0.0099606	0.990089	9.76555e-05	0.00747521	down	20818, 67891, 100043295, 100043755, 100043000, 68193, 75617, 20055, 100043209, 668182, 100043391, 633683, 27050, 16785, 27370, 19899, 56347, 100042986, 208643, 267019, 621100, 20103, 100043876, 67204, 20014, 667279, 50527, 55944, 666899, 67025, 110750, 13200, 66656, 231413, 75705, 66286, 13684, 66624, 27979, 66661, 66256, 24067, 107513, 225363, 26905, 66384, 100037258, 53859
DE adj.Pvalue < 0.05	RPS3A	Protein Interaction (MiMI)	121	83	-0.00876219	0.991276	0.000103624	0.00778478	down	20740, 20818, 67891, 100043295, 100043755, 100043000, 68193, 75617, 20055, 100043209, 668182, 18458, 100043391, 633683, 27050, 16785, 18655, 27370, 19899, 56347, 100042986, 208643, 267019, 22378, 15505, 101706, 11815, 93760, 232989, 70247, 621100, 208869, 20103, 100043876, 17999, 67204, 20014, 667279, 72831, 109711, 107508, 50527, 94230, 55944, 192176, 11545, 666899, 67025, 19173, 13200, 66656, 2…
DE adj.Pvalue < 0.05	RPL12	Protein Interaction (MiMI)	63	47	-0.00993738	0.990112	0.000104412	0.00778478	down	20818, 67891, 100043295, 100043755, 100043000, 68193, 75617, 20055, 100043209, 668182, 100043391, 633683, 27050, 16785, 27370, 19899, 56347, 100042986, 208643, 267019, 621100, 20103, 100043876, 67204, 20014, 667279, 50527, 55944, 666899, 67025, 13200, 66656, 231413, 75705, 66286, 13684, 66624, 27979, 66661, 66256, 24067, 107513, 225363, 26905, 12412, 66384, 100037258
DE adj.Pvalue < 0.05	RPL24	Protein Interaction (MiMI)	64	48	-0.00990088	0.990148	0.000106401	0.00783137	down	20818, 67891, 100043295, 100043755, 100043000, 68193, 75617, 20055, 100043209, 668182, 100043391, 633683, 27050, 16785, 27370, 19899, 56347, 100042986, 208643, 267019, 17988, 621100, 20103, 100043876, 67204, 20014, 667279, 50527, 55944, 666899, 67025, 13200, 66656, 231413, 75705, 66286, 13684, 66624, 27979, 66661, 66256, 24067, 107513, 225363, 26905, 66384, 100037258, 53859
DE adj.Pvalue < 0.05	RPL38	Protein Interaction (MiMI)	63	48	-0.00991561	0.990133	0.000111135	0.00806324	down	20818, 67891, 100043295, 100043755, 100043000, 68193, 75617, 20055, 100043209, 668182, 100043391, 633683, 27050, 16785, 27370, 19899, 56347, 100042986, 208643, 267019, 621100, 20103, 100043876, 67204, 20014, 667279, 50527, 55944, 666899, 67025, 76959, 13200, 66656, 231413, 75705, 66286, 13684, 66624, 27979, 66661, 66256, 24067, 107513, 225363, 26905, 66384, 100037258, 21938
DE adj.Pvalue < 0.05	MAFA	Protein Interaction (MiMI)	33	26	-0.0112035	0.988859	0.00011236	0.00806324	down	67891, 100043295, 100043755, 100043000, 68193, 75617, 20055, 100043209, 668182, 100043391, 633683, 27050, 16785, 27370, 19899, 100042986, 267019, 621100, 20103, 100043876, 667279, 83962, 666899, 67025, 26416, 17132
DE adj.Pvalue < 0.05	RPL13	Protein Interaction (MiMI)	72	54	-0.0096332	0.990413	0.000121414	0.0085993	down	20818, 67891, 100043295, 100043755, 100043000, 68193, 75617, 20055, 100043209, 668182, 100043391, 633683, 27050, 16785, 27370, 19899, 56347, 100042986, 208643, 267019, 621100, 20103, 100043876, 67204, 20014, 70572, 667279, 50527, 55944, 666899, 67025, 18708, 13200, 66656, 231413, 75705, 66286, 13684, 20779, 66624, 27979, 66661, 66256, 24067, 16656, 107513, 225363, 26905, 66384, 17973, 100037258, …
DE adj.Pvalue < 0.05	CHP	Protein Interaction (MiMI)	9	3	0.0232129	1.02348	0.00012505	0.0085993	up	67155, 434784, 105243
DE adj.Pvalue < 0.05	KIAA1267	Protein Interaction (MiMI)	6	4	0.0250388	1.02535	0.000126102	0.0085993	up	17127, 19192, 118449, 68121
DE adj.Pvalue < 0.05	GSN	Protein Interaction (MiMI)	26	15	-0.0116688	0.988399	0.000126504	0.0085993	down	11820, 14268, 67041, 14184, 22333, 227753, 12927, 81601, 16410, 16886, 12988, 12371, 18628, 19303, 11459
DE adj.Pvalue < 0.05	RPL7A	Protein Interaction (MiMI)	67	50	-0.00975129	0.990296	0.000127319	0.0085993	down	20818, 67891, 100043295, 100043755, 100043000, 68193, 75617, 20055, 100043209, 668182, 100043391, 633683, 27050, 16785, 27370, 19899, 56347, 100042986, 208643, 267019, 621100, 20103, 100043876, 18415, 67163, 67204, 20014, 667279, 50527, 55944, 666899, 67025, 13200, 66656, 231413, 75705, 66286, 13684, 66624, 27979, 66661, 66256, 24067, 107513, 225363, 26905, 66384, 100037258, 53859, 18034
DE adj.Pvalue < 0.05	LITAF	Protein Interaction (MiMI)	8	6	-0.0144663	0.985638	0.000131637	0.00873619	down	94232, 17999, 106205, 56722, 231858, 17126
DE adj.Pvalue < 0.05	BIN2	Protein Interaction (MiMI)	11	5	0.0223232	1.02257	0.00013239	0.00873619	up	246198, 22196, 434784, 19645, 20375
DE adj.Pvalue < 0.05	EIF2S2	Protein Interaction (MiMI)	66	47	-0.00975382	0.990294	0.000136947	0.00893421	down	11803, 67891, 100043295, 100043755, 100043000, 68193, 75617, 20055, 100043209, 668182, 18458, 100043391, 633683, 27050, 16785, 27370, 19899, 56347, 100042986, 208643, 267019, 66218, 621100, 20103, 100043876, 18453, 67204, 667279, 55944, 666899, 67025, 19730, 75705, 13684, 27979, 224045, 209354, 68187, 26905, 22059, 108067, 22596, 17973, 66352, 24000, 17385, 18654
DE adj.Pvalue < 0.05	RPLP2	Protein Interaction (MiMI)	67	51	-0.00970452	0.990342	0.00014524	0.00936881	down	20818, 67891, 100043295, 100043755, 100043000, 68193, 75617, 20055, 100043209, 668182, 100043391, 633683, 27050, 16785, 27370, 19899, 56347, 100042986, 208643, 267019, 621100, 20103, 100043876, 67204, 20014, 667279, 50527, 55944, 666899, 67025, 13200, 66656, 231413, 75705, 66286, 13684, 66624, 27979, 66661, 66256, 24067, 107513, 225363, 26905, 66384, 16434, 100037258, 53859, 18034, 16151, 19698
DE adj.Pvalue < 0.05	RPL29	Protein Interaction (MiMI)	65	49	-0.00975423	0.990293	0.000148319	0.00946113	down	20818, 67891, 100043295, 100043755, 216848, 100043000, 68193, 75617, 20055, 100043209, 668182, 100043391, 633683, 27050, 16785, 27370, 19899, 56347, 100042986, 208643, 267019, 621100, 20103, 100043876, 67204, 319613, 20014, 667279, 50527, 55944, 666899, 67025, 13200, 66656, 231413, 75705, 66286, 13684, 66624, 27979, 66661, 66256, 24067, 12192, 107513, 225363, 26905, 66384, 100037258
DE adj.Pvalue < 0.05	EIF3B	Protein Interaction (MiMI)	63	43	-0.00978955	0.990258	0.000158561	0.0100033	down	67891, 100043295, 100043755, 100043000, 68193, 75617, 20055, 100043209, 668182, 18458, 100043391, 633683, 27050, 16785, 27370, 19899, 56347, 100042986, 208643, 267019, 621100, 20103, 100043876, 67204, 667279, 74370, 55944, 666899, 67025, 75705, 13684, 27979, 15904, 224045, 209354, 69131, 26905, 108067, 72775, 380694, 15901, 14087, 13709
DE adj.Pvalue < 0.05	SERF2	Protein Interaction (MiMI)	5	5	0.0257403	1.02607	0.000160868	0.0100385	up	216848, 70247, 106205, 12192, 19192
DE adj.Pvalue < 0.05	AIP	Protein Interaction (MiMI)	6	3	-0.0151343	0.98498	0.000174816	0.0106276	down	100043869, 11863, 11622
DE adj.Pvalue < 0.05	NKX2-2	Protein Interaction (MiMI)	30	24	-0.0112419	0.988821	0.00017575	0.0106276	down	67891, 100043295, 100043755, 100043000, 68193, 75617, 20055, 100043209, 668182, 100043391, 633683, 27050, 16785, 27370, 19899, 100042986, 267019, 621100, 20103, 100043876, 667279, 666899, 67025, 50913
DE adj.Pvalue < 0.05	RPL26	Protein Interaction (MiMI)	62	47	-0.00978257	0.990265	0.000175861	0.0106276	down	20818, 67891, 100043295, 100043755, 100043000, 68193, 75617, 20055, 100043209, 668182, 100043391, 633683, 27050, 16785, 27370, 19899, 56347, 100042986, 208643, 267019, 621100, 20103, 100043876, 67204, 20014, 667279, 50527, 55944, 666899, 67025, 13200, 66656, 231413, 75705, 66286, 13684, 66624, 27979, 66661, 66256, 74326, 24067, 107513, 225363, 26905, 66384, 100037258
DE adj.Pvalue < 0.05	EIF2B5	Protein Interaction (MiMI)	31	23	-0.0111678	0.988894	0.000178101	0.0106508	down	75617, 20055, 633683, 27050, 16785, 27370, 56347, 208643, 267019, 20103, 67204, 667279, 55944, 75705, 13684, 56637, 27979, 224045, 209354, 26905, 108067, 68816, 18654
DE adj.Pvalue < 0.05	PLEKHA5	Protein Interaction (MiMI)	11	5	-0.0135165	0.986574	0.000183615	0.0107237	down	22628, 17999, 23988, 56194, 14679
DE adj.Pvalue < 0.05	MSD	Protein Interaction (MiMI)	10	7	-0.0137518	0.986342	0.000184824	0.0107237	down	224938, 56424, 23802, 17999, 54197, 18035, 209200
DE adj.Pvalue < 0.05	EIF2B1	Protein Interaction (MiMI)	31	25	-0.0111517	0.98891	0.000186007	0.0107237	down	75617, 20055, 633683, 27050, 16785, 27370, 56347, 208643, 267019, 20103, 67204, 667279, 12914, 55944, 75705, 13684, 27979, 224045, 209354, 26905, 108067, 66163, 11553, 100038842, 11555
DE adj.Pvalue < 0.05	UBC	Protein Interaction (MiMI)	18	13	-0.0123375	0.987738	0.00018852	0.0107237	down	22223, 54401, 22628, 228836, 15184, 67869, 71514, 94112, 17859, 19185, 23994, 229603, 15568
DE adj.Pvalue < 0.05	HMGA2	Protein Interaction (MiMI)	6	3	-0.0150974	0.985016	0.000190078	0.0107237	down	100043869, 17127, 14407
DE adj.Pvalue < 0.05	PLN	Protein Interaction (MiMI)	5	4	0.0256107	1.02594	0.000190528	0.0107237	up	11938, 20193, 12797, 11937
DE adj.Pvalue < 0.05	RPL4	Protein Interaction (MiMI)	71	54	-0.00947844	0.990566	0.000200897	0.010984	down	20818, 67891, 100043295, 100043755, 100043000, 68193, 75617, 20055, 100043209, 668182, 100043391, 633683, 27050, 16785, 27370, 19899, 56347, 100042986, 208643, 267019, 17988, 621100, 20103, 100043876, 67204, 20014, 12539, 667279, 50527, 55944, 666899, 67025, 13200, 66656, 231413, 75705, 66286, 13684, 66624, 27979, 66661, 66256, 16150, 24067, 18515, 107513, 225363, 26905, 66384, 12675, 14113, 1000…
DE adj.Pvalue < 0.05	EIF3H	Protein Interaction (MiMI)	68	47	-0.00955845	0.990487	0.000201339	0.010984	down	20740, 67891, 100043295, 100043755, 100043000, 68193, 75617, 20055, 100043209, 668182, 18458, 100043391, 633683, 27050, 16785, 18655, 27370, 19899, 56347, 100042986, 208643, 267019, 15505, 101706, 70247, 621100, 20103, 100043876, 67204, 667279, 109711, 55944, 192176, 666899, 67025, 19173, 75705, 13684, 59069, 27979, 224045, 209354, 26905, 108067, 16367, 268977, 66610
DE adj.Pvalue < 0.05	BLMH	Protein Interaction (MiMI)	10	7	-0.0137169	0.986377	0.000201356	0.010984	down	11820, 74325, 11545, 67025, 22196, 12616, 11546
DE adj.Pvalue < 0.05	GRSF1	Protein Interaction (MiMI)	31	24	-0.0111194	0.988942	0.000202806	0.010984	down	67891, 100043295, 100043755, 100043000, 68193, 75617, 20055, 100043209, 668182, 100043391, 633683, 27050, 16785, 27370, 19899, 100042986, 267019, 621100, 20103, 100043876, 667279, 666899, 67025, 17119
DE adj.Pvalue < 0.05	GSPT2	Protein Interaction (MiMI)	31	25	-0.011111	0.988951	0.000207395	0.0111276	down	67891, 100043295, 100043755, 100043000, 68193, 75617, 20055, 100043209, 668182, 18458, 100043391, 633683, 27050, 16785, 27370, 19899, 100042986, 267019, 621100, 20103, 100043876, 667279, 666899, 67025, 225363
DE adj.Pvalue < 0.05	DNAJC3	Protein Interaction (MiMI)	32	27	-0.0110341	0.989027	0.000213135	0.0113297	down	67891, 100043295, 100043755, 100043000, 68193, 75617, 20055, 100043209, 668182, 100043391, 633683, 27050, 16785, 27370, 19899, 100042986, 267019, 621100, 20103, 100043876, 667279, 666899, 67025, 72981, 13666, 100037258, 19106
DE adj.Pvalue < 0.05	RPL8	Protein Interaction (MiMI)	73	56	-0.00938465	0.990659	0.000225201	0.0118613	down	20818, 67891, 100043295, 100043755, 100043000, 68193, 75617, 20055, 100043209, 668182, 100043391, 633683, 27050, 16785, 27370, 19899, 56347, 100042986, 208643, 267019, 621100, 20103, 100043876, 67204, 20014, 12539, 667279, 14184, 56409, 50527, 55944, 666899, 67025, 13200, 66656, 231413, 75705, 66286, 13684, 66624, 27979, 66661, 66256, 16150, 24067, 107513, 225363, 225283, 26905, 66384, 12675, 141…
DE adj.Pvalue < 0.05	EIF2S1	Protein Interaction (MiMI)	102	72	-0.00877419	0.991264	0.000228444	0.0119163	down	67891, 100043295, 100043755, 100043000, 68193, 104418, 75617, 20055, 100043209, 668182, 18458, 100043391, 633683, 27050, 16785, 27370, 19899, 56347, 100042986, 208643, 267019, 19419, 26395, 621100, 20103, 100043876, 18453, 14470, 67204, 11911, 667279, 66827, 55944, 666899, 67025, 18706, 18708, 107746, 19730, 15467, 20662, 16443, 69635, 75705, 13684, 72981, 18759, 20779, 16179, 27979, 59079, 17388…
DE adj.Pvalue < 0.05	RPL11	Protein Interaction (MiMI)	69	53	-0.00948132	0.990563	0.000230396	0.0119163	down	20818, 67891, 100043295, 100043755, 100043000, 68193, 75617, 20055, 100043209, 668182, 100043391, 633683, 27050, 16785, 27370, 19899, 56347, 100042986, 208643, 267019, 621100, 20103, 100043876, 67204, 20014, 667279, 50527, 55944, 666899, 67025, 13200, 66656, 231413, 75705, 66286, 13684, 66624, 27979, 66661, 66256, 24067, 17246, 107513, 225363, 26905, 66384, 100037258, 18854, 16367, 53859, 18034, …
DE adj.Pvalue < 0.05	MRE11A	Protein Interaction (MiMI)	27	16	0.0184427	1.01861	0.000240103	0.0120271	up	12934, 71514, 217365, 68219, 19360, 17688, 64138, 18004, 21750, 240087, 11920, 17685, 13419, 17535, 227525, 211651
DE adj.Pvalue < 0.05	DDIT4	Protein Interaction (MiMI)	10	5	-0.0136325	0.98646	0.000247014	0.0120271	down	17999, 12914, 99375, 51869, 71449
DE adj.Pvalue < 0.05	RPS29	Protein Interaction (MiMI)	66	50	-0.00953865	0.990507	0.000247203	0.0120271	down	20818, 67891, 100043295, 100043755, 100043000, 68193, 75617, 20055, 100043209, 668182, 18458, 100043391, 633683, 27050, 16785, 27370, 19899, 56347, 100042986, 208643, 267019, 621100, 20103, 100043876, 67204, 20014, 667279, 50527, 55944, 666899, 67025, 13200, 66656, 231413, 75705, 66286, 13684, 66624, 27979, 66661, 66256, 24067, 224045, 209354, 107513, 225363, 26905, 108067, 66384, 100037258
DE adj.Pvalue < 0.05	RPS21	Protein Interaction (MiMI)	66	50	-0.00953865	0.990507	0.000247203	0.0120271	down	20818, 67891, 100043295, 100043755, 100043000, 68193, 75617, 20055, 100043209, 668182, 18458, 100043391, 633683, 27050, 16785, 27370, 19899, 56347, 100042986, 208643, 267019, 621100, 20103, 100043876, 67204, 20014, 667279, 50527, 55944, 666899, 67025, 13200, 66656, 231413, 75705, 66286, 13684, 66624, 27979, 66661, 66256, 24067, 224045, 209354, 107513, 225363, 26905, 108067, 66384, 100037258
DE adj.Pvalue < 0.05	RPS4Y1	Protein Interaction (MiMI)	66	50	-0.00953865	0.990507	0.000247203	0.0120271	down	20818, 67891, 100043295, 100043755, 100043000, 68193, 75617, 20055, 100043209, 668182, 18458, 100043391, 633683, 27050, 16785, 27370, 19899, 56347, 100042986, 208643, 267019, 621100, 20103, 100043876, 67204, 20014, 667279, 50527, 55944, 666899, 67025, 13200, 66656, 231413, 75705, 66286, 13684, 66624, 27979, 66661, 66256, 24067, 224045, 209354, 107513, 225363, 26905, 108067, 66384, 100037258
DE adj.Pvalue < 0.05	RPS28	Protein Interaction (MiMI)	66	50	-0.00953865	0.990507	0.000247203	0.0120271	down	20818, 67891, 100043295, 100043755, 100043000, 68193, 75617, 20055, 100043209, 668182, 18458, 100043391, 633683, 27050, 16785, 27370, 19899, 56347, 100042986, 208643, 267019, 621100, 20103, 100043876, 67204, 20014, 667279, 50527, 55944, 666899, 67025, 13200, 66656, 231413, 75705, 66286, 13684, 66624, 27979, 66661, 66256, 24067, 224045, 209354, 107513, 225363, 26905, 108067, 66384, 100037258
DE adj.Pvalue < 0.05	RPS15	Protein Interaction (MiMI)	66	50	-0.00953865	0.990507	0.000247203	0.0120271	down	20818, 67891, 100043295, 100043755, 100043000, 68193, 75617, 20055, 100043209, 668182, 18458, 100043391, 633683, 27050, 16785, 27370, 19899, 56347, 100042986, 208643, 267019, 621100, 20103, 100043876, 67204, 20014, 667279, 50527, 55944, 666899, 67025, 13200, 66656, 231413, 75705, 66286, 13684, 66624, 27979, 66661, 66256, 24067, 224045, 209354, 107513, 225363, 26905, 108067, 66384, 100037258
DE adj.Pvalue < 0.05	RPS23	Protein Interaction (MiMI)	67	51	-0.00948902	0.990556	0.000261671	0.0124153	down	20818, 67891, 100043295, 100043755, 100043000, 68193, 75617, 20055, 100043209, 668182, 18458, 100043391, 633683, 27050, 16785, 27370, 19899, 56347, 100042986, 208643, 267019, 621100, 20103, 100043876, 67204, 20014, 667279, 50527, 55944, 666899, 67025, 13200, 66656, 231413, 75705, 66286, 13684, 66624, 27979, 66661, 66256, 24067, 224045, 209354, 107513, 225363, 26905, 108067, 66384, 100037258, 53859
DE adj.Pvalue < 0.05	RPS12	Protein Interaction (MiMI)	67	51	-0.00948902	0.990556	0.000261671	0.0124153	down	20818, 67891, 100043295, 100043755, 100043000, 68193, 75617, 20055, 100043209, 668182, 18458, 100043391, 633683, 27050, 16785, 27370, 19899, 56347, 100042986, 208643, 267019, 621100, 20103, 100043876, 67204, 20014, 667279, 50527, 55944, 666899, 67025, 13200, 66656, 231413, 75705, 66286, 13684, 66624, 27979, 66661, 66256, 24067, 224045, 209354, 107513, 225363, 26905, 108067, 66384, 100037258, 53859
DE adj.Pvalue < 0.05	RPS17	Protein Interaction (MiMI)	67	51	-0.00948902	0.990556	0.000261671	0.0124153	down	20818, 67891, 100043295, 100043755, 100043000, 68193, 75617, 20055, 100043209, 668182, 18458, 100043391, 633683, 27050, 16785, 27370, 19899, 56347, 100042986, 208643, 267019, 621100, 20103, 100043876, 67204, 20014, 667279, 50527, 55944, 666899, 67025, 13200, 66656, 231413, 75705, 66286, 13684, 66624, 27979, 66661, 66256, 24067, 224045, 209354, 107513, 225363, 26905, 108067, 66384, 100037258, 53859
DE adj.Pvalue < 0.05	SGK1	Protein Interaction (MiMI)	14	12	-0.012787	0.987294	0.000264499	0.0124177	down	55984, 18604, 17999, 14252, 56637, 65962, 56484, 18607, 109880, 102644, 59126, 68816
DE adj.Pvalue < 0.05	RPL23	Protein Interaction (MiMI)	70	54	-0.00940066	0.990643	0.000266048	0.0124177	down	20818, 67891, 100043295, 100043755, 100043000, 68193, 75617, 20055, 100043209, 668182, 100043391, 633683, 27050, 16785, 27370, 19899, 56347, 100042986, 208643, 267019, 621100, 20103, 100043876, 67204, 20014, 70572, 667279, 50527, 55944, 666899, 67025, 13200, 66656, 231413, 75705, 66286, 13684, 66624, 27979, 66661, 66256, 24067, 17246, 107513, 225363, 66165, 26905, 66384, 100037258, 16367, 19766, …
DE adj.Pvalue < 0.05	RPS9	Protein Interaction (MiMI)	68	51	-0.00942777	0.990617	0.000285928	0.013193	down	20818, 67891, 100043295, 100043755, 100043000, 68193, 75617, 20055, 100043209, 668182, 18458, 100043391, 633683, 27050, 16785, 27370, 19899, 56347, 100042986, 208643, 267019, 621100, 20103, 100043876, 67204, 20014, 667279, 50527, 55944, 666899, 67025, 13200, 66656, 231413, 75705, 66286, 13684, 66624, 27979, 66661, 66256, 24067, 224045, 209354, 107513, 225363, 26905, 108067, 66384, 100037258, 53859
DE adj.Pvalue < 0.05	FAU	Protein Interaction (MiMI)	70	54	-0.00936923	0.990675	0.000289162	0.013193	down	20818, 67891, 13385, 100043295, 100043755, 100043000, 68193, 75617, 20055, 100043209, 668182, 18458, 100043391, 633683, 27050, 16785, 27370, 19899, 56347, 100042986, 208643, 267019, 621100, 20103, 100043876, 67204, 20014, 667279, 26893, 50527, 55944, 666899, 67025, 13200, 66656, 231413, 75705, 66286, 13684, 66624, 27979, 66661, 66256, 24067, 224045, 209354, 107513, 225363, 26905, 54721, 108067, 6…
DE adj.Pvalue < 0.05	RPS7	Protein Interaction (MiMI)	69	52	-0.00939563	0.990648	0.000289552	0.013193	down	20818, 67891, 100043295, 100043755, 100043000, 68193, 75617, 20055, 100043209, 668182, 18458, 100043391, 633683, 27050, 16785, 27370, 19899, 56347, 100042986, 208643, 267019, 621100, 20103, 100043876, 67204, 20014, 70572, 667279, 50527, 233726, 55944, 666899, 67025, 13200, 66656, 231413, 75705, 66286, 13684, 66624, 27979, 66661, 66256, 24067, 224045, 209354, 107513, 225363, 26905, 108067, 66384, …
DE adj.Pvalue < 0.05	RPS24	Protein Interaction (MiMI)	68	52	-0.00941067	0.990633	0.000299114	0.0135214	down	20818, 67891, 100043295, 100043755, 100043000, 68193, 75617, 20055, 100043209, 668182, 18458, 100043391, 633683, 27050, 16785, 27370, 19899, 56347, 100042986, 208643, 267019, 621100, 20103, 100043876, 67204, 20014, 667279, 50527, 55944, 666899, 67025, 13200, 66656, 231413, 75705, 66286, 13684, 66624, 27979, 66661, 66256, 24067, 224045, 209354, 107513, 225363, 26905, 108067, 66384, 100037258, 5385…
DE adj.Pvalue < 0.05	EIF3A	Protein Interaction (MiMI)	59	40	-0.00966779	0.990379	0.000308736	0.0138473	down	67891, 100043295, 100043755, 100043000, 68193, 75617, 20055, 100043209, 668182, 18458, 100043391, 633683, 27050, 16785, 27370, 19899, 56347, 100042986, 208643, 267019, 621100, 20103, 100043876, 67204, 667279, 19646, 55944, 666899, 67025, 17192, 75705, 13684, 20466, 27979, 23942, 224045, 209354, 26905, 108067, 60406
DE adj.Pvalue < 0.05	BCAS3	Protein Interaction (MiMI)	13	11	0.0210593	1.02128	0.000313046	0.0139318	up	52808, 23879, 56332, 17120, 12812, 22596, 66408, 12361, 74375, 67052, 66441
DE adj.Pvalue < 0.05	RPL30	Protein Interaction (MiMI)	77	58	-0.00915273	0.990889	0.000321015	0.0141358	down	20818, 67891, 100043295, 100043755, 100043000, 68193, 75617, 20055, 100043209, 668182, 100043391, 633683, 27050, 16785, 27370, 19899, 56347, 100042986, 208643, 267019, 621100, 208869, 20103, 100043876, 67204, 20014, 12539, 667279, 50527, 55944, 666899, 67025, 13200, 66656, 231413, 75705, 66286, 13684, 66624, 27979, 66661, 66256, 16150, 24067, 107513, 225363, 18035, 26905, 66384, 12675, 14113, 180…
DE adj.Pvalue < 0.05	PITPNA	Protein Interaction (MiMI)	48	27	-0.0100522	0.989998	0.000322556	0.0141358	down	216963, 75617, 15114, 66218, 22352, 20185, 18738, 13384, 23996, 69077, 100043869, 239556, 15369, 18007, 225326, 81601, 636544, 107503, 51869, 50996, 67199, 67830, 12445, 17181, 211286, 30951, 18654
DE adj.Pvalue < 0.05	RPS20	Protein Interaction (MiMI)	71	55	-0.00929393	0.990749	0.000328724	0.014297	down	20818, 67891, 100043295, 100043755, 100043000, 68193, 75617, 20055, 100043209, 668182, 18458, 100043391, 633683, 27050, 16785, 27370, 19899, 56347, 100042986, 208643, 267019, 17988, 621100, 20103, 100043876, 67204, 20014, 667279, 50527, 55944, 666899, 67025, 13200, 66656, 231413, 75705, 66286, 13684, 66624, 27979, 66661, 66256, 24067, 224045, 209354, 56524, 107513, 225363, 26905, 108067, 66384, 1…
DE adj.Pvalue < 0.05	ZCCHC10	Protein Interaction (MiMI)	10	9	0.0220766	1.02232	0.000337407	0.0145643	up	23988, 192196, 22141, 11479, 12648, 22059, 19192, 73754, 17385
DE adj.Pvalue < 0.05	ATF4	Protein Interaction (MiMI)	22	12	0.0189594	1.01914	0.000345381	0.0147973	up	22139, 13426, 11911, 27053, 434784, 27055, 14281, 13666, 110379, 56490, 233490, 66441
DE adj.Pvalue < 0.05	RPS25	Protein Interaction (MiMI)	69	52	-0.00931664	0.990727	0.000355991	0.0151388	down	20818, 67891, 100043295, 100043755, 100043000, 68193, 75617, 20055, 100043209, 668182, 18458, 100043391, 633683, 27050, 15114, 16785, 27370, 19899, 56347, 100042986, 208643, 267019, 621100, 20103, 100043876, 67204, 20014, 667279, 18738, 50527, 55944, 666899, 67025, 13200, 66656, 231413, 75705, 66286, 13684, 66624, 27979, 66661, 66256, 24067, 224045, 209354, 107513, 225363, 26905, 108067, 66384, 1…
DE adj.Pvalue < 0.05	RPS8	Protein Interaction (MiMI)	70	53	-0.00927607	0.990767	0.000368803	0.0155684	down	20818, 67891, 100043295, 100043755, 100043000, 68193, 75617, 20055, 100043209, 668182, 18458, 100043391, 633683, 27050, 16785, 27370, 19899, 56347, 100042986, 208643, 267019, 17988, 621100, 20103, 100043876, 67204, 20014, 667279, 50527, 55944, 666899, 67025, 13200, 66656, 231413, 75705, 66286, 13684, 66624, 27979, 66661, 66256, 24067, 224045, 209354, 107513, 225363, 26905, 108067, 66384, 10003725…
DE adj.Pvalue < 0.05	RPL6	Protein Interaction (MiMI)	79	58	-0.00904209	0.990999	0.000378665	0.0155888	down	20818, 67891, 100043295, 100043755, 100043000, 68193, 75617, 20055, 100043209, 668182, 100043391, 633683, 27050, 16785, 27370, 19899, 56347, 100042986, 208643, 267019, 621100, 208869, 20103, 100043876, 67204, 20014, 12539, 667279, 50527, 55944, 666899, 67025, 13200, 66656, 231413, 75705, 66286, 13684, 66624, 27979, 66661, 66256, 16150, 24067, 107513, 225363, 18035, 26905, 66384, 12675, 14113, 180…
DE adj.Pvalue < 0.05	MCART4P	Protein Interaction (MiMI)	5	3	-0.0152969	0.98482	0.000379913	0.0155888	down	11655, 22195, 16792
DE adj.Pvalue < 0.05	RPS5	Protein Interaction (MiMI)	70	53	-0.00926434	0.990778	0.000380127	0.0155888	down	20818, 67891, 100043295, 100043755, 100043000, 68193, 75617, 20055, 100043209, 668182, 18458, 100043391, 633683, 27050, 16785, 27370, 19899, 56347, 100042986, 208643, 267019, 621100, 100043876, 67204, 20014, 667279, 50527, 55944, 666899, 67025, 13200, 66656, 231413, 75705, 66286, 13684, 66624, 27979, 66661, 66256, 24067, 224045, 209354, 107513, 225363, 26905, 108067, 66384, 100037258, 53859, 1803…
DE adj.Pvalue < 0.05	BLM	Protein Interaction (MiMI)	24	18	0.0185685	1.01874	0.000381524	0.0155888	up	12934, 217365, 19360, 17688, 68187, 21750, 11920, 22059, 17685, 13419, 21749, 14156, 22427, 21975, 17535, 211651, 17385, 57434
DE adj.Pvalue < 0.05	RPS19	Protein Interaction (MiMI)	68	52	-0.00931578	0.990727	0.000382865	0.0155888	down	20818, 67891, 100043295, 100043755, 100043000, 68193, 75617, 20055, 100043209, 668182, 18458, 100043391, 633683, 27050, 16785, 27370, 19899, 56347, 100042986, 208643, 267019, 621100, 20103, 100043876, 67204, 20014, 667279, 50527, 55944, 666899, 67025, 13200, 11877, 66656, 231413, 75705, 66286, 13684, 66624, 27979, 66661, 66256, 24067, 224045, 209354, 107513, 225363, 26905, 108067, 66384, 10003725…
DE adj.Pvalue < 0.05	RPS15A	Protein Interaction (MiMI)	71	54	-0.00923125	0.990811	0.000386675	0.0156331	down	20818, 67891, 100043295, 100043755, 100043000, 68193, 75617, 20055, 100043209, 668182, 18458, 100043391, 633683, 27050, 16785, 27370, 19899, 56347, 100042986, 208643, 267019, 621100, 20103, 100043876, 67204, 20014, 667279, 50527, 55944, 666899, 67025, 13200, 66656, 231413, 75705, 66286, 13684, 66624, 27979, 66661, 66256, 24067, 224045, 209354, 107513, 225363, 26905, 12521, 108067, 66384, 10003725…
DE adj.Pvalue < 0.05	RPS18	Protein Interaction (MiMI)	70	53	-0.00925253	0.99079	0.00039185	0.0156955	down	20818, 67891, 100043295, 100043755, 100043000, 68193, 75617, 20055, 100043209, 668182, 18458, 100043391, 633683, 27050, 16785, 27370, 19899, 56347, 100042986, 208643, 267019, 621100, 20103, 100043876, 67204, 20014, 667279, 50527, 55944, 666899, 67025, 13200, 66656, 231413, 75705, 66286, 13684, 66624, 27979, 66661, 66256, 24067, 224045, 209354, 107513, 225363, 26905, 108067, 66384, 100037258, 5385…
DE adj.Pvalue < 0.05	POLL	Protein Interaction (MiMI)	12	7	0.0212187	1.02145	0.000393687	0.0156955	up	11545, 434784, 22594, 56626, 18538, 11546, 56150
DE adj.Pvalue < 0.05	KLKB1	Protein Interaction (MiMI)	10	10	-0.0134256	0.986664	0.000401351	0.0158234	down	14182, 667279, 14184, 14183, 12261, 12258, 14724, 72461, 16009, 15235
DE adj.Pvalue < 0.05	ATP6AP1	Protein Interaction (MiMI)	18	11	-0.0120355	0.988037	0.000402408	0.0158234	down	17999, 70231, 18708, 20410, 68114, 17973, 12952, 15560, 11553, 17060, 21934
DE adj.Pvalue < 0.05	RAD50	Protein Interaction (MiMI)	19	14	0.0193954	1.01958	0.000408917	0.0159572	up	100683, 217365, 14534, 19360, 17688, 21750, 240087, 11920, 72772, 17685, 13419, 17535, 227525, 211651
DE adj.Pvalue < 0.05	HEL308	Protein Interaction (MiMI)	11	9	-0.0131806	0.986906	0.000411367	0.0159572	down	15526, 14182, 667279, 14184, 14183, 58249, 18186, 14164, 105083
DE adj.Pvalue < 0.05	CBLB	Protein Interaction (MiMI)	22	13	-0.0115759	0.988491	0.000415307	0.0160019	down	11972, 17999, 70231, 18708, 20779, 20410, 68114, 17973, 12952, 15560, 12488, 17060, 21934
DE adj.Pvalue < 0.05	FAM107A	Protein Interaction (MiMI)	13	7	0.0208305	1.02105	0.00043229	0.0164691	up	68729, 22352, 380785, 66993, 434784, 217031, 58859
DE adj.Pvalue < 0.05	DOCK3	Protein Interaction (MiMI)	42	28	-0.0102023	0.98985	0.000433171	0.0164691	down	22378, 93760, 232989, 208869, 17999, 72831, 107508, 12928, 94230, 666899, 18708, 68219, 20588, 20779, 66420, 69719, 18226, 71919, 18035, 19165, 231571, 12675, 18036, 17973, 18034, 231130, 16151, 19698
DE adj.Pvalue < 0.05	DNAJB14	Protein Interaction (MiMI)	17	10	-0.0121264	0.987947	0.000441493	0.0166749	down	15114, 319322, 667279, 18738, 13384, 106572, 101943, 16582, 67136, 17216
DE adj.Pvalue < 0.05	RPS2	Protein Interaction (MiMI)	71	54	-0.00917678	0.990865	0.000444392	0.0166749	down	20818, 67891, 100043295, 100043755, 100043000, 68193, 75617, 20055, 22628, 100043209, 668182, 18458, 100043391, 633683, 27050, 16785, 27370, 19899, 56347, 100042986, 208643, 267019, 621100, 20103, 100043876, 67204, 20014, 667279, 13384, 50527, 55944, 666899, 67025, 13200, 66656, 231413, 75705, 66286, 13684, 66624, 27979, 66661, 66256, 24067, 224045, 209354, 107513, 225363, 26905, 108067, 66384, 1…
DE adj.Pvalue < 0.05	PAX3	Protein Interaction (MiMI)	13	8	-0.0127337	0.987347	0.000457294	0.0169701	down	19359, 20665, 20779, 19185, 13163, 17973, 17342, 17701
DE adj.Pvalue < 0.05	UBE2D2	Protein Interaction (MiMI)	12	8	-0.0129209	0.987162	0.000461	0.0169701	down	224938, 56424, 23802, 17999, 54197, 15568, 18035, 209200
DE adj.Pvalue < 0.05	UBAP2L	Protein Interaction (MiMI)	13	8	-0.0127301	0.987351	0.000461127	0.0169701	down	53761, 18458, 74383, 17999, 68219, 70248, 68926, 229285
DE adj.Pvalue < 0.05	UBE2V2	Protein Interaction (MiMI)	20	13	-0.0117358	0.988333	0.000469178	0.0171564	down	71207, 17999, 230868, 23988, 20779, 56194, 17388, 66292, 22350, 51869, 22059, 71449, 17385
DE adj.Pvalue < 0.05	RPS14	Protein Interaction (MiMI)	71	55	-0.00914597	0.990896	0.00048038	0.0174548	down	20818, 67891, 100043295, 100043755, 100043000, 68193, 75617, 20055, 100043209, 668182, 18458, 100043391, 633683, 27050, 16785, 27370, 19899, 56347, 100042986, 208643, 267019, 621100, 20103, 100043876, 67204, 20014, 667279, 50527, 55944, 666899, 67025, 13200, 66656, 231413, 75705, 66286, 13684, 66624, 27979, 66661, 66256, 24067, 224045, 209354, 107513, 225363, 26905, 108067, 66384, 17126, 10003725…
DE adj.Pvalue < 0.05	BAX	Protein Interaction (MiMI)	14	12	-0.012531	0.987547	0.000488478	0.0176374	down	11803, 11739, 19045, 319924, 22333, 12914, 54673, 50875, 12018, 78943, 16491, 12122
DE adj.Pvalue < 0.05	PDX1	Protein Interaction (MiMI)	37	29	-0.0103923	0.989662	0.000510672	0.0182463	down	67891, 100043295, 100043755, 100043000, 68193, 75617, 20055, 100043209, 668182, 100043391, 633683, 27050, 16785, 27370, 19899, 100042986, 267019, 621100, 20103, 100043876, 108686, 667279, 666899, 67025, 67958, 228866, 20747, 15361, 56458
DE adj.Pvalue < 0.05	RPS11	Protein Interaction (MiMI)	75	58	-0.00901923	0.991021	0.000511696	0.0182463	down	20818, 67891, 100043295, 100043755, 100043000, 68193, 75617, 20055, 100043209, 668182, 18458, 100043391, 633683, 27050, 16785, 27370, 19899, 56347, 100042986, 208643, 267019, 621100, 20103, 100043876, 67204, 20014, 12539, 667279, 50527, 55944, 666899, 67025, 13200, 66656, 231413, 75705, 66286, 13684, 66624, 27979, 66661, 66256, 16150, 24067, 224045, 209354, 107513, 225363, 26905, 108067, 66384, 1…
DE adj.Pvalue < 0.05	RPS3	Protein Interaction (MiMI)	72	56	-0.00907356	0.990967	0.000539555	0.0190036	down	20818, 67891, 100043295, 100043755, 100043000, 68193, 75617, 20055, 100043209, 668182, 18458, 100043391, 633683, 27050, 16785, 27370, 19899, 56347, 100042986, 208643, 267019, 17988, 621100, 20103, 100043876, 67204, 20014, 667279, 50527, 55944, 666899, 67025, 13200, 66656, 231413, 75705, 66286, 13684, 66624, 27979, 66661, 66256, 24067, 224045, 209354, 107513, 225363, 26905, 108067, 66384, 10003725…
DE adj.Pvalue < 0.05	RPS16	Protein Interaction (MiMI)	72	56	-0.00907356	0.990967	0.000539555	0.0190036	down	20818, 67891, 100043295, 100043755, 100043000, 68193, 75617, 20055, 100043209, 668182, 18458, 100043391, 633683, 27050, 16785, 27370, 19899, 56347, 100042986, 208643, 267019, 17988, 621100, 20103, 100043876, 67204, 20014, 667279, 50527, 55944, 666899, 67025, 13200, 66656, 231413, 75705, 66286, 13684, 66624, 27979, 66661, 66256, 24067, 224045, 209354, 107513, 225363, 26905, 108067, 66384, 10003725…
DE adj.Pvalue < 0.05	MPP3	Protein Interaction (MiMI)	18	10	-0.0119027	0.988168	0.00055181	0.0193167	down	15114, 319322, 667279, 18738, 13384, 106572, 101943, 16582, 67136, 17216
DE adj.Pvalue < 0.05	ERO1L	Protein Interaction (MiMI)	41	32	-0.01015	0.989901	0.000555761	0.0193371	down	67891, 100043295, 100043755, 100043000, 68193, 75617, 20055, 100043209, 668182, 100043391, 633683, 27050, 16785, 27370, 19899, 100042986, 14827, 267019, 621100, 20103, 100043876, 18453, 20014, 667279, 50527, 666899, 67025, 13200, 66286, 66624, 66256, 107513
DE adj.Pvalue < 0.05	UTP14A	Protein Interaction (MiMI)	29	21	0.0176059	1.01776	0.000565344	0.019552	up	11803, 12876, 50849, 22352, 14339, 434784, 209456, 54131, 14281, 72554, 72057, 107513, 13559, 21749, 75739, 19891, 118449, 94242, 68121, 13434, 331461
DE adj.Pvalue < 0.05	CEBPE	Protein Interaction (MiMI)	13	7	0.0205993	1.02081	0.000592707	0.0203756	up	18458, 246198, 22196, 434784, 19645, 668218, 20375
DE adj.Pvalue < 0.05	UBOX5	Protein Interaction (MiMI)	5	4	-0.0150693	0.985044	0.000600598	0.020524	down	22193, 22195, 17685, 140629
DE adj.Pvalue < 0.05	RPL28	Protein Interaction (MiMI)	88	64	-0.00865355	0.991384	0.000615459	0.0209074	down	20818, 67891, 100043295, 100043755, 100043000, 68193, 11973, 75617, 20055, 100043209, 668182, 100043391, 633683, 27050, 16785, 27370, 19899, 56347, 100042986, 208643, 267019, 621100, 20103, 100043876, 12725, 67204, 20014, 667279, 50527, 18016, 55944, 666899, 67025, 13200, 66656, 231413, 75705, 66286, 13684, 18595, 66624, 65962, 27979, 66661, 22350, 66256, 24067, 16865, 59033, 107513, 225363, 1081…
DE adj.Pvalue < 0.05	HAP1	Protein Interaction (MiMI)	42	23	-0.010043	0.990007	0.000640683	0.0216362	down	216963, 75617, 15114, 66218, 22352, 20185, 18738, 13384, 23996, 69077, 100043869, 239556, 15369, 81601, 636544, 51869, 50996, 67199, 67830, 17181, 211286, 30951, 18654
DE adj.Pvalue < 0.05	EEF1B2	Protein Interaction (MiMI)	36	28	-0.0103511	0.989702	0.000646075	0.0216907	down	67891, 100043295, 100043755, 100043000, 68193, 75617, 20055, 100043209, 668182, 100043391, 633683, 27050, 16785, 27370, 19899, 100042986, 267019, 621100, 20103, 100043876, 667279, 666899, 67025, 66656, 29869, 50876, 12648, 21857
DE adj.Pvalue < 0.05	BAK1	Protein Interaction (MiMI)	19	18	-0.0117081	0.98836	0.000654746	0.0218541	down	11816, 11803, 18107, 319924, 22333, 22215, 67414, 14388, 11655, 20778, 22059, 50875, 12018, 78943, 59020, 17385, 12122, 105837
DE adj.Pvalue < 0.05	IGHV3-30-2	Protein Interaction (MiMI)	12	4	0.0208071	1.02103	0.000686433	0.0227793	up	20750, 19735, 21955, 12797
DE adj.Pvalue < 0.05	RPS10	Protein Interaction (MiMI)	75	57	-0.00888768	0.991152	0.000707554	0.0233452	down	20818, 67891, 100043295, 100043755, 100043000, 68193, 75617, 20055, 100043209, 668182, 18458, 100043391, 633683, 27050, 15114, 16785, 27370, 19899, 56347, 100042986, 208643, 267019, 621100, 20103, 100043876, 67204, 20014, 667279, 18738, 50527, 55944, 666899, 67025, 13200, 66656, 231413, 75705, 66286, 13684, 66624, 27979, 66661, 66256, 13549, 24067, 224045, 209354, 107513, 225363, 26905, 108067, 6…
DE adj.Pvalue < 0.05	ETF1	Protein Interaction (MiMI)	34	27	-0.0104205	0.989634	0.000723469	0.0237339	down	67891, 100043295, 100043755, 100043000, 68193, 75617, 20055, 22628, 100043209, 668182, 100043391, 633683, 27050, 16785, 27370, 19899, 100042986, 267019, 19052, 621100, 20103, 100043876, 667279, 666899, 67025, 225363, 12836
DE adj.Pvalue < 0.05	PGM3	Protein Interaction (MiMI)	13	9	0.020409	1.02062	0.0007625	0.0247413	up	16783, 51799, 23879, 54383, 434784, 16553, 109785, 13543, 215627
DE adj.Pvalue < 0.05	RPA4	Protein Interaction (MiMI)	16	12	0.0196003	1.01979	0.000762796	0.0247413	up	17220, 26428, 18969, 17219, 50793, 22590, 19891, 56452, 17216, 12545, 18968, 17215
DE adj.Pvalue < 0.05	LAPTM5	Protein Interaction (MiMI)	19	8	-0.0116355	0.988432	0.000772588	0.0248087	down	17999, 13858, 214968, 100042069, 56198, 68420, 16792, 264064
DE adj.Pvalue < 0.05	STT3A	Protein Interaction (MiMI)	9	8	0.0218864	1.02213	0.000773515	0.0248087	up	229663, 20014, 13200, 80286, 18548, 13135, 16430, 100038822
DE adj.Pvalue < 0.05	RPL7	Protein Interaction (MiMI)	89	62	-0.00853128	0.991505	0.00078884	0.0251596	down	20740, 20818, 67891, 100043295, 100043755, 100043000, 68193, 75617, 20055, 100043209, 668182, 100043391, 633683, 27050, 16785, 18655, 27370, 19899, 56347, 100042986, 208643, 267019, 15505, 101706, 70247, 621100, 20103, 100043876, 67204, 20014, 667279, 54383, 109711, 50527, 55944, 192176, 666899, 67025, 19173, 13200, 66656, 231413, 75705, 66286, 13684, 66624, 59069, 27979, 66661, 66256, 24067, 107…
DE adj.Pvalue < 0.05	UBQLN2	Protein Interaction (MiMI)	10	8	-0.0131056	0.98698	0.00081305	0.0257885	down	54609, 94232, 26457, 22215, 26443, 26440, 56194, 19185
DE adj.Pvalue < 0.05	RPS13	Protein Interaction (MiMI)	83	62	-0.00861735	0.99142	0.000867687	0.0273703	down	20818, 67891, 100043295, 100043755, 100043000, 68193, 75617, 20055, 100043209, 668182, 18458, 100043391, 633683, 27050, 16785, 27370, 19899, 56347, 100042986, 208643, 267019, 621100, 208869, 20103, 100043876, 67204, 20014, 12539, 667279, 50527, 55944, 666899, 67025, 13200, 66656, 231413, 75705, 66286, 13684, 66624, 27979, 66661, 66256, 16150, 24067, 224045, 209354, 107513, 225363, 18035, 26905, 1…
DE adj.Pvalue < 0.05	CNN1	Protein Interaction (MiMI)	5	2	0.0243297	1.02463	0.000902935	0.0283265	up	59069, 12797
DE adj.Pvalue < 0.05	EIF4A3	Protein Interaction (MiMI)	12	7	-0.0126034	0.987476	0.000931557	0.0290656	down	22628, 12716, 22333, 98193, 229603, 101187, 67747
DE adj.Pvalue < 0.05	NAP1L1	Protein Interaction (MiMI)	11	9	-0.0128064	0.987275	0.000940047	0.0291719	down	12914, 78920, 19185, 22059, 58859, 24004, 71609, 66634, 17385
DE adj.Pvalue < 0.05	GRB10	Protein Interaction (MiMI)	24	13	-0.0110247	0.989036	0.000969258	0.0299167	down	11816, 26395, 17999, 11651, 57330, 20779, 14783, 70417, 100043886, 16542, 16367, 14600, 53859
DE adj.Pvalue < 0.05	DYNLT1	Protein Interaction (MiMI)	12	9	-0.0125601	0.987518	0.00102111	0.0313487	down	13426, 22333, 13542, 107746, 13446, 12168, 107951, 13543, 78733
DE adj.Pvalue < 0.05	PQBP1	Protein Interaction (MiMI)	20	11	-0.0113526	0.988712	0.00112515	0.034359	down	57778, 17999, 74325, 23988, 17274, 56194, 51869, 12648, 14679, 71449, 18992
DE adj.Pvalue < 0.05	RUVBL1	Protein Interaction (MiMI)	45	33	0.0155255	1.01565	0.00118413	0.0359687	up	17967, 75560, 229791, 100683, 56397, 18148, 19646, 245474, 81601, 70088, 21427, 235134, 56249, 13831, 70020, 70103, 20174, 56505, 64050, 269037, 71777, 69714, 66409, 17181, 24000, 26886, 227195, 53859, 100038822, 19698, 27401, 21752, 67733
DE adj.Pvalue < 0.05	MCL1	Protein Interaction (MiMI)	17	9	-0.0116849	0.988383	0.00119478	0.0361014	down	319924, 22333, 21951, 13135, 56637, 18538, 68816, 12018, 12122
DE adj.Pvalue < 0.05	RPL5	Protein Interaction (MiMI)	96	68	-0.00820759	0.991826	0.00122867	0.0369309	down	20740, 20818, 67891, 100043295, 100043755, 100043000, 68193, 75617, 20055, 100043209, 668182, 100043391, 633683, 27050, 16785, 18655, 27370, 19899, 56347, 100042986, 208643, 267019, 15505, 101706, 70247, 621100, 20103, 100043876, 16211, 67204, 20014, 70572, 667279, 109711, 50527, 233726, 55944, 192176, 666899, 67025, 19173, 276770, 13200, 66656, 231413, 75705, 66286, 13684, 57783, 66624, 59069, 2…
DE adj.Pvalue < 0.05	RPLP0	Protein Interaction (MiMI)	85	61	-0.00842144	0.991614	0.00123888	0.0370439	down	20740, 20818, 67891, 100043295, 100043755, 100043000, 68193, 75617, 20055, 100043209, 668182, 100043391, 633683, 27050, 16785, 18655, 27370, 19899, 56347, 100042986, 208643, 267019, 15505, 101706, 70247, 621100, 20103, 100043876, 67204, 20014, 667279, 109711, 50527, 55944, 192176, 666899, 67025, 19173, 13200, 66656, 231413, 75705, 66286, 13684, 66624, 59069, 27979, 66661, 215194, 17127, 66256, 24…
DE adj.Pvalue < 0.05	INS	Protein Interaction (MiMI)	72	54	-0.00871935	0.991319	0.00125343	0.0372847	down	20818, 12876, 67891, 100043295, 100043755, 100043000, 68193, 75617, 20055, 100043209, 668182, 100043391, 633683, 27050, 16785, 27370, 19899, 100042986, 267019, 19247, 621100, 18709, 20103, 100043876, 20014, 667279, 50527, 56541, 666899, 67025, 18706, 18708, 13200, 20662, 11652, 66286, 14388, 66624, 14783, 66661, 56808, 66256, 24067, 18607, 107513, 66384, 14180, 16367, 14164, 75778, 16440, 19645, …
DE adj.Pvalue < 0.05	CD97	Protein Interaction (MiMI)	8	8	-0.0134285	0.986661	0.00129792	0.038409	down	52696, 19045, 20779, 67139, 26364, 381318, 67052, 67629
DE adj.Pvalue < 0.05	SPCS3	Protein Interaction (MiMI)	41	34	-0.00976685	0.990281	0.00135299	0.0398335	down	20818, 67891, 100043295, 100043755, 100043000, 68193, 75617, 20055, 100043209, 668182, 100043391, 633683, 27050, 16785, 27370, 19899, 100042986, 267019, 621100, 20103, 100043876, 20014, 667279, 50527, 666899, 67025, 13200, 66286, 66624, 66661, 66256, 24067, 107513, 66384
DE adj.Pvalue < 0.05	SPCS1	Protein Interaction (MiMI)	41	34	-0.00975127	0.990296	0.00140016	0.0410118	down	20818, 67891, 100043295, 100043755, 100043000, 68193, 75617, 20055, 100043209, 668182, 100043391, 633683, 27050, 16785, 27370, 19899, 100042986, 267019, 621100, 20103, 100043876, 20014, 667279, 50527, 666899, 67025, 13200, 66286, 66624, 66661, 66256, 24067, 107513, 66384
DE adj.Pvalue < 0.05	EIF4A2	Protein Interaction (MiMI)	77	54	-0.00854443	0.991492	0.00140802	0.0410328	down	67891, 100043295, 100043755, 100043000, 68193, 75617, 20055, 100043209, 668182, 18458, 100043391, 633683, 27050, 16785, 27370, 19899, 56347, 100042986, 208643, 267019, 621100, 51796, 234594, 19826, 20103, 100043876, 67204, 667279, 55944, 666899, 67025, 232791, 228140, 75705, 218693, 13684, 433702, 27979, 74164, 224045, 209354, 68134, 12729, 26905, 108067, 27998, 12675, 72662, 74108, 109075, 22771…
DE adj.Pvalue < 0.05	NPM1	Protein Interaction (MiMI)	60	40	0.0144137	1.01452	0.00142681	0.0413703	up	18458, 320632, 67468, 671392, 18148, 53610, 20624, 71514, 74351, 54383, 15161, 19646, 56541, 11545, 101943, 51788, 16648, 16905, 74326, 21453, 17246, 13185, 15568, 56505, 18704, 232679, 22059, 243529, 17219, 14113, 16367, 26886, 11682, 53859, 11513, 100038822, 19106, 18817, 17385, 67733
DE adj.Pvalue < 0.05	EIF4B	Protein Interaction (MiMI)	72	51	-0.00865269	0.991385	0.00145635	0.0420147	down	67891, 100043295, 100043755, 100043000, 68193, 75617, 20055, 100043209, 668182, 18458, 100043391, 633683, 27050, 16785, 27370, 19899, 56347, 100042986, 208643, 267019, 621100, 234594, 20103, 100043876, 67204, 667279, 55944, 666899, 67025, 232791, 228140, 97827, 20111, 75705, 218693, 13684, 56716, 27979, 224045, 209354, 26905, 108067, 27998, 72662, 74108, 109075, 227715, 66446, 67207, 12684, 69639
DE adj.Pvalue < 0.05	SSR2	Protein Interaction (MiMI)	43	35	-0.00963619	0.99041	0.00146443	0.0420366	down	20818, 67891, 100043295, 100043755, 100043000, 68193, 75617, 20055, 100043209, 668182, 100043391, 633683, 27050, 16785, 27370, 19899, 100042986, 267019, 621100, 20103, 100043876, 20014, 667279, 50527, 666899, 67025, 13200, 66286, 66624, 66661, 66256, 24067, 30055, 107513, 66384
DE adj.Pvalue < 0.05	RPS6	Protein Interaction (MiMI)	93	66	-0.00818211	0.991851	0.00147916	0.0421702	down	20740, 20818, 67891, 100043295, 100043755, 100043000, 68193, 75617, 20055, 100043209, 668182, 18458, 100043391, 633683, 27050, 16785, 18655, 27370, 19899, 56347, 100042986, 208643, 267019, 17988, 15505, 101706, 70247, 621100, 20103, 100043876, 67204, 20014, 667279, 109711, 50527, 55944, 192176, 666899, 67025, 19173, 13200, 97827, 66656, 231413, 75705, 66286, 13684, 56716, 66624, 59069, 27979, 666…
DE adj.Pvalue < 0.05	TUBB4Q	Protein Interaction (MiMI)	14	8	-0.012021	0.988051	0.00148378	0.0421702	down	11461, 22145, 12466, 18637, 108903, 12462, 14976, 67199
DE adj.Pvalue < 0.05	DDX3X	Protein Interaction (MiMI)	46	27	-0.00948958	0.990555	0.00150897	0.042675	down	22378, 93760, 232989, 208869, 17999, 72831, 107508, 94230, 666899, 93762, 68219, 20588, 66420, 70611, 69719, 18226, 71919, 18035, 231571, 12675, 18036, 53859, 18034, 231130, 16151, 14633, 19698
DE adj.Pvalue < 0.05	SEC11C	Protein Interaction (MiMI)	41	33	-0.0097121	0.990335	0.00152517	0.042728	down	20818, 67891, 100043295, 100043755, 100043000, 68193, 75617, 20055, 100043209, 668182, 100043391, 633683, 27050, 16785, 27370, 19899, 100042986, 267019, 621100, 20103, 100043876, 20014, 667279, 50527, 666899, 67025, 13200, 66624, 66661, 66256, 24067, 107513, 66384
DE adj.Pvalue < 0.05	EEF1D	Protein Interaction (MiMI)	48	34	-0.00939911	0.990645	0.001533	0.042728	down	67891, 100043295, 100043755, 100043000, 68193, 75617, 20055, 100043209, 668182, 100043391, 633683, 27050, 16785, 27370, 19899, 100042986, 267019, 621100, 68729, 20103, 100043876, 16709, 667279, 666899, 67025, 66656, 20111, 50876, 14281, 12648, 75452, 238023, 70567, 12506
DE adj.Pvalue < 0.05	NDUFA5	Protein Interaction (MiMI)	31	21	-0.0102755	0.989777	0.00153656	0.042728	down	11947, 66218, 72900, 67834, 68342, 66043, 15929, 227197, 170718, 97212, 18718, 78330, 68197, 66108, 66046, 17993, 17995, 22228, 23994, 66916, 15107
DE adj.Pvalue < 0.05	SEC11A	Protein Interaction (MiMI)	42	34	-0.00965955	0.990387	0.00154062	0.042728	down	20818, 67891, 100043295, 100043755, 100043000, 68193, 75617, 20055, 100043209, 668182, 100043391, 633683, 27050, 16785, 27370, 19899, 100042986, 267019, 621100, 20103, 100043876, 20014, 667279, 50527, 666899, 67025, 13200, 66286, 66624, 66661, 66256, 24067, 107513, 66384
DE adj.Pvalue < 0.05	SRP68	Protein Interaction (MiMI)	41	33	-0.00970302	0.990344	0.00155549	0.0429331	down	20818, 67891, 100043295, 100043755, 100043000, 68193, 75617, 20055, 100043209, 668182, 100043391, 633683, 27050, 16785, 27370, 19899, 100042986, 267019, 621100, 20103, 100043876, 20014, 667279, 666899, 67025, 13200, 66286, 66624, 66661, 66256, 24067, 107513, 66384
DE adj.Pvalue < 0.05	SRP9	Protein Interaction (MiMI)	43	35	-0.00959427	0.990452	0.0016042	0.0439342	down	20818, 67891, 100043295, 100043755, 100043000, 68193, 75617, 20055, 100043209, 668182, 100043391, 633683, 27050, 16785, 27370, 19899, 100042986, 267019, 621100, 20103, 100043876, 20014, 667279, 666899, 67025, 13200, 66286, 66624, 66661, 17069, 66256, 24067, 107513, 66384, 17079
DE adj.Pvalue < 0.05	EIF4A1	Protein Interaction (MiMI)	77	54	-0.00848385	0.991552	0.00161132	0.0439342	down	67891, 100043295, 100043755, 100043000, 68193, 75617, 20055, 100043209, 668182, 18458, 100043391, 633683, 27050, 230861, 16785, 27370, 19899, 56347, 100042986, 208643, 267019, 229791, 621100, 51796, 234594, 19826, 20103, 100043876, 67204, 667279, 55944, 666899, 67025, 232791, 228140, 75705, 218693, 13684, 433702, 27979, 74164, 224045, 209354, 68134, 26905, 108067, 27998, 72662, 74108, 109075, 227…
DE adj.Pvalue < 0.05	ADRM1	Protein Interaction (MiMI)	12	10	-0.0123362	0.98774	0.00161472	0.0439342	down	22627, 70247, 18477, 20014, 73826, 26443, 19185, 30055, 73389, 56207
DE adj.Pvalue < 0.05	PRPSAP2	Protein Interaction (MiMI)	13	9	-0.0121442	0.987929	0.00163326	0.0440623	down	11947, 22139, 26420, 24056, 100043869, 246703, 212627, 20778, 16816
DE adj.Pvalue < 0.05	RBBP4	Protein Interaction (MiMI)	57	39	0.0144801	1.01459	0.00163478	0.0440623	up	216848, 18148, 20185, 226517, 56364, 14184, 72831, 18432, 12914, 15161, 19646, 116870, 17192, 99982, 228869, 213773, 20466, 107951, 23942, 52592, 64138, 12192, 20687, 140858, 15568, 56505, 26356, 23808, 14132, 19645, 26886, 60406, 217864, 110749, 100038822, 14056, 19650, 67733, 19659
DE adj.Pvalue < 0.05	MLF1IP	Protein Interaction (MiMI)	46	36	0.0151846	1.0153	0.0016741	0.0449113	up	52696, 18472, 18148, 19047, 18221, 19646, 83431, 226747, 93762, 216965, 110379, 56505, 108911, 17120, 103468, 59015, 16319, 26951, 12617, 232987, 67139, 26886, 17349, 381318, 66570, 208628, 100038822, 56150, 69736, 67052, 11799, 18817, 67629, 108000, 66977, 67733
DE adj.Pvalue < 0.05	PELO	Protein Interaction (MiMI)	16	13	-0.0116373	0.98843	0.00174774	0.0466687	down	14182, 22339, 22340, 19185, 67903, 16542, 18186, 20348, 14164, 105083, 20347, 191578, 18654
DE adj.Pvalue < 0.05	RPS4X	Protein Interaction (MiMI)	90	65	-0.00816023	0.991873	0.00176746	0.0469767	down	20740, 20818, 67891, 100043295, 100043755, 100043000, 68193, 75617, 20055, 100043209, 668182, 18458, 100043391, 633683, 27050, 16785, 18655, 27370, 19899, 56347, 100042986, 208643, 267019, 15505, 101706, 70247, 621100, 20103, 100043876, 67204, 20014, 667279, 109711, 50527, 55944, 192176, 666899, 67025, 19173, 13200, 66656, 231413, 75705, 66286, 13684, 66624, 59069, 27979, 66661, 67771, 66256, 240…
DE adj.Pvalue < 0.05	KIAA1549	Protein Interaction (MiMI)	5	3	0.0236688	1.02395	0.00185161	0.0488105	up	66218, 238021, 17919
DE adj.Pvalue < 0.05	DAZAP2	Protein Interaction (MiMI)	41	16	-0.00962118	0.990425	0.00185346	0.0488105	down	94232, 17999, 68846, 18718, 11844, 214968, 23994, 17919, 105428, 106205, 17128, 68818, 11409, 100608, 56321, 26447
DE adj.Pvalue < 0.05	SPCS2	Protein Interaction (MiMI)	47	38	-0.00934521	0.990698	0.00188119	0.0493147	down	20818, 67891, 100043295, 100043755, 100043000, 68193, 20262, 75617, 20055, 100043209, 668182, 100043391, 633683, 27050, 16785, 27370, 19899, 100042986, 267019, 621100, 20103, 100043876, 20014, 667279, 50527, 666899, 67025, 13200, 66286, 66624, 66661, 66256, 24067, 107513, 26373, 56533, 66384, 58175
DE adj.Pvalue < 0.05	DCP2	Protein Interaction (MiMI)	25	18	0.0172234	1.01737	0.00189705	0.0495043	up	234699, 381511, 52040, 215476, 13209, 68134, 319618, 15568, 236511, 18969, 56174, 27273, 74108, 109075, 237400, 227715, 67207, 70640
