# Supplementary material for: Genome maintenance and bioenergetics of the long-lived hypoxia-tolerant and cancer-resistant blind mole rat, Spalax: a cross-species analysis of brain transcriptome
Source: Sci Rep. 2016 Dec 9;6:38624. doi: 10.1038/srep38624 (PMC5146665; doi:10.1038/srep38624)
Supplement: Supplementary Dataset 5 [file srep38624-s5.xls]

## Sheet: rat vs spalax
Genome maintenance and bioenergetics of the long-lived hypoxia-tolerant and cancer-resistant blind mole rat, Spalax: a cross-species analysis of brain transcriptome Assaf Malik,Vered Domankevich, Han Lijuan, Fang Xiaodong, Abraham Korol, Aaron Avivi, Imad Shams
Table S5: Differential expression gene statistics, using EdgeR and Deseq2.
corss-species annotations				rat annotations				EdgeR brainspalax vs. rat				Deseq brain spalax vs. rat							EdgeR brain CPM
ID vs. rat	transc.rat Ensembl.72	transcript Spalax	length_spal-rat (cs16)	gene Ensembl.72	protein Ensembl.72	symbol	symbol rat/mouse	edger.S.R.logFC	edger.S.R.logCPM	edger.S.R.PValue	edger.S.R.FDR	deseq.S.R.baseMean	deseq.S.R.log2FoldChange	deseq.S.R.lfcMLE	deseq.S.R.lfcSE	deseq.S.R.stat	deseq.S.R.pvalue	deseq.S.R.padj	edger.R005a	edger.R005b	edger.R007	edger.R010	edger.R016	edger.R024	edger.S012	edger.S024	edger.S060a	edger.S060b	edger.S144	edger.S204	sum CPMs	average CPM
MRNA20051___ENSRNOT00000000008	ENSRNOT00000000008	MRNA20051	2777	ENSRNOG00000000007	ENSRNOP00000000008	Gad1	Gad1	0.487586	9.57337	0.0092755	0.0158074	5639.17	-0.492277	-0.499247	0.184793	-2.66394	0.00772315	0.0129132	666.236	686.471	759.063	689.192	473.301	530.131	673.603	979.383	949.275	730.138	1366.69	634.987	9138.47	761.539
MRNA7552___ENSRNOT00000000011	ENSRNOT00000000011	MRNA7552	1682	ENSRNOG00000000010	ENSRNOP00000000011	Cbln1	Cbln1	0.553571	8.4584	0.409936	0.477481	2605.7	-0.43091	-0.567821	0.673597	-0.639714	0.522358	0.584188	677.216	394.952	485.073	45.2862	53.6288	52.5414	214.944	1066.64	726.518	393.853	56.4976	49.4776	4216.63	351.386
MRNA2101___ENSRNOT00000000013	ENSRNOT00000000013	MRNA2101	575	ENSRNOG00000000012	ENSRNOP00000000013	Tcf15	Tcf15	NA	NA	NA	NA	3.0454	1.96505	2.49621	0.633357	3.1026	0.00191827	0.0035544	NA	NA	NA	NA	NA	NA	NA	NA	NA	NA	NA	NA	0	#DIV/0!
MRNA21398___ENSRNOT00000000018	ENSRNOT00000000018	MRNA21398	1121	ENSRNOG00000000017	ENSRNOP00000000018	Steap1	Steap1	-1.28906	0.72802	0.0131763	0.0217745	10.5107	1.13366	1.28542	0.506294	2.23914	0.0251469	0.0385738	3.43126	1.36295	4.01898	1.36106	0.71985	1.17923	0.235814	0.362064	0.481377	1.4135	0.836116	1.64427	17.0465	1.42054
MRNA12354___ENSRNOT00000000025	ENSRNOT00000000025	MRNA12354	880	ENSRNOG00000000024	ENSRNOP00000000025		Hebp1	1.58474	5.49205	1.21785e-11	6.82471e-11	331.612	-1.56182	-1.59963	0.239259	-6.52773	6.67751e-11	2.84658e-10	18.1857	32.7107	22.8907	20.0447	11.3376	28.6947	74.8709	45.8614	48.0173	61.5516	75.9672	95.9656	536.098	44.6749
MRNA19706.1.53c3cfdd___ENSRNOT00000000029	ENSRNOT00000000029	MRNA19706.1.53c3cfdd	967	ENSRNOG00000000028	ENSRNOP00000000029	Nde1	Nde1	2.02451	3.74768	1.66068e-10	8.17382e-10	97.6749	-1.96527	-2.04524	0.304825	-6.44722	1.13924e-10	4.74394e-10	5.26126	6.51186	2.97055	5.44425	7.01854	3.79975	15.6816	22.9307	17.5702	25.443	8.60005	36.3234	157.555	13.1296
MRNA9348___ENSRNOT00000000036	ENSRNOT00000000036	MRNA9348	3148	ENSRNOG00000000033	ENSRNOP00000000036	Tmcc2	Tmcc2	-1.71864	8.4641	3.23529e-36	1.05027e-34	2607.41	1.69734	1.70426	0.100202	16.9391	2.3151e-64	1.36417e-62	528.643	535.335	492.412	588.226	566.522	537.337	147.502	186.101	156.808	179.9	131.629	185.205	4235.62	352.968
MRNA10523.4.53c3cf89___ENSRNOT00000000037	ENSRNOT00000000037	MRNA10523.4.53c3cf89	2117	ENSRNOG00000024207	ENSRNOP00000000037	Fgfrl1	Fgfrl1	-0.979546	4.70043	1.05415e-08	4.27066e-08	190.57	0.95943	0.967118	0.139882	6.85886	6.94134e-12	3.19383e-11	40.0313	33.6194	27.4339	29.5722	39.7717	34.8529	14.8563	15.2067	16.8482	18.504	22.2168	16.4427	309.356	25.7797
MRNA9347___ENSRNOT00000000039	ENSRNOT00000000039	MRNA9347	2212	ENSRNOG00000000034	ENSRNOP00000000039	Nuak2	Nuak2	-0.0650259	3.20926	0.782335	0.819251	66.5192	0.0524482	0.053115	0.175383	0.299049	0.764903	0.802574	7.32002	10.7521	8.03796	10.5173	7.37846	11.0062	8.4893	9.53435	7.94271	10.1515	6.92782	9.71614	107.774	8.98116
MRNA10521___ENSRNOT00000000047	ENSRNOT00000000047	MRNA10521	2861	ENSRNOG00000000041	ENSRNOP00000000047	Slc26a1	Slc26a1	-0.863653	4.56039	3.83252e-07	1.28275e-06	172.748	0.844782	0.850787	0.131895	6.40495	1.50421e-10	6.20481e-10	31.2244	31.1964	25.3371	35.5113	31.3135	26.3362	20.28	15.3274	17.6906	17.3475	13.3779	15.3964	280.339	23.3615
MRNA7958___ENSRNOT00000000049	ENSRNOT00000000049	MRNA7958	1227	ENSRNOG00000000042	ENSRNOP00000000049	Xpr1	Xpr1	-0.182587	5.38161	0.339294	0.405319	306.557	0.168094	0.170554	0.187811	0.895015	0.370779	0.434625	36.6001	31.6507	40.5393	48.8745	52.1891	54.5068	46.8091	30.172	30.3267	32.8961	56.1392	36.4729	497.176	41.4314
MRNA10518___ENSRNOT00000000050	ENSRNOT00000000050	MRNA10518	1624	ENSRNOG00000000044	ENSRNOP00000000050	Tmem175	Tmem175	0.0205024	6.67673	0.868247	0.893728	755.385	-0.0334025	-0.0334861	0.0785685	-0.425139	0.670735	0.718458	99.964	114.79	92.4366	109.132	91.4209	99.9728	112.955	97.1538	103.616	100.616	107.023	95.2182	1224.3	102.025
MRNA7052___ENSRNOT00000000052	ENSRNOT00000000052	MRNA7052	1147	ENSRNOG00000000047	ENSRNOP00000000052	Cd82	Cd82	-1.00218	5.51903	7.82523e-05	0.000189464	338.034	0.956116	0.985315	0.26695	3.58163	0.000341459	0.000707848	47.237	67.2387	60.2847	66.3208	62.447	61.9753	18.3935	23.8962	20.0975	36.7511	20.5446	63.0802	548.267	45.6889
MRNA11278___ENSRNOT00000000060	ENSRNOT00000000060	MRNA11278	1550	ENSRNOG00000000054	ENSRNOP00000000060	Abhd8	Abhd8	-0.819667	8.71271	1.90525e-09	8.33838e-09	3101.25	0.802237	0.805652	0.102328	7.83988	4.50979e-15	2.67463e-14	560.668	653.912	550.775	520.173	414.634	511.787	292.645	294.841	307.6	316.496	278.666	329.751	5031.95	419.329
MRNA10517.1.53c3cf88___ENSRNOT00000000064	ENSRNOT00000000064	MRNA10517.1.53c3cf88	4193	ENSRNOG00000000048	ENSRNOP00000000064	Gak	Gak	-0.00393365	7.65775	0.973602	0.979115	1493.18	-0.0103704	-0.0103911	0.0700669	-0.148008	0.882337	0.902133	203.817	222.766	198.328	187.703	214.515	184.747	209.285	208.911	202.78	199.432	210.343	177.432	2420.06	201.672
MRNA1638.1.53c3cfb5.3.53cf08e5___ENSRNOT00000000071	ENSRNOT00000000071	MRNA1638.1.53c3cfb5.3.53cf08e5	1170	ENSRNOG00000000062	ENSRNOP00000000071	Pcgf3	Pcgf3	-0.150669	5.11149	0.361574	0.428413	253.962	0.136066	0.137168	0.140638	0.967489	0.3333	0.397277	30.0807	37.2539	28.8318	37.3673	45.5305	37.7355	37.8481	27.6376	30.4471	29.6835	40.253	29.1484	411.817	34.3181
MRNA16409___ENSRNOT00000000074	ENSRNOT00000000074	MRNA16409	1344	ENSRNOG00000000066	ENSRNOP00000000074	Fbxo28	Fbxo28	0.130944	4.80852	0.42001	0.48763	205.333	-0.142758	-0.143632	0.12261	-1.16432	0.244295	0.301687	30.5382	20.4442	27.7834	26.7263	25.5547	27.7775	31.717	29.9306	30.2064	25.186	32.8474	24.0661	332.778	27.7315
MRNA1636___ENSRNOT00000000077	ENSRNOT00000000077	MRNA1636	2395	ENSRNOG00000000065	ENSRNOP00000000077	Pde6b	Pde6b	-3.59693	0.384267	2.71653e-05	7.0394e-05	8.74025	2.62964	3.72769	0.703528	3.73779	0.000185643	0.000399734	0.114375	0.151439	5.9411	0.989863	4.85899	1.17923	0	0.362064	0.120344	0.1285	0.358336	0	14.2042	1.18369
MRNA12342.1.53c3cfec___ENSRNOT00000000092	ENSRNOT00000000092	MRNA12342.1.53c3cfec	1160	ENSRNOG00000000081	ENSRNOP00000000092		Antxr2	1.27422	2.4033	9.64607e-06	2.65386e-05	37.0283	-1.26209	-1.29471	0.246326	-5.12367	2.99649e-07	8.94621e-07	2.05875	3.9374	4.19372	3.34079	1.61966	2.35847	6.13116	8.32747	5.53583	8.60951	6.56949	7.175	59.8573	4.9881
MRNA5788___ENSRNOT00000000106	ENSRNOT00000000106	MRNA5788	1352	ENSRNOG00000000095	ENSRNOP00000000106	Gpr89b	Gpr89b	0.267364	5.56412	0.0689466	0.0983928	348.3	-0.278579	-0.280078	0.11495	-2.42347	0.015373	0.0243974	42.4332	44.0686	34.9477	47.7609	45.8904	40.8801	55.1805	47.9131	49.7021	39.9636	56.2587	59.3432	564.342	47.0285
MRNA5789.1.53c3d006___ENSRNOT00000000107	ENSRNOT00000000107	MRNA5789.1.53c3d006	1534	ENSRNOG00000000096	ENSRNOP00000000107	Pdzk1	Pdzk1	-2.84331	3.83281	1.39352e-35	4.40958e-34	103.991	2.79521	2.83263	0.179651	15.5592	1.37859e-54	5.74498e-53	23.7901	28.1676	19.7454	25.3652	29.3339	22.2744	3.4193	3.74133	4.45273	2.6985	3.94169	2.24219	169.172	14.0977
MRNA15492___ENSRNOT00000000116	ENSRNOT00000000116	MRNA15492	1184	ENSRNOG00000000104	ENSRNOP00000000116	Thoc3	Thoc3	-0.111281	4.97876	0.459188	0.526895	231.466	0.100323	0.100758	0.103328	0.970911	0.331593	0.395501	34.9988	33.4679	31.9771	32.5417	27.1743	34.4598	31.5991	27.1548	31.0488	26.5995	29.0252	35.1276	375.175	31.2646
MRNA11816___ENSRNOT00000000121	ENSRNOT00000000121	MRNA11816	617	ENSRNOG00000000109	ENSRNOP00000000121	Fgf20	Fgf20	NA	NA	NA	NA	6.03331	-2.7242	-3.95161	0.703243	-3.87376	0.000107169	0.000239074	NA	NA	NA	NA	NA	NA	NA	NA	NA	NA	NA	NA	0	#DIV/0!
MRNA1094.1.53c3cfaf___ENSRNOT00000000123	ENSRNOT00000000123	MRNA1094.1.53c3cfaf	516	ENSRNOG00000000111	ENSRNOP00000000123	RGD1565675	RGD1565675	-0.755595	5.78329	1.63947e-06	5.02922e-06	405.827	0.735663	0.741636	0.140732	5.22741	1.71905e-07	5.26427e-07	63.707	77.0822	65.8763	73.3736	62.8069	70.3609	38.6735	31.0168	40.7967	43.0476	34.1613	57.4	658.303	54.8586
MRNA1093___ENSRNOT00000000124	ENSRNOT00000000124	MRNA1093	3118	ENSRNOG00000000112	ENSRNOP00000000124	Zfp828	Zfp828	0.375208	6.38656	0.00182107	0.00355461	617.655	-0.388393	-0.389192	0.0712704	-5.44958	5.04901e-08	1.62996e-07	74.0008	75.1135	76.5354	69.9091	67.306	72.7194	89.6093	101.499	96.2753	90.8496	101.887	84.7547	1000.46	83.3715
MRNA4679.5.53c3cf9c___ENSRNOT00000000133	ENSRNOT00000000133	MRNA4679.5.53c3cf9c	1697	ENSRNOG00000000121	ENSRNOP00000000133	Pigv	Pigv	1.57455	4.37239	6.18893e-16	5.21252e-15	151.066	-1.57279	-1.59015	0.163665	-9.60986	7.26479e-22	6.87583e-21	11.0944	9.08632	10.3096	9.7749	10.6178	10.4821	31.717	33.3099	37.9084	34.1811	25.5613	20.1797	244.222	20.3519
MRNA10578___ENSRNOT00000000134	ENSRNOT00000000134	MRNA10578	681	ENSRNOG00000000122	ENSRNOP00000000134	RGD1562178	RGD1562178	0.293889	3.85315	0.177735	0.229307	105.081	-0.303975	-0.308523	0.189744	-1.60203	0.109149	0.146387	13.725	13.6295	13.2801	10.3936	12.4174	12.9716	9.78628	22.2066	16.9685	15.42	12.3029	17.0406	170.142	14.1785
MRNA4357.2.53c3cf8c___ENSRNOT00000000139	ENSRNOT00000000139	MRNA4357.2.53c3cf8c	639	ENSRNOG00000000127	ENSRNOP00000000139	Kpna6	Kpna6	0.306163	5.06533	0.050263	0.0738954	245.991	-0.317677	-0.319707	0.125077	-2.53986	0.0110897	0.0180037	28.4794	25.4417	31.2782	24.1279	29.5138	39.3078	37.3765	37.896	33.215	34.0526	38.5808	39.1635	398.433	33.2028
MRNA11164.1.53c3cfe2___ENSRNOT00000000142	ENSRNOT00000000142	MRNA11164.1.53c3cfe2	2425	ENSRNOG00000000130	ENSRNOP00000000142	Dnajb5	Dnajb5	-0.830564	7.46166	1.13414e-05	3.09736e-05	1301.1	0.806918	0.819156	0.19108	4.22293	2.41149e-05	5.82284e-05	224.061	294.397	227.509	188.445	189.141	228.771	96.6837	107.654	132.86	100.616	214.524	107.924	2112.58	176.049
MRNA4992___ENSRNOT00000000146	ENSRNOT00000000146	MRNA4992	886	ENSRNOG00000000133	ENSRNOP00000000146	Txndc15	Txndc15	-0.508724	6.39319	0.000259582	0.00058122	620.178	0.492097	0.494902	0.118226	4.16232	3.15024e-05	7.5107e-05	98.8202	122.211	97.8534	93.9132	73.9646	103.642	64.4951	67.706	67.7538	73.5021	61.8726	79.9713	1005.7	83.8087
MRNA21326___ENSRNOT00000000149	ENSRNOT00000000149	MRNA21326	300	ENSRNOG00000000137	ENSRNOP00000000149	Ly86	Ly86	NA	NA	NA	NA	13.0114	0.48473	0.513432	0.361251	1.34181	0.179659	0.229414	NA	NA	NA	NA	NA	NA	NA	NA	NA	NA	NA	NA	0	#DIV/0!
MRNA9649___ENSRNOT00000000155	ENSRNOT00000000155	MRNA9649	2229	ENSRNOG00000000142	ENSRNOP00000000155	Plxdc2	Plxdc2	-0.97663	5.82644	2.92944e-11	1.58155e-10	417.973	0.957328	0.962993	0.120445	7.94829	1.89109e-15	1.15725e-14	64.7364	68.1474	62.9058	81.045	89.2614	83.8566	43.154	42.8442	32.2522	37.2651	37.9836	34.9781	678.43	56.5358
MRNA4763___ENSRNOT00000000161	ENSRNOT00000000161	MRNA4763	5146	ENSRNOG00000000147	ENSRNOP00000000161	Mast2	Mast2	-1.48289	7.99763	1.30113e-29	3.01679e-28	1886.66	1.46471	1.4694	0.0888478	16.4856	4.65785e-61	2.38551e-59	357.537	376.325	316.102	408.813	439.468	359.142	139.956	136.377	135.628	127.344	147.754	120.331	3064.78	255.398
MRNA17486___ENSRNOT00000000162	ENSRNOT00000000162	MRNA17486	1592	ENSRNOG00000000150	ENSRNOP00000000162	Dnajc1	Dnajc1	0.882264	4.84872	1.37677e-08	5.50874e-08	211.373	-0.890771	-0.895359	0.112453	-7.92126	2.35114e-15	1.42762e-14	21.1594	20.7471	22.8907	19.7973	16.1966	19.3918	30.0663	36.4478	40.3153	38.5501	37.7447	38.7151	342.022	28.5018
MRNA4451___ENSRNOT00000000163	ENSRNOT00000000163	MRNA4451	1689	ENSRNOG00000000151	ENSRNOP00000000163	Ldlrap1	Ldlrap1	-0.137605	5.66717	0.686474	0.736079	374.264	0.116759	0.123475	0.357212	0.326863	0.743772	0.784047	63.3639	53.0035	47.3541	49.3694	69.4655	35.246	33.2498	71.0852	96.877	55.2551	17.3196	14.9479	606.537	50.5448
MRNA7281___ENSRNOT00000000168	ENSRNOT00000000168	MRNA7281	2222	ENSRNOG00000000155	ENSRNOP00000000168	Cog3	Cog3	-0.487857	5.33129	0.000332024	0.000731342	296.081	0.472664	0.474241	0.0906946	5.21161	1.87213e-07	5.70753e-07	49.6389	41.3427	52.072	46.8948	42.8311	47.5624	34.0751	35.1202	33.576	35.2091	32.8474	28.999	480.169	40.0141
MRNA13___ENSRNOT00000000169	ENSRNOT00000000169	MRNA13	4174	ENSRNOG00000000156	ENSRNOP00000000169	Megf6	Megf6	NA	NA	NA	NA	8.31287	-2.51466	-2.82233	0.482613	-5.21051	1.88319e-07	5.73805e-07	NA	NA	NA	NA	NA	NA	NA	NA	NA	NA	NA	NA	0	#DIV/0!
MRNA21452___ENSRNOT00000000174	ENSRNOT00000000174	MRNA21452	2814	ENSRNOG00000000161	ENSRNOP00000000174	Chm	Chm	0.503056	5.77464	0.000313202	0.000693386	403.322	-0.514614	-0.516839	0.103138	-4.98955	6.05198e-07	1.75383e-06	45.7501	40.4341	47.1793	42.0692	44.4507	50.445	67.207	69.3956	65.5876	59.4956	71.3088	49.926	653.249	54.4374
MRNA20152___ENSRNOT00000000177	ENSRNOT00000000177	MRNA20152	872	ENSRNOG00000000164	ENSRNOP00000000177	Lamp2	Lamp2	-0.848875	6.69087	3.90203e-10	1.83417e-09	762.565	0.830855	0.834965	0.110231	7.53741	4.79404e-14	2.61017e-13	113.46	111.459	145.906	133.26	149.729	142.032	66.8533	82.5506	72.5675	81.5976	76.3255	61.5854	1237.33	103.111
MRNA14978.2.53c3d014___ENSRNOT00000000181	ENSRNOT00000000181	MRNA14978.2.53c3d014	1672	ENSRNOG00000000168	ENSRNOP00000000181	Gatm	Gatm	-0.463022	8.24115	0.0109792	0.0184353	2238.48	0.441678	0.447967	0.185303	2.38355	0.0171466	0.0269855	251.511	308.329	331.304	342.493	479.06	390.326	197.966	203.359	229.617	389.227	245.221	260.094	3628.51	302.376
MRNA14981___ENSRNOT00000000184	ENSRNOT00000000184	MRNA14981	3452	ENSRNOG00000000170	ENSRNOP00000000184	Slc30a4	Slc30a4	-0.6383	6.9642	3.32939e-06	9.78241e-06	921.707	0.622269	0.625353	0.110365	5.63826	1.7178e-08	5.81082e-08	154.864	129.934	164.079	148.603	142.17	170.989	99.0419	95.2228	113.364	94.7046	108.934	73.5437	1495.45	124.621
MRNA14479___ENSRNOT00000000193	ENSRNOT00000000193	MRNA14479	840	ENSRNOG00000000177	ENSRNOP00000000193	Ppap2c	Ppap2c	-1.60577	1.98729	6.24881e-08	2.30194e-07	27.7925	1.55825	1.60142	0.254385	6.12557	9.03601e-10	3.45068e-09	4.91814	4.6946	4.19372	5.93918	8.09831	6.15822	1.6507	2.0517	1.68482	1.542	1.67223	2.54115	45.1448	3.76206
MRNA12505___ENSRNOT00000000200	ENSRNOT00000000200	MRNA12505	2084	ENSRNOG00000000184	ENSRNOP00000000200	Tmprss6	Tmprss6	-4.17503	1.11779	3.58465e-19	4.13551e-18	14.3602	3.81608	4.27608	0.467805	8.15741	3.42273e-16	2.20796e-15	5.03251	3.63453	3.84424	3.71199	2.51947	3.40667	0	0.120688	0.240688	0.257	0	0.597917	23.3657	1.94714
MRNA12510___ENSRNOT00000000203	ENSRNOT00000000203	MRNA12510	1632	ENSRNOG00000000187	ENSRNOP00000000203	Csf2rb	Csf2rb	-0.790308	1.52908	0.0462745	0.0685035	19.5689	0.730677	0.779456	0.381186	1.91685	0.0552571	0.0790006	1.48688	1.9687	2.09686	4.94931	4.49906	5.11001	2.12233	2.29307	1.0831	2.9555	1.07501	2.09271	31.7325	2.64438
MRNA16719___ENSRNOT00000000205	ENSRNOT00000000205	MRNA16719	2086	ENSRNOG00000024631	ENSRNOP00000000205		NA	0.299433	4.85246	0.0784991	0.110531	211.996	-0.311022	-0.313783	0.147109	-2.11423	0.0344957	0.0515156	27.3357	31.0449	21.3181	27.7162	23.2152	23.0606	27.7081	30.172	33.8167	40.3491	24.0085	33.4833	343.228	28.6024
MRNA17327.3.53c3cfc5___ENSRNOT00000000212	ENSRNOT00000000212	MRNA17327.3.53c3cfc5	1829	ENSRNOG00000000196	ENSRNOP00000000212	Cyp19a1	Cyp19a1	-1.51167	0.524271	0.0282368	0.0438593	8.90119	1.17057	1.50579	0.652386	1.79428	0.0727681	0.101507	0.571876	2.72589	1.04843	2.10346	1.07977	3.14462	1.17907	0	0	0.385501	0.119445	2.09271	14.4508	1.20423
MRNA16481___ENSRNOT00000000239	ENSRNOT00000000239	MRNA16481	1254	ENSRNOG00000000221	ENSRNOP00000000239	Abhd5	Abhd5	-1.05183	4.04701	6.83401e-09	2.81759e-08	120.642	1.03353	1.04064	0.129729	7.96684	1.62787e-15	1.00008e-14	21.9601	22.11	23.0655	24.3754	21.5955	18.9988	8.84302	8.81022	12.1548	10.4085	11.7056	11.8089	195.836	16.3197
MRNA7619___ENSRNOT00000000246	ENSRNOT00000000246	MRNA7619	1603	ENSRNOG00000000230	ENSRNOP00000000246	Lmf1	Lmf1	0.479647	5.08457	0.00221859	0.00426008	249.129	-0.489894	-0.493013	0.12495	-3.92071	8.829e-05	0.000199025	30.1951	31.8021	25.3371	32.2943	26.2745	22.5365	36.0795	38.7409	39.9543	43.4331	45.1503	31.6896	403.487	33.6239
MRNA7760___ENSRNOT00000000248	ENSRNOT00000000248	MRNA7760	1417	ENSRNOG00000029205	ENSRNOP00000000248	Zfp354c	Zfp354c	0.404449	4.5664	0.0153372	0.0250118	173.242	-0.415567	-0.418238	0.12554	-3.31024	0.000932152	0.00182045	20.9307	18.3241	19.3959	21.9007	20.3358	19.9159	25.35	30.7754	29.364	24.415	30.2196	19.7312	280.658	23.3882
MRNA7763___ENSRNOT00000000249	ENSRNOT00000000249	MRNA7763	2685	ENSRNOG00000000233	ENSRNOP00000000249	Grm6	Grm6	-0.148424	1.84013	0.631483	0.688298	24.7575	0.127602	0.131567	0.268792	0.474725	0.634983	0.686807	2.40188	2.72589	4.19372	2.47466	5.39887	4.0618	3.53721	4.10339	2.76792	3.084	2.98613	2.39167	40.1271	3.34393
MRNA15569___ENSRNOT00000000253	ENSRNOT00000000253	MRNA15569	1552	ENSRNOG00000000236	ENSRNOP00000000253	Zfp207	Zfp207	0.0559678	7.49421	0.642073	0.697945	1333.21	-0.0695997	-0.0697199	0.0653405	-1.06518	0.286792	0.348591	187.69	167.794	182.252	173.721	174.384	173.347	176.743	201.549	197.485	182.213	172.359	170.705	2160.24	180.02
MRNA15570.8.53c3cfe5___ENSRNOT00000000254	ENSRNOT00000000254	MRNA15570.8.53c3cfe5	1433	ENSRNOG00000000237	ENSRNOP00000000254	RGD1310429	RGD1310429	-0.678808	5.50335	1.91474e-06	5.81494e-06	333.844	0.662134	0.665128	0.105449	6.27918	3.40374e-10	1.35507e-09	51.1257	44.2201	59.5858	60.0104	55.4284	63.0235	37.8481	34.7581	34.0574	37.1366	32.9669	31.3906	541.552	45.1293
MRNA4975___ENSRNOT00000000258	ENSRNOT00000000258	MRNA4975	1362	ENSRNOG00000002778	ENSRNOP00000000258	Aatf	Aatf	0.720279	5.13278	1.3937e-05	3.75913e-05	257.591	-0.727069	-0.733037	0.141625	-5.13377	2.8399e-07	8.49952e-07	32.597	30.742	26.036	25.489	19.4359	23.0606	51.0537	45.9821	46.0918	34.0526	42.6419	39.9109	417.094	34.7578
MRNA15382___ENSRNOT00000000263	ENSRNOT00000000263	MRNA15382	1461	ENSRNOG00000000246	ENSRNOP00000000263	Amz2	Amz2	-0.28907	7.37197	0.0233012	0.0367565	1224.24	0.274676	0.275548	0.088428	3.10621	0.001895	0.00351496	183.915	190.358	195.008	178.794	146.849	196.408	149.978	134.205	158.132	164.352	141.543	145.144	1984.69	165.391
MRNA3780.3.53c3cf9f___ENSRNOT00000000264	ENSRNOT00000000264	MRNA3780.3.53c3cf9f	1665	ENSRNOG00000000247	ENSRNOP00000000264	Mfsd11	Mfsd11	0.0784996	5.86838	0.560593	0.623634	430.81	-0.0917114	-0.092077	0.0990266	-0.926129	0.354379	0.418534	51.9264	57.0924	54.1689	60.7528	56.6882	58.6996	52.1149	63.9646	61.3755	61.2946	50.2864	69.5078	697.872	58.156
MRNA8568___ENSRNOT00000000274	ENSRNOT00000000274	MRNA8568	4235	ENSRNOG00000000257	ENSRNOP00000000274	Smpd3	Smpd3	-0.42957	7.16135	0.019615	0.0313859	1057.55	0.409497	0.41556	0.18884	2.16849	0.0301216	0.0454857	145.714	174.609	147.479	180.65	152.788	182.781	149.506	89.4298	89.6564	89.9501	120.042	192.38	1714.99	142.915
MRNA8569___ENSRNOT00000000275	ENSRNOT00000000275	MRNA8569	1987	ENSRNOG00000000258	ENSRNOP00000000275	Prmt7	Prmt7	-0.0941311	5.77252	0.508461	0.574366	402.802	0.0797936	0.0801979	0.111578	0.715139	0.474523	0.539276	53.0701	56.9409	55.7415	59.763	50.9294	60.534	50.1105	53.5855	63.4214	59.3671	42.0447	47.2354	652.743	54.3953
MRNA13796.9.53c3cffb___ENSRNOT00000000279	ENSRNOT00000000279	MRNA13796.9.53c3cffb	1609	ENSRNOG00000000262	ENSRNOP00000000279		Zfp821	0.0175377	5.99537	0.904643	0.923611	470.444	-0.0310228	-0.0312164	0.123648	-0.250897	0.801894	0.834323	70.7983	73.4477	66.5753	63.1038	49.8496	54.8999	64.2593	61.1888	75.5761	62.3226	51.4809	68.7604	762.263	63.5219
MRNA2569___ENSRNOT00000000281	ENSRNOT00000000281	MRNA2569	2404	ENSRNOG00000000264	ENSRNOP00000000281	Def8	Def8	0.652924	6.56593	1.99001e-06	6.01983e-06	699.997	-0.663536	-0.666964	0.11264	-5.89075	3.84458e-09	1.38425e-08	79.4908	77.2337	73.5648	70.1565	69.8254	70.2299	106.588	141.929	125.399	124.517	104.634	89.538	1133.11	94.4255
MRNA3221___ENSRNOT00000000299	ENSRNOT00000000299	MRNA3221	1332	ENSRNOG00000000274	ENSRNOP00000000299	Phyhipl-201	Phyhipl-201	-0.00441269	8.62965	0.971726	0.97777	2930.82	-0.00957781	-0.00959805	0.0721912	-0.132673	0.894452	0.912859	378.811	445.987	363.805	395.821	435.509	358.749	379.66	402.736	390.998	411.201	416.147	370.409	4749.83	395.819
MRNA6294___ENSRNOT00000000306	ENSRNOT00000000306	MRNA6294	859	ENSRNOG00000038001	ENSRNOP00000000306	Slc25a1	Slc25a1	-0.652191	5.10383	7.55589e-05	0.000183696	252.947	0.632687	0.637869	0.141269	4.4786	7.51353e-06	1.92402e-05	34.5413	47.2488	35.6466	41.698	54.1687	37.4734	26.4112	23.5342	24.3095	29.6835	23.4113	32.138	410.265	34.1887
MRNA14071___ENSRNOT00000000313	ENSRNOT00000000313	MRNA14071	2278	ENSRNOG00000000288	ENSRNOP00000000313	Scarf2	Scarf2	-0.855004	3.72504	0.000206554	0.000468977	96.0646	0.830001	0.843757	0.199411	4.16226	3.15113e-05	7.51118e-05	15.8982	20.4442	14.3285	14.2293	13.6771	21.7503	8.13558	6.15509	7.70203	9.50901	12.4223	11.6594	155.911	12.9926
MRNA19471___ENSRNOT00000000325	ENSRNOT00000000325	MRNA19471	2183	ENSRNOG00000028658	ENSRNOP00000000325	Olig2	Olig2	-0.437842	6.04337	0.0149169	0.0243898	486.74	0.416832	0.42242	0.179898	2.31705	0.0205012	0.0319212	53.642	90.106	66.4005	85.2519	89.2614	69.1817	45.9837	53.8269	45.3697	66.3061	44.4336	79.2239	788.988	65.749
MRNA14686___ENSRNOT00000000327	ENSRNOT00000000327	MRNA14686	2657	ENSRNOG00000000299	ENSRNOP00000000327	Foxo3	Foxo3	0.498164	6.54736	0.0346943	0.0527621	690.74	-0.497438	-0.510783	0.251228	-1.98002	0.0477008	0.0690987	97.3334	58.3039	97.1545	65.7022	89.8013	55.555	102.697	171.136	152.235	90.9781	85.2839	52.4672	1118.65	93.2206
MRNA14682.1.53c3d003___ENSRNOT00000000331	ENSRNOT00000000331	MRNA14682.1.53c3d003	1104	ENSRNOG00000000303	ENSRNOP00000000331	Cep57l1	Cep57l1	1.20236	4.15538	3.70879e-11	1.97782e-10	129.675	-1.20752	-1.21598	0.130993	-9.21824	3.02023e-20	2.60029e-19	11.5519	12.5694	8.38744	10.1461	10.4378	10.351	24.1709	23.6548	29.364	24.5435	23.5307	21.0766	209.784	17.482
MRNA14678___ENSRNOT00000000336	ENSRNOT00000000336	MRNA14678	1320	ENSRNOG00000000306	ENSRNOP00000000336	Smpd2	Smpd2	0.634382	4.49887	0.0017652	0.0034548	165.383	-0.639576	-0.648704	0.185557	-3.44679	0.000567291	0.00114062	14.1825	22.5644	13.2801	21.4058	12.7773	20.44	21.6949	21.9652	24.9112	31.4825	29.503	33.4833	267.69	22.3075
MRNA14677___ENSRNOT00000000337	ENSRNOT00000000337	MRNA14677	2918	ENSRNOG00000000307	ENSRNOP00000000337	Mical1	Mical1	1.37722	4.62273	2.40267e-12	1.44492e-11	180.462	-1.37428	-1.39238	0.178318	-7.70688	1.28935e-14	7.36774e-14	9.7219	15.1439	11.5327	14.9717	13.6771	15.9852	33.1319	22.3273	33.4557	40.8631	38.8197	42.1531	291.783	24.3153
MRNA14675___ENSRNOT00000000343	ENSRNOT00000000343	MRNA14675	2719	ENSRNOG00000000312	ENSRNOP00000000343	Fig4	Fig4	-1.62793	6.34622	4.87818e-36	1.57849e-34	599.623	1.60967	1.61532	0.0929432	17.3188	3.39092e-67	2.2524e-65	113.803	133.569	104.319	130.167	130.293	123.82	42.2107	39.2236	37.066	34.9521	39.2975	45.4417	974.162	81.1802
MRNA17739___ENSRNOT00000000348	ENSRNOT00000000348	MRNA17739	2457	ENSRNOG00000000316	ENSRNOP00000000348	Sobp	Sobp	-0.526111	7.06804	0.000498109	0.00106855	990.624	0.509793	0.513661	0.136157	3.74416	0.000180997	0.000390036	132.218	163.857	144.334	148.479	176.003	183.96	140.427	104.878	113.124	82.6256	126.134	91.3317	1607.37	133.948
MRNA17723___ENSRNOT00000000365	ENSRNOT00000000365	MRNA17723	2487	ENSRNOG00000000327	ENSRNOP00000000365	Hace1	Hace1	-0.461948	5.96148	0.00324597	0.00606902	459.352	0.444926	0.448558	0.141132	3.15256	0.00161846	0.00304051	68.5108	71.479	82.3017	65.9496	52.909	90.2769	50.9358	41.2753	46.4528	57.8251	57.4531	59.4927	744.862	62.0718
MRNA20375___ENSRNOT00000000383	ENSRNOT00000000383	MRNA20375	4123	ENSRNOG00000000341	ENSRNOP00000000383	Nid2	Nid2	-0.415431	3.42177	0.116408	0.157074	77.808	0.392942	0.402675	0.241581	1.62654	0.103834	0.139995	10.7513	9.38919	15.2022	11.8784	14.9369	9.95797	7.19233	5.0689	6.73927	9.25201	12.1834	13.6026	126.154	10.5129
MRNA4161___ENSRNOT00000000426	ENSRNOT00000000426	MRNA4161	833	ENSRNOG00000000379	ENSRNOP00000000426	Dnajc12	Dnajc12	1.33459	6.16776	1.43667e-10	7.13075e-10	530.934	-1.32323	-1.34897	0.215476	-6.14096	8.20244e-10	3.14771e-09	56.6158	46.4917	47.8783	27.345	31.1335	34.1978	103.64	141.688	126.121	98.8167	64.9782	79.5229	858.428	71.5357
MRNA4159___ENSRNOT00000000427	ENSRNOT00000000427	MRNA4159	1690	ENSRNOG00000000380	ENSRNOP00000000427	Sirt1	Sirt1	0.302805	4.41169	0.119669	0.161062	155.576	-0.313461	-0.317171	0.169338	-1.8511	0.0641549	0.0905522	20.4732	16.6582	23.2402	16.4565	17.4564	18.6057	20.0442	24.9824	32.1319	25.7	19.4696	16.7417	251.96	20.9967
MRNA4156___ENSRNOT00000000432	ENSRNOT00000000432	MRNA4156	388	ENSRNOG00000000384	ENSRNOP00000000432	Atoh7	Atoh7	-3.21081	0.689928	1.85039e-08	7.259e-08	9.78987	2.80805	3.27555	0.540995	5.19053	2.09699e-07	6.35945e-07	6.40502	1.66582	1.57264	1.36106	1.07977	2.35847	0.235814	0.362064	0.361032	0.257	0.119445	0.149479	15.9276	1.3273
MRNA4154___ENSRNOT00000000434	ENSRNOT00000000434	MRNA4154	811	ENSRNOG00000000386	ENSRNOP00000000434	Pbld1	Pbld1	-3.00262	3.18323	1.89475e-14	1.39342e-13	66.2	2.83059	3.00075	0.362981	7.79817	6.28093e-15	3.67533e-14	10.8657	9.69207	8.73691	14.4767	32.0333	20.047	1.53279	1.81032	0.842409	2.57	3.58336	1.49479	107.685	8.97378
MRNA4150.1.53c3cfb0___ENSRNOT00000000438	ENSRNOT00000000438	MRNA4150.1.53c3cfb0	2875	ENSRNOG00000000389	ENSRNOP00000000438	Dna2	Dna2	-1.73717	3.25782	1.04009e-12	6.51662e-12	69.0278	1.70042	1.72904	0.200927	8.46291	2.60792e-17	1.83576e-16	18.9863	13.9324	11.7075	15.0954	14.9369	11.6613	5.77744	4.34477	3.24929	2.9555	4.89725	4.63385	112.178	9.34815
MRNA5569___ENSRNOT00000000441	ENSRNOT00000000441	MRNA5569	1970	ENSRNOG00000000392	ENSRNOP00000000441	Supv3l1	Supv3l1	-0.849754	5.31473	4.4025e-10	2.05593e-09	292.757	0.833897	0.83667	0.0904809	9.21628	3.07588e-20	2.64612e-19	47.237	57.0924	49.1015	54.8137	51.2893	45.9901	28.0619	27.1548	29.364	28.27	26.0391	30.6432	475.057	39.5881
MRNA5571___ENSRNOT00000000443	ENSRNOT00000000443	MRNA5571	718	ENSRNOG00000000394	ENSRNOP00000000443	Srgn	Srgn	-4.40315	3.82543	4.85596e-59	3.80548e-57	103.522	4.30725	4.40878	0.234099	18.3993	1.33139e-75	1.09715e-73	24.2476	26.6532	26.2107	24.3754	25.5547	33.9357	0.707442	0.965504	1.0831	1.028	2.3889	1.34531	168.496	14.0413
MRNA4143___ENSRNOT00000000444	ENSRNOT00000000444	MRNA4143	1867	ENSRNOG00000000395	ENSRNOP00000000444	LOC606294	LOC606294	-0.531674	7.69388	5.74225e-05	0.000142364	1530.05	0.516413	0.518489	0.0994597	5.19219	2.07839e-07	6.30827e-07	231.381	272.135	247.604	222.595	211.276	281.968	182.402	157.498	159.697	145.462	177.615	192.23	2481.86	206.822
MRNA4145___ENSRNOT00000000446	ENSRNOT00000000446	MRNA4145	2395	ENSRNOG00000000396	ENSRNOP00000000446	Ddx50	Ddx50	0.654171	6.34268	8.69201e-07	2.77144e-06	599.332	-0.664272	-0.667236	0.104755	-6.34119	2.28e-10	9.26883e-10	64.7364	61.0298	70.769	61.9902	47.87	70.3609	90.0809	98.1194	113.364	92.9056	95.0784	103.888	970.193	80.8494
MRNA8577___ENSRNOT00000000448	ENSRNOT00000000448	MRNA8577	1711	ENSRNOG00000000398	ENSRNOP00000000448	Zufsp	Zufsp	-0.65952	4.86704	0.000435743	0.000942216	214.108	0.638215	0.646138	0.173348	3.6817	0.000231682	0.000491701	48.4951	34.9823	39.3161	34.3977	29.6938	25.6811	22.1665	26.4307	25.0316	19.018	16.364	25.7104	347.287	28.9406
MRNA16809___ENSRNOT00000000451	ENSRNOT00000000451	MRNA16809	2473	ENSRNOG00000000401	ENSRNOP00000000451		NA	NA	NA	NA	NA	1.06337	-2.15354	-5.77713	0.787471	-2.73475	0.00624274	0.010598	NA	NA	NA	NA	NA	NA	NA	NA	NA	NA	NA	NA	0	#DIV/0!
MRNA16805___ENSRNOT00000000456	ENSRNOT00000000456	MRNA16805	911	ENSRNOG00000000405	ENSRNOP00000000456	Vgll2	Vgll2	NA	NA	NA	NA	2.71724	-2.21814	-3.90286	0.764214	-2.90251	0.0037019	0.00653242	NA	NA	NA	NA	NA	NA	NA	NA	NA	NA	NA	NA	0	#DIV/0!
MRNA16802.1.53c3cfeb___ENSRNOT00000000462	ENSRNOT00000000462	MRNA16802.1.53c3cfeb	1343	ENSRNOG00000000407	ENSRNOP00000000462	Dcbld1	Dcbld1	-3.62158	1.89909	3.47708e-18	3.63697e-17	25.9845	3.39296	3.65112	0.398596	8.51229	1.70525e-17	1.21835e-16	4.68939	7.26905	4.89267	8.16637	5.57884	8.64771	0.943256	0.241376	0	0.642501	1.07501	0.149479	42.2956	3.52464
MRNA16799___ENSRNOT00000000467	ENSRNOT00000000467	MRNA16799	2571	ENSRNOG00000000411	ENSRNOP00000000467	Nus1	Nus1	-0.0096405	7.12761	0.942122	0.952856	1033.69	-0.0041887	-0.00420459	0.0964478	-0.0434298	0.965359	0.970762	123.525	146.138	137.344	132.765	140.371	160.114	153.161	123.343	119.863	142.635	137.123	158.597	1674.98	139.582
MRNA16797___ENSRNOT00000000468	ENSRNOT00000000468	MRNA16797	726	ENSRNOG00000000412	ENSRNOP00000000468	Slc35f1	Slc35f1	-0.148938	4.22032	0.450547	0.518165	136.172	0.133464	0.134987	0.166258	0.802757	0.422115	0.487244	16.9275	20.7471	19.9202	15.8378	20.1558	22.5365	23.3456	15.2067	11.6734	17.476	18.514	18.3859	220.726	18.3939
MRNA16795___ENSRNOT00000000471	ENSRNOT00000000471	MRNA16795	1305	ENSRNOG00000000415	ENSRNOP00000000471	Asf1a	Asf1a	0.483763	4.97909	0.00358914	0.00664991	231.632	-0.493782	-0.497962	0.143695	-3.43631	0.000589694	0.00118284	29.2801	22.2615	31.4529	28.706	22.6753	21.8813	29.2409	42.4822	39.7136	41.1201	30.6974	35.4266	374.938	31.2448
MRNA7462___ENSRNOT00000000474	ENSRNOT00000000474	MRNA7462	6549	ENSRNOG00000000417	ENSRNOP00000000474	Numa1	Numa1	0.699191	8.54971	3.27572e-07	1.10524e-06	2775.58	-0.709725	-0.712865	0.104297	-6.80487	1.01144e-11	4.5864e-11	340.495	282.13	274.514	292.01	296.758	226.544	441.208	519.683	525.904	424.95	420.208	448.587	4492.99	374.416
MRNA4___ENSRNOT00000000475	ENSRNOT00000000475	MRNA4	3135	ENSRNOG00000026407	ENSRNOP00000000475	Fam184a-ps1	Fam184a-ps1	0.979898	5.87417	2.10531e-06	6.34758e-06	432.179	-0.974078	-0.992106	0.210373	-4.63025	3.65219e-06	9.69905e-06	45.9789	34.3766	46.4804	39.0996	39.9517	29.6119	52.8223	95.7056	96.877	70.8036	104.395	43.6479	699.751	58.3125
MRNA3423___ENSRNOT00000000476	ENSRNOT00000000476	MRNA3423	1829	ENSRNOG00000000418	ENSRNOP00000000476	Zbtb12	Zbtb12	0.523509	4.0145	0.00630644	0.0111373	117.578	-0.530555	-0.535431	0.149655	-3.54518	0.000392346	0.000807532	11.6663	13.9324	12.5812	12.497	9.71797	17.5575	20.0442	15.8101	19.0144	17.6045	18.2751	21.6745	190.375	15.8646
MRNA3422___ENSRNOT00000000478	ENSRNOT00000000478	MRNA3422	1077	ENSRNOG00000000420	ENSRNOP00000000478	Rdbp	Rdbp	-0.316247	5.63779	0.0447434	0.0665018	366.635	0.30044	0.30281	0.138812	2.16437	0.030436	0.0458849	47.5801	71.1761	54.6931	60.0104	42.8311	53.3276	41.857	37.534	37.3067	47.2881	52.317	48.5807	594.502	49.5418
MRNA3421___ENSRNOT00000000481	ENSRNOT00000000481	MRNA3421	3281	ENSRNOG00000000421	ENSRNOP00000000481	Skiv2l	Skiv2l	0.69863	6.77089	1.80224e-08	7.08397e-08	807.42	-0.711024	-0.712965	0.082045	-8.66628	4.46474e-18	3.29297e-17	82.1214	100.858	78.807	79.9314	81.1631	75.3399	132.292	137.343	135.026	141.479	124.342	138.119	1306.82	108.902
MRNA3420___ENSRNOT00000000483	ENSRNOT00000000483	MRNA3420	1256	ENSRNOG00000000422	ENSRNOP00000000483	Dom3z	Dom3z	2.29804	5.94303	3.11722e-45	1.52531e-43	454.272	-2.29365	-2.31226	0.140755	-16.2953	1.06495e-59	5.28136e-58	24.9338	27.1075	19.9202	16.4565	15.6567	19.6539	104.583	94.6194	107.106	91.4921	92.6895	119.583	733.803	61.1502
MRNA3414___ENSRNOT00000000492	ENSRNOT00000000492	MRNA3414	2176	ENSRNOG00000000431	ENSRNOP00000000492	Atf6b	Atf6b	-0.221181	7.33785	0.104566	0.142669	1195.43	0.206691	0.207676	0.108223	1.90986	0.0561512	0.080216	183.115	214.134	158.488	171.37	164.126	151.99	154.93	161.239	119.141	141.736	166.984	150.974	1938.23	161.519
MRNA3413___ENSRNOT00000000494	ENSRNOT00000000494	MRNA3413	949	ENSRNOG00000000432	ENSRNOP00000000494	Fkbpl	Fkbpl	-0.842265	4.48596	2.80228e-06	8.32634e-06	164.117	0.822358	0.829567	0.146112	5.62826	1.82037e-08	6.13129e-08	22.4176	34.9823	25.5118	29.8196	25.3747	32.7565	13.3235	15.3274	16.8482	17.3475	13.7362	18.8344	266.28	22.19
MRNA3412___ENSRNOT00000000495	ENSRNOT00000000495	MRNA3412	1543	ENSRNOG00000000433	ENSRNOP00000000495	Prrt1	Prrt1	-0.866086	8.52357	4.32901e-09	1.82455e-08	2719.51	0.846793	0.852187	0.124902	6.77967	1.20447e-11	5.43026e-11	412.094	660.575	410.46	425.394	513.073	428.586	254.915	300.634	250.195	251.989	257.285	248.434	4413.63	367.803
MRNA3411.3.53c3d016___ENSRNOT00000000497	ENSRNOT00000000497	MRNA3411.3.53c3d016	1336	ENSRNOG00000000435	ENSRNOP00000000497	Ppt2	Ppt2	-0.442048	5.69829	0.0025745	0.00489199	382.453	0.42558	0.42815	0.121666	3.49794	0.000468866	0.000954985	60.5045	69.056	53.1204	57.1646	60.6474	56.7342	33.2498	51.6545	51.1463	44.5896	38.8197	43.4984	620.185	51.6821
MRNA3409.7.53c3d016___ENSRNOT00000000500	ENSRNOT00000000500	MRNA3409.7.53c3d016	1513	ENSRNOG00000000437	ENSRNOP00000000500	Agpat1	Agpat1	-0.0568882	8.49658	0.679022	0.72957	2671.95	0.0429789	0.0431755	0.106061	0.405228	0.68531	0.732066	345.871	495.356	335.498	364.517	312.595	354.294	365.158	339.857	336.121	355.046	376.133	350.529	4330.97	360.915
MRNA3408___ENSRNOT00000000501	ENSRNOT00000000501	MRNA3408	844	ENSRNOG00000000438	ENSRNOP00000000501	Rnf5	Rnf5	0.485537	7.28578	0.00046991	0.00101108	1154.2	-0.496655	-0.499277	0.113823	-4.3634	1.28055e-05	3.19336e-05	115.405	159.768	114.104	121.258	131.912	136.267	178.04	156.291	167.399	167.693	200.19	220.781	1869.11	155.759
MRNA3407___ENSRNOT00000000508	ENSRNOT00000000508	MRNA3407	1119	ENSRNOG00000000439	ENSRNOP00000000508	Ager	Ager	-1.43753	2.80794	2.82661e-06	8.39363e-06	50.1262	1.38067	1.42698	0.279057	4.94761	7.51285e-07	2.15214e-06	13.1532	8.78344	7.16427	9.89863	13.3172	7.20643	2.47605	4.70683	5.65618	4.49751	2.15001	2.39167	81.4014	6.78345
MRNA3406___ENSRNOT00000000509	ENSRNOT00000000509	MRNA3406	1239	ENSRNOG00000000440	ENSRNOP00000000509	Pbx2	Pbx2	0.478581	6.20088	0.0011699	0.00236408	542.899	-0.489131	-0.492488	0.129587	-3.77453	0.00016031	0.000348264	54.3283	76.3251	50.6741	61.3715	59.2077	65.3819	110.243	83.3954	82.4357	74.7871	72.3838	88.6411	879.175	73.2646
MRNA3405___ENSRNOT00000000510	ENSRNOT00000000510	MRNA3405	441	ENSRNOG00000000441	ENSRNOP00000000510	Gpsm3	Gpsm3	0.404095	2.86817	0.128228	0.171409	52.0254	-0.411609	-0.42037	0.224946	-1.82981	0.0672783	0.0946074	6.17626	6.81474	3.84424	7.05277	8.45824	3.93078	8.25349	8.81022	8.66478	9.76602	5.73337	6.72656	84.2315	7.01929
MRNA3404.1.53c3d016___ENSRNOT00000000513	ENSRNOT00000000513	MRNA3404.1.53c3d016	5730	ENSRNOG00000000442	ENSRNOP00000000513	Notch4	Notch4	-0.503831	4.71384	0.0229233	0.0362288	192.633	0.479699	0.489332	0.218706	2.19335	0.0282823	0.042909	27.6788	23.473	20.2696	32.9129	45.3505	33.4116	12.9698	20.1549	22.2637	22.873	20.1862	30.7927	312.337	26.0281
MRNA1414___ENSRNOT00000000528	ENSRNOT00000000528	MRNA1414	802	ENSRNOG00000000456	ENSRNOP00000000528	Psmb8	Psmb8	-0.645282	1.69123	0.037694	0.0569097	22.0845	0.617996	0.636441	0.26406	2.34036	0.0192652	0.0300992	3.20251	3.9374	4.89267	3.34079	2.15955	4.32386	2.35814	2.29307	1.68482	1.9275	2.86668	2.8401	35.8271	2.98559
MRNA1413___ENSRNOT00000000529	ENSRNOT00000000529	MRNA1413	1525	ENSRNOG00000000457	ENSRNOP00000000529	Tap1	Tap1	-2.09194	2.38483	9.91495e-14	6.83083e-13	37.1825	2.03754	2.08781	0.240805	8.46135	2.64299e-17	1.85926e-16	6.63377	7.72337	6.81479	6.68157	9.89794	11.2682	1.7686	1.68963	2.04585	1.6705	2.15001	2.09271	60.437	5.03642
MRNA1412.2.53c3cfe1___ENSRNOT00000000532	ENSRNOT00000000532	MRNA1412.2.53c3cfe1	727	ENSRNOG00000000459	ENSRNOP00000000532	Psmb9	Psmb9	-2.3291	2.02616	4.31086e-11	2.28191e-10	28.5908	2.22832	2.33078	0.320982	6.94219	3.86071e-12	1.81524e-11	5.03251	4.24028	6.64005	7.42397	5.93876	9.43387	0.943256	1.44826	1.20344	1.285	0.477781	2.39167	46.4589	3.87157
MRNA16896___ENSRNOT00000000541	ENSRNOT00000000541	MRNA16896	1573	ENSRNOG00000000465	ENSRNOP00000000541	Slc39a7	Slc39a7	-0.649003	6.94778	8.04495e-07	2.58236e-06	911.52	0.63311	0.635661	0.0995609	6.35902	2.0304e-10	8.28486e-10	171.792	167.037	141.014	147.861	142.89	132.074	87.0154	100.654	95.5533	88.1511	89.345	115.248	1478.63	123.22
MRNA16894___ENSRNOT00000000549	ENSRNOT00000000549	MRNA16894	2326	ENSRNOG00000000470	ENSRNOP00000000549	Vps52	Vps52	-0.309605	7.19313	0.0197165	0.0315182	1081.11	0.294595	0.295855	0.102565	2.87226	0.00407549	0.00713992	161.841	161.434	123.889	167.658	203.358	152.121	135.357	129.136	128.287	128.5	134.734	126.758	1753.07	146.089
MRNA16892___ENSRNOT00000000550	ENSRNOT00000000550	MRNA16892	1049	ENSRNOG00000000471	ENSRNOP00000000550	B3galt4	B3galt4	0.177695	2.90292	0.46081	0.528152	53.2535	-0.186809	-0.18988	0.198826	-0.93956	0.347443	0.411896	6.51939	9.69207	5.41689	6.80531	4.49906	7.46848	9.66837	6.9999	8.06306	7.19601	6.3306	7.62344	86.2826	7.19021
MRNA16891.1.53c3cffb___ENSRNOT00000000552	ENSRNOT00000000552	MRNA16891.1.53c3cffb	1750	ENSRNOG00000031171	ENSRNOP00000000552	Wdr46	Wdr46	-0.508175	5.40897	0.000808955	0.00167555	312.532	0.491717	0.49478	0.123546	3.98004	6.89024e-05	0.000157426	48.152	60.424	34.9477	48.627	50.7494	54.6378	34.6647	37.534	34.7795	34.8236	30.9363	36.6224	506.898	42.2415
MRNA16890___ENSRNOT00000000553	ENSRNOT00000000553	MRNA16890	359	ENSRNOG00000000473	ENSRNOP00000000553	Pfdn6	Pfdn6	-1.09884	6.25371	1.32973e-10	6.61635e-10	562.656	1.07274	1.08513	0.16727	6.41324	1.42456e-10	5.88732e-10	96.1896	129.934	131.753	101.213	61.7271	101.676	46.4554	44.7753	42.9629	47.9306	48.2559	60.3896	913.263	76.1052
MRNA16889___ENSRNOT00000000554	ENSRNOT00000000554	MRNA16889	2186	ENSRNOG00000000474	ENSRNOP00000000554	Rgl2	Rgl2	0.211341	5.80975	0.138384	0.18359	413.507	-0.223774	-0.224969	0.114491	-1.95451	0.0506412	0.0728765	57.7595	55.7294	42.2867	54.0713	58.1279	42.3214	55.4163	55.3958	64.8655	59.3671	55.4226	69.0594	669.823	55.8186
MRNA16887___ENSRNOT00000000558	ENSRNOT00000000558	MRNA16887	1821	ENSRNOG00000000476	ENSRNOP00000000558	Zbtb22	Zbtb22	-0.309737	5.68687	0.0345589	0.0525721	379.335	0.295237	0.29695	0.119262	2.47554	0.0133035	0.0213323	58.7889	66.3301	51.0236	57.5358	50.9294	55.686	54.1193	40.6719	38.6305	39.4496	47.5392	54.4104	615.115	51.2595
MRNA16886.2.53c3cffb___ENSRNOT00000000559	ENSRNOT00000000559	MRNA16886.2.53c3cffb	2022	ENSRNOG00000000477	ENSRNOP00000000559	Daxx	Daxx	0.721667	6.25465	7.55457e-09	3.10573e-08	563.809	-0.734851	-0.73677	0.0802576	-9.15616	5.37791e-20	4.53749e-19	53.8708	63.3013	62.3816	61.2478	55.0685	48.7417	93.9719	98.24	98.3212	94.9616	91.6145	90.8833	912.604	76.0503
MRNA16883___ENSRNOT00000000568	ENSRNOT00000000568	MRNA16883	533	ENSRNOG00000000481	ENSRNOP00000000568	Cuta	Cuta	0.454744	7.19925	0.000815412	0.00168752	1086.91	-0.466551	-0.468875	0.11059	-4.21876	2.45653e-05	5.92248e-05	116.434	155.982	123.715	108.266	106.898	131.157	153.397	185.135	182.442	186.582	159.698	150.227	1759.93	146.661
MRNA16881___ENSRNOT00000000574	ENSRNOT00000000574	MRNA16881	1273	ENSRNOG00000026799	ENSRNOP00000000574	Zbtb9	Zbtb9	-2.0352	3.6092	9.87294e-21	1.27788e-19	88.8049	2.00028	2.02298	0.165853	12.0606	1.70604e-33	3.13202e-32	19.5582	22.2615	20.9686	17.3226	18.5361	17.5575	5.07	3.86202	5.89686	3.46951	5.97226	3.88646	144.362	12.0301
MRNA16879___ENSRNOT00000000576	ENSRNOT00000000576	MRNA16879	990	ENSRNOG00000000485	ENSRNOP00000000576	Bak1	Bak1	-0.61322	4.55161	0.000621073	0.00130799	171.869	0.593428	0.598936	0.150297	3.94836	7.869e-05	0.000178597	27.9076	35.2852	27.2592	26.4788	28.614	23.0606	13.5593	22.0859	18.7737	22.102	16.1251	17.4891	278.74	23.2284
MRNA16873___ENSRNOT00000000580	ENSRNOT00000000580	MRNA16873	277	ENSRNOG00000000488	ENSRNOP00000000580	Hmga1	Hmga1	-0.736959	5.46534	7.43712e-06	2.07746e-05	325.057	0.717614	0.723979	0.147018	4.88112	1.05484e-06	2.9697e-06	47.9232	70.7218	46.6551	56.051	58.6678	49.7899	29.5947	29.5686	27.6792	33.0246	45.7475	32.138	527.561	43.9634
MRNA16871___ENSRNOT00000000581	ENSRNOT00000000581	MRNA16871	428	ENSRNOG00000000489	ENSRNOP00000000581	Nudt3	Nudt3	-0.308682	7.48435	0.0152578	0.0248944	1323.33	0.294785	0.295677	0.0863729	3.41293	0.000642675	0.00128184	193.752	193.993	193.435	194.013	194.359	217.634	178.275	141.929	152.596	136.082	168.896	180.87	2145.83	178.82
MRNA16868___ENSRNOT00000000583	ENSRNOT00000000583	MRNA16868	933	ENSRNOG00000000491	ENSRNOP00000000583	Spdef	Spdef	NA	NA	NA	NA	2.34673	2.01093	3.17352	0.743436	2.70491	0.00683224	0.0115469	NA	NA	NA	NA	NA	NA	NA	NA	NA	NA	NA	NA	0	#DIV/0!
MRNA16866___ENSRNOT00000000586	ENSRNOT00000000586	MRNA16866	622	ENSRNOG00000000493	ENSRNOP00000000586	Snrpc	Snrpc	1.54893	5.64393	3.14551e-06	9.26113e-06	368.627	-1.48291	-1.56302	0.347237	-4.27061	1.94943e-05	4.76276e-05	30.9957	27.1075	45.7814	21.2821	3.05936	23.4536	71.6874	73.0162	76.0575	69.1331	69.9949	84.3062	595.875	49.6563
MRNA16859.1.53c3cffa___ENSRNOT00000000595	ENSRNOT00000000595	MRNA16859.1.53c3cffa	1908	ENSRNOG00000000501	ENSRNOP00000000595	Zfp523	Zfp523	-1.36942	6.55575	1.55833e-28	3.41301e-27	693.638	1.35285	1.356	0.0758246	17.8418	3.34775e-71	2.54801e-69	137.822	142.352	115.153	141.427	146.849	128.667	52.1149	53.8269	53.6735	50.3721	54.2281	50.0755	1126.56	93.8801
MRNA16858___ENSRNOT00000000597	ENSRNOT00000000597	MRNA16858	1817	ENSRNOG00000000502	ENSRNOP00000000597	Def6	Def6	3.0151	3.47075	1.61549e-22	2.35881e-21	79.4545	-2.93488	-3.03798	0.284432	-10.3184	5.81836e-25	6.72671e-24	2.28751	1.9687	1.39791	2.96959	2.8794	2.48949	16.8607	26.672	28.2809	19.275	11.8251	11.3604	128.267	10.6889
MRNA16855___ENSRNOT00000000603	ENSRNOT00000000603	MRNA16855	624	ENSRNOG00000000505	ENSRNOP00000000603	Rpl10a	Rpl10a	1.20209	8.44999	6.75761e-07	2.18875e-06	2594.52	-1.18425	-1.2166	0.253396	-4.67349	2.96129e-06	7.9141e-06	231.61	110.399	278.708	106.658	266.165	276.858	433.78	462.959	391.119	508.09	391.541	735.138	4193.02	349.419
MRNA16852___ENSRNOT00000000609	ENSRNOT00000000609	MRNA16852	963	ENSRNOG00000000508	ENSRNOP00000000609	Armc12	Armc12	6.6331	1.21046	9.66802e-20	1.15728e-18	14.902	-5.01194	-7.41222	0.644645	-7.77473	7.56105e-15	4.38461e-14	0	0	0	0	0	0.131026	5.30581	2.41376	1.0831	4.24051	4.41947	6.4276	24.0213	2.00177
MRNA16851___ENSRNOT00000000611	ENSRNOT00000000611	MRNA16851	360	ENSRNOG00000000510	ENSRNOP00000000611	Clps	Clps	NA	NA	NA	NA	6.93943	-3.03027	-3.59608	0.549886	-5.51072	3.57364e-08	1.16987e-07	NA	NA	NA	NA	NA	NA	NA	NA	NA	NA	NA	NA	0	#DIV/0!
MRNA16849___ENSRNOT00000000612	ENSRNOT00000000612	MRNA16849	1548	ENSRNOG00000000511	ENSRNOP00000000612		Srpk1	-1.18749	6.14356	3.87755e-18	4.05164e-17	521.129	1.16822	1.17327	0.103037	11.3379	8.51853e-30	1.30944e-28	92.4152	94.3462	97.6787	100.719	111.397	91.5871	39.7347	44.5339	53.7938	43.9471	39.2975	36.6224	846.072	70.506
MRNA16845___ENSRNOT00000000617	ENSRNOT00000000617	MRNA16845	959	ENSRNOG00000000513	ENSRNOP00000000617	Mapk14	Mapk14	-0.988699	5.44761	1.2603e-11	7.0508e-11	320.962	0.971016	0.975872	0.110883	8.7571	2.00331e-18	1.50695e-17	65.8802	48.4604	65.8763	57.1646	51.4693	57.6514	32.1886	30.7754	29.6047	25.186	31.1752	25.5609	520.993	43.4161
MRNA16844___ENSRNOT00000000621	ENSRNOT00000000621	MRNA16844	1023	ENSRNOG00000000515	ENSRNOP00000000621	Mapk13	Mapk13	4.24032	2.9521	1.26847e-17	1.26356e-16	54.5164	-3.89676	-4.28642	0.446829	-8.72091	2.75976e-18	2.05482e-17	1.14375	1.06007	0.873691	0.371199	0.179962	0.65513	11.5549	26.1893	22.9857	12.079	4.41947	6.4276	87.9398	7.32832
MRNA16840___ENSRNOT00000000624	ENSRNOT00000000624	MRNA16840	1175	ENSRNOG00000000517	ENSRNOP00000000624	Kctd20	Kctd20	0.740728	5.04377	2.06092e-07	7.11639e-07	242.196	-0.751344	-0.753917	0.0918822	-8.17725	2.90406e-16	1.88334e-15	24.8194	23.473	27.2592	23.8804	21.2356	26.0742	42.4465	41.0339	40.3153	36.4941	44.5531	40.5088	392.093	32.6745
MRNA16838___ENSRNOT00000000627	ENSRNOT00000000627	MRNA16838	1410	ENSRNOG00000000520	ENSRNOP00000000627	Srsf3	Srsf3	0.371536	7.15977	0.0210511	0.0335126	1057.62	-0.381929	-0.385776	0.156492	-2.44057	0.0146641	0.0233569	125.127	119.485	143.285	119.402	85.4822	153.562	125.335	170.291	202.178	165.894	128.165	174.143	1712.35	142.696
MRNA16837___ENSRNOT00000000628	ENSRNOT00000000628	MRNA16837	443	ENSRNOG00000000521	ENSRNOP00000000628	Cdkn1a	Cdkn1a	1.62507	3.60092	9.64445e-10	4.36174e-09	87.5402	-1.60242	-1.6408	0.237646	-6.74287	1.55285e-11	6.96084e-11	5.83314	6.20898	10.3096	4.57812	3.77921	4.0618	16.8607	14.6032	20.5789	13.4925	24.1279	17.1901	141.624	11.802
MRNA16834___ENSRNOT00000000629	ENSRNOT00000000629	MRNA16834	2336	ENSRNOG00000000522	ENSRNOP00000000629	Cpne5	Cpne5	-0.539785	7.87085	0.0258848	0.0405324	1729.02	0.513509	0.527822	0.255829	2.00723	0.044725	0.0651323	221.202	302.574	259.661	334.574	246.909	297.56	314.222	97.0332	114.808	125.802	268.991	222.724	2806.06	233.838
MRNA16830.6.53c3cff9___ENSRNOT00000000635	ENSRNOT00000000635	MRNA16830.6.53c3cff9	982	ENSRNOG00000000527	ENSRNOP00000000635	Mtch1	Mtch1	-0.973564	8.54739	8.09089e-10	3.68238e-09	2764.51	0.951187	0.959301	0.144237	6.59462	4.26345e-11	1.84329e-10	463.449	634.831	470.221	546.404	345.888	511.918	253.854	215.066	220.952	251.732	248.804	323.772	4486.89	373.908
MRNA16828___ENSRNOT00000000637	ENSRNOT00000000637	MRNA16828	698	ENSRNOG00000000529	ENSRNOP00000000637	Pim1	Pim1	-0.816144	1.36311	0.0108691	0.0182626	17.2549	0.779278	0.806842	0.285921	2.7255	0.00642034	0.0108742	2.17313	3.02877	3.84424	3.83572	2.69944	2.35847	1.53279	2.17238	1.80516	1.799	1.55279	1.19583	27.9977	2.33314
MRNA16825.2.53c3cff8___ENSRNOT00000000640	ENSRNOT00000000640	MRNA16825.2.53c3cff8	3075	ENSRNOG00000000532	ENSRNOP00000000640	Ftsjd2	Ftsjd2	-0.719335	7.28022	2.36466e-09	1.02728e-08	1147.9	0.704378	0.705727	0.0688173	10.2355	1.37521e-24	1.55385e-23	203.702	201.11	193.435	183.372	191.84	185.402	129.108	120.688	106.144	108.583	127.09	112.109	1862.58	155.215
MRNA16826.1.53c3cff8___ENSRNOT00000000642	ENSRNOT00000000642	MRNA16826.1.53c3cff8	2328	ENSRNOG00000000534	ENSRNOP00000000642		NA	-0.0952693	6.4166	0.482422	0.549157	630.486	0.0808908	0.0812885	0.109899	0.736046	0.461702	0.526946	78.5758	102.978	70.0701	81.4162	105.278	89.7528	92.4391	82.0678	77.983	79.0276	85.6422	76.8323	1022.06	85.1719
MRNA16819___ENSRNOT00000000649	ENSRNOT00000000649	MRNA16819	1165	ENSRNOG00000000540	ENSRNOP00000000649	Btbd9	Btbd9	-0.370439	4.52821	0.0303206	0.046763	168.804	0.355378	0.357975	0.133711	2.6578	0.00786524	0.0131327	23.6757	26.5018	27.6086	25.7364	20.3358	30.529	23.5814	17.7411	19.4958	16.3195	23.2918	18.9838	273.801	22.8167
MRNA16818___ENSRNOT00000000650	ENSRNOT00000000650	MRNA16818	430	ENSRNOG00000000541	ENSRNOP00000000650	Glo1	Glo1	-0.966945	6.60947	1.61314e-11	8.93015e-11	720.582	0.946687	0.952697	0.124679	7.593	3.12595e-14	1.72076e-13	117.692	144.472	126.86	127.321	109.417	147.535	58.8356	58.2923	61.3755	78.7706	57.3337	81.3166	1169.22	97.4352
MRNA16817___ENSRNOT00000000651	ENSRNOT00000000651	MRNA16817	9065	ENSRNOG00000000542	ENSRNOP00000000651		NA	-2.65438	1.26434	1.93474e-05	5.13015e-05	15.5819	2.24451	2.68213	0.578759	3.87814	0.000105259	0.000235052	6.06189	1.9687	3.84424	7.5477	0.71985	1.83436	0.707442	0.120688	0.240688	0.257	1.91112	0.149479	25.3632	2.1136
MRNA8594___ENSRNOT00000000653	ENSRNOT00000000653	MRNA8594	2439	ENSRNOG00000000543	ENSRNOP00000000653	Frk	Frk	2.39641	0.858748	5.81186e-09	2.42205e-08	11.1922	-2.2739	-2.45109	0.403641	-5.63348	1.76606e-08	5.9557e-08	0.457501	0.454316	0.524215	0.247466	0.179962	0.917182	2.00442	3.13789	1.92551	3.084	2.74724	2.39167	18.0714	1.50595
MRNA8593___ENSRNOT00000000655	ENSRNOT00000000655	MRNA8593	1790	ENSRNOG00000000545	ENSRNOP00000000655		Col10a1	NA	NA	NA	NA	3.92197	-0.797251	-1.19649	0.740281	-1.07696	0.2815	0.34269	NA	NA	NA	NA	NA	NA	NA	NA	NA	NA	NA	NA	0	#DIV/0!
MRNA8590___ENSRNOT00000000658	ENSRNOT00000000658	MRNA8590	1173	ENSRNOG00000000547	ENSRNOP00000000658	Tspyl4	Tspyl4	0.948022	8.46649	1.05588e-12	6.59499e-12	2620.88	-0.958237	-0.961756	0.0950816	-10.0781	6.90818e-24	7.32949e-23	231.953	233.367	229.257	232.989	282.001	238.336	441.797	430.373	408.328	436.13	526.276	550.233	4241.04	353.42
MRNA5564___ENSRNOT00000000661	ENSRNOT00000000661	MRNA5564	600	ENSRNOG00000024413	ENSRNOP00000000661	Neurog3	Neurog3	NA	NA	NA	NA	0.4459	-0.128459	-0.33118	0.76999	-0.166832	0.867503	0.889798	NA	NA	NA	NA	NA	NA	NA	NA	NA	NA	NA	NA	0	#DIV/0!
MRNA5555___ENSRNOT00000000671	ENSRNOT00000000671	MRNA5555	848	ENSRNOG00000000555	ENSRNOP00000000671	Eif4ebp2	Eif4ebp2	0.777001	6.06749	4.42983e-06	1.28204e-05	494.8	-0.78224	-0.790624	0.161306	-4.8494	1.23833e-06	3.45559e-06	47.3514	45.583	46.1309	48.9982	63.7067	43.6316	73.8098	107.654	97.5991	88.2796	85.1644	53.0651	800.974	66.7478
MRNA5557___ENSRNOT00000000675	ENSRNOT00000000675	MRNA5557	1181	ENSRNOG00000000559	ENSRNOP00000000675	Npffr1	Npffr1	-0.24532	0.779851	0.64487	0.70053	10.5911	0.207694	0.227106	0.441297	0.470644	0.637895	0.689344	1.14375	1.21151	0.873691	3.95945	0.71985	1.31026	1.53279	1.08619	1.56447	1.6705	0.597226	1.49479	17.1645	1.43037
MRNA5556___ENSRNOT00000000676	ENSRNOT00000000676	MRNA5556	1793	ENSRNOG00000000560	ENSRNOP00000000676	Lrrc20	Lrrc20	0.497395	5.05978	0.00201707	0.00390076	245.034	-0.508867	-0.51261	0.134055	-3.79595	0.000147079	0.000321722	22.4176	26.8046	29.7055	27.0975	29.3339	29.3498	39.9705	46.8269	44.5273	38.6786	31.5335	30.4937	396.739	33.0616
MRNA11526___ENSRNOT00000000687	ENSRNOT00000000687	MRNA11526	500	ENSRNOG00000000566	ENSRNOP00000000687	Pcbd1	Pcbd1	-0.0410116	3.91684	0.900945	0.920505	110.309	0.023599	0.0245016	0.296538	0.0795816	0.93657	0.947376	10.4081	17.5669	9.96008	17.5701	20.3358	14.6749	9.90419	8.68954	8.30375	20.817	14.0945	26.3083	178.633	14.8861
MRNA11524___ENSRNOT00000000689	ENSRNOT00000000689	MRNA11524	1499	ENSRNOG00000000568	ENSRNOP00000000689	Slc29a3	Slc29a3	-2.28475	4.44926	1.21345e-29	2.82416e-28	160.277	2.24645	2.27345	0.17034	13.188	1.02827e-39	2.42362e-38	28.4794	35.5881	31.8024	41.3268	46.6103	32.3634	8.01768	5.67234	6.73927	8.86651	6.09171	8.96875	260.527	21.7106
MRNA11519___ENSRNOT00000000697	ENSRNOT00000000697	MRNA11519	1415	ENSRNOG00000000572	ENSRNOP00000000697	Chst3	Chst3	0.255637	1.81991	0.401335	0.468933	24.1682	-0.262146	-0.269389	0.254659	-1.0294	0.30329	0.365563	3.08813	2.12014	1.74738	3.46452	4.49906	2.88257	3.18349	2.89651	3.36964	3.85501	3.7028	4.33489	39.1441	3.26201
MRNA11518___ENSRNOT00000000698	ENSRNOT00000000698	MRNA11518	1600	ENSRNOG00000000573	ENSRNOP00000000698	Spock2	Spock2	0.348393	9.76315	0.0112079	0.0187721	6434.71	-0.359953	-0.361418	0.100087	-3.59641	0.000322636	0.000671621	879.431	740.232	823.891	720.744	700.774	720.643	1041.94	1159.33	984.776	833.581	994.381	824.228	10424	868.663
MRNA11517___ENSRNOT00000000701	ENSRNOT00000000701	MRNA11517	1081	ENSRNOG00000000575	ENSRNOP00000000701	Ascc1	Ascc1	-1.10676	4.81905	2.03296e-11	1.11679e-10	207.114	1.08584	1.09325	0.129223	8.40288	4.35649e-17	3.01053e-16	39.917	46.0373	40.3645	34.274	34.0129	35.115	14.3847	20.7583	17.3296	19.1465	19.9473	14.9479	336.235	28.0196
MRNA11516___ENSRNOT00000000702	ENSRNOT00000000702	MRNA11516	788	ENSRNOG00000000576	ENSRNOP00000000702	Anapc16	Anapc16	2.06665	5.06934	2.58416e-35	8.10052e-34	246.857	-2.06808	-2.08357	0.135106	-15.3072	6.84861e-53	2.6712e-51	13.8394	14.3867	14.678	11.2597	12.7773	9.95797	45.2763	53.1027	56.5618	63.4791	46.7031	56.6526	398.675	33.2229
MRNA11515___ENSRNOT00000000703	ENSRNOT00000000703	MRNA11515	1487	ENSRNOG00000000577	ENSRNOP00000000703	Ddit4	Ddit4	-0.325202	6.07084	0.151944	0.200072	495.95	0.303613	0.310936	0.238822	1.27129	0.203624	0.256756	74.6871	111.156	88.0681	55.4323	48.2299	69.4438	35.49	46.3442	67.6334	50.7576	61.3948	95.3677	804.005	67.0004
MRNA8584___ENSRNOT00000000708	ENSRNOT00000000708	MRNA8584	900	ENSRNOG00000000580	ENSRNOP00000000708	Fam26d	Fam26d	NA	NA	NA	NA	7.79579	1.08111	1.2083	0.483046	2.23811	0.0252139	0.0386604	NA	NA	NA	NA	NA	NA	NA	NA	NA	NA	NA	NA	0	#DIV/0!
MRNA14666___ENSRNOT00000000713	ENSRNOT00000000713	MRNA14666	4178	ENSRNOG00000000583	ENSRNOP00000000713	Cdk19	Cdk19	-1.21664	7.07353	4.16037e-14	2.97029e-13	993.87	1.19264	1.20391	0.151691	7.86228	3.77196e-15	2.25167e-14	222.46	177.637	210.734	162.09	169.525	186.057	73.6919	91.3608	107.106	78.7706	82.1783	52.1682	1613.78	134.482
MRNA14664___ENSRNOT00000000715	ENSRNOT00000000715	MRNA14664	515	ENSRNOG00000000585	ENSRNOP00000000715	Amd1	Amd1	-0.398355	5.83854	0.00357645	0.00662885	421.681	0.383247	0.38491	0.103321	3.70928	0.000207847	0.000444314	64.8508	59.5154	63.6047	64.836	59.5676	76.2571	47.5165	49.7235	52.5904	57.6966	41.4475	46.0396	683.646	56.9705
MRNA14663___ENSRNOT00000000716	ENSRNOT00000000716	MRNA14663	624	ENSRNOG00000000586	ENSRNOP00000000716	Gtf3c6	Gtf3c6	1.20355	5.28509	2.2624e-14	1.65288e-13	287.172	-1.20968	-1.2188	0.135671	-8.91625	4.82333e-19	3.80315e-18	22.8751	20.7471	22.5412	24.994	27.1743	22.1434	47.0449	50.8097	49.3411	61.9371	44.792	69.8068	464.207	38.6839
MRNA14662___ENSRNOT00000000717	ENSRNOT00000000717	MRNA14662	976	ENSRNOG00000000587	ENSRNOP00000000717	Rpf2	Rpf2	-0.580012	4.62808	0.000161632	0.00037272	181.271	0.564394	0.566894	0.104323	5.41005	6.30064e-08	2.01385e-07	25.5057	27.4104	29.0066	30.1908	31.3135	32.7565	17.9219	19.5515	20.5789	18.3755	19.589	21.824	294.024	24.502
MRNA254___ENSRNOT00000000718	ENSRNOT00000000718	MRNA254	1892	ENSRNOG00000000588	ENSRNOP00000000718	Slc16a10	Slc16a10	NA	NA	NA	NA	9.10999	-1.16192	-1.24846	0.398876	-2.91299	0.00357981	0.00632972	NA	NA	NA	NA	NA	NA	NA	NA	NA	NA	NA	NA	0	#DIV/0!
MRNA14651___ENSRNOT00000000733	ENSRNOT00000000733	MRNA14651	1379	ENSRNOG00000000596	ENSRNOP00000000733	Fyn	Fyn	0.0131456	7.736	0.914377	0.931085	1576.52	-0.027046	-0.027092	0.0648111	-0.417305	0.676455	0.723877	210.565	223.372	211.084	221.358	213.076	192.346	202.446	224.842	220.591	214.467	229.574	191.333	2555.05	212.921
MRNA14647___ENSRNOT00000000735	ENSRNOT00000000735	MRNA14647	939	ENSRNOG00000000597	ENSRNOP00000000735	Wisp3	Wisp3	NA	NA	NA	NA	8.242	-1.18119	-1.27707	0.412566	-2.86303	0.00419613	0.00734072	NA	NA	NA	NA	NA	NA	NA	NA	NA	NA	NA	NA	0	#DIV/0!
MRNA14645___ENSRNOT00000000737	ENSRNOT00000000737	MRNA14645	5409	ENSRNOG00000000599	ENSRNOP00000000737	Lama4	Lama4	-0.0846496	5.03617	0.61676	0.67489	240.856	0.0707354	0.0713736	0.148313	0.476933	0.63341	0.685376	30.4238	30.4392	35.6466	37.3673	34.3728	32.8875	30.8916	33.1892	29.364	33.6671	41.9253	20.3292	390.504	32.542
MRNA12524.1.53c3cffa.1.53cf0947___ENSRNOT00000000742	ENSRNOT00000000742	MRNA12524.1.53c3cffa.1.53cf0947	1679	ENSRNOG00000000604	ENSRNOP00000000742	Hdac2	Hdac2	-0.0349276	6.78441	0.779766	0.817	814.311	0.0220524	0.0221064	0.0777998	0.283451	0.776831	0.813187	112.431	112.822	118.473	112.226	95.2002	116.482	110.833	94.8608	109.152	113.08	107.142	116.893	1319.59	109.966
MRNA12522___ENSRNOT00000000743	ENSRNOT00000000743	MRNA12522	2371	ENSRNOG00000000605	ENSRNOP00000000743	Hs3st5	Hs3st5	-0.409562	3.41846	0.0878131	0.122188	77.4255	0.390354	0.397174	0.20445	1.90929	0.0562251	0.0802901	10.8657	11.055	12.7559	12.992	13.4972	10.4821	8.4893	5.18958	6.97996	9.12351	12.7806	11.3604	125.571	10.4643
MRNA6671___ENSRNOT00000000748	ENSRNOT00000000748	MRNA6671	2521	ENSRNOG00000000609	ENSRNOP00000000748	Ipmk	Ipmk	0.112718	6.04814	0.41433	0.481649	488.084	-0.12585	-0.126407	0.104272	-1.20694	0.227455	0.282875	55.3576	69.9646	61.8574	56.1747	64.7865	71.9332	72.277	57.3268	71.0031	61.1661	72.981	76.0849	790.913	65.9094
MRNA6665___ENSRNOT00000000754	ENSRNOT00000000754	MRNA6665	2383	ENSRNOG00000000614	ENSRNOP00000000754	Bicc1	Bicc1	0.917991	3.7429	0.000444072	0.000959027	96.7515	-0.908376	-0.930915	0.242052	-3.75282	0.000174855	0.000377321	8.3494	8.48056	8.38744	8.16637	10.9777	9.95797	18.1577	12.5516	15.4041	17.0905	30.1002	9.11823	156.742	13.0618
MRNA2682___ENSRNOT00000000783	ENSRNOT00000000783	MRNA2682	963	ENSRNOG00000000632	ENSRNOP00000000783	Cdk1	Cdk1	NA	NA	NA	NA	8.51276	-1.48392	-1.66357	0.487189	-3.04587	0.00232006	0.00424434	NA	NA	NA	NA	NA	NA	NA	NA	NA	NA	NA	NA	0	#DIV/0!
MRNA9487___ENSRNOT00000000784	ENSRNOT00000000784	MRNA9487	3197	ENSRNOG00000000633	ENSRNOP00000000784	Rhobtb1	Rhobtb1	0.471311	4.04542	0.0211755	0.0336894	120.492	-0.481469	-0.487159	0.168984	-2.84919	0.00438303	0.00764936	12.4669	13.0237	12.2317	12.0021	19.7959	12.3164	20.3979	16.0515	15.2837	19.1465	17.6779	24.6641	195.058	16.2549
MRNA200___ENSRNOT00000000787	ENSRNOT00000000787	MRNA200	2996	ENSRNOG00000000635	ENSRNOP00000000787		Arid5b	0.41736	6.03111	0.00754356	0.013112	482.403	-0.427702	-0.431079	0.138825	-3.08088	0.00206391	0.00380113	49.1814	47.0974	45.432	53.9475	79.9033	59.2237	84.6572	70.7232	69.0775	72.4741	81.9394	67.714	781.371	65.1142
MRNA9494___ENSRNOT00000000792	ENSRNOT00000000792	MRNA9494	2386	ENSRNOG00000000640	ENSRNOP00000000792	Egr2	Egr2	0.778427	4.02519	0.171046	0.221704	118.14	-0.650061	-0.789556	0.600521	-1.0825	0.279033	0.339913	10.98	34.8309	11.0085	3.21705	2.51947	7.99258	2.82977	8.20678	36.9457	16.0625	43.8364	13.1542	191.584	15.9653
MRNA9495___ENSRNOT00000000794	ENSRNOT00000000794	MRNA9495	1437	ENSRNOG00000000641	ENSRNOP00000000794	RGD1560263	RGD1560263	0.894136	4.87528	1.71664e-08	6.77137e-08	215.399	-0.902843	-0.908404	0.122794	-7.35249	1.94551e-13	1.00532e-12	16.8132	22.2615	19.7454	21.5295	19.7959	21.7503	32.7781	37.4133	44.046	33.4101	34.7586	44.2458	348.548	29.0456
MRNA18960___ENSRNOT00000000817	ENSRNOT00000000817	MRNA18960	861	ENSRNOG00000000657	ENSRNOP00000000817	Nek7	Nek7	-2.1666	5.24059	2.42325e-29	5.53703e-28	277.968	2.12431	2.15306	0.180664	11.7583	6.40095e-32	1.10306e-30	53.9851	54.6693	50.4994	71.6413	71.805	66.8232	13.2056	9.77573	10.4699	20.9455	13.139	14.7984	451.758	37.6465
MRNA2340___ENSRNOT00000000823	ENSRNOT00000000823	MRNA2340	1380	ENSRNOG00000000660	ENSRNOP00000000823	Asphd2	Asphd2	-1.63692	5.89834	1.03189e-23	1.65086e-22	439.152	1.61059	1.62464	0.14587	11.0412	2.41678e-28	3.44446e-27	81.5496	91.6204	92.4366	80.1789	75.0444	119.103	36.787	25.1031	24.7909	24.0295	33.0863	29.7463	713.476	59.4563
MRNA2343.1.53c3cfc1___ENSRNOT00000000826	ENSRNOT00000000826	MRNA2343.1.53c3cfc1	502	ENSRNOG00000000662	ENSRNOP00000000826		Srrd	1.30783	3.7941	1.09707e-10	5.5217e-10	100.57	-1.31025	-1.32287	0.153018	-8.56275	1.10209e-17	7.93099e-17	9.2644	9.54063	8.91165	6.06291	6.11872	6.81335	18.7472	19.1894	20.2178	20.1745	16.4834	21.0766	162.601	13.5501
MRNA2344.1.53c3cfc1___ENSRNOT00000000828	ENSRNOT00000000828	MRNA2344.1.53c3cfc1	2551	ENSRNOG00000000663	ENSRNOP00000000828	Tfip11	Tfip11	0.477895	6.60359	0.000290477	0.000645641	718.366	-0.489417	-0.491413	0.100174	-4.88565	1.03086e-06	2.90444e-06	94.1309	90.2574	80.7291	81.9112	73.9646	65.1199	125.217	120.567	111.92	109.482	107.023	102.991	1163.31	96.9428
MRNA2345___ENSRNOT00000000831	ENSRNOT00000000831	MRNA2345	1394	ENSRNOG00000000664	ENSRNOP00000000831	Tpst2	Tpst2	-0.369835	5.25005	0.0122174	0.020317	279.7	0.354828	0.356685	0.113357	3.13018	0.001747	0.0032613	44.7207	49.5204	38.0929	45.6574	41.5713	36.1632	39.4988	30.0513	29.0029	32.125	35.8336	31.3906	453.628	37.8024
MRNA13925___ENSRNOT00000000874	ENSRNOT00000000874	MRNA13925	1453	ENSRNOG00000000693	ENSRNOP00000000874		NA	0.502533	7.25527	0.00170837	0.00335094	1129.53	-0.510923	-0.515814	0.152667	-3.34665	0.000817939	0.00161002	136.678	163.554	125.287	113.463	77.3839	140.46	201.621	185.256	195.92	155.742	176.54	157.551	1829.46	152.455
MRNA13924___ENSRNOT00000000881	ENSRNOT00000000881	MRNA13924	1186	ENSRNOG00000000694	ENSRNOP00000000881	Dao	Dao	-1.13669	4.53752	0.0528568	0.0773347	170.338	0.909013	1.12326	0.618434	1.46986	0.141599	0.185349	47.237	41.6456	31.8024	12.0021	44.4507	12.9716	6.83861	40.0684	23.3468	13.364	1.07501	1.64427	276.446	23.0372
MRNA13922___ENSRNOT00000000886	ENSRNOT00000000886	MRNA13922	2151	ENSRNOG00000000697	ENSRNOP00000000886	Coro1c	Coro1c	0.0439876	7.73617	0.724318	0.769583	1576.8	-0.057111	-0.057264	0.0813142	-0.702349	0.482461	0.546879	194.324	222.615	224.014	215.419	188.781	213.048	205.748	231.48	201.817	187.739	238.413	231.992	2555.39	212.949
MRNA13921.5.53c3cf83___ENSRNOT00000000888	ENSRNOT00000000888	MRNA13921.5.53c3cf83	748	ENSRNOG00000000699	ENSRNOP00000000888	Selplg	Selplg	-1.13563	5.72283	1.22812e-07	4.37164e-07	389.25	1.09679	1.1196	0.222431	4.93091	8.18479e-07	2.3294e-06	51.9264	80.2625	61.1584	94.7794	83.3226	62.4994	30.5379	26.4307	29.364	40.0921	19.1112	52.1682	631.653	52.6377
MRNA13920.1.53c3cf83___ENSRNOT00000000889	ENSRNOT00000000889	MRNA13920.1.53c3cf83	1223	ENSRNOG00000000700	ENSRNOP00000000889	Tmem119	Tmem119	-0.286756	5.10022	0.100456	0.137641	252.16	0.270202	0.272966	0.157646	1.71398	0.0865324	0.118742	32.9401	44.3715	40.3645	44.1726	30.9535	31.7083	31.717	28.9651	22.1433	29.6835	30.3391	41.4057	408.764	34.0637
MRNA13918___ENSRNOT00000000891	ENSRNOT00000000891	MRNA13918	3092	ENSRNOG00000000702	ENSRNOP00000000891	Sart3	Sart3	0.114339	6.47279	0.345907	0.412187	655.865	-0.126645	-0.126968	0.0793942	-1.59514	0.110681	0.148224	89.899	82.9884	84.2239	86.613	80.6232	85.691	90.4347	91.3608	100.367	86.8661	80.0283	103.44	1062.53	88.5446
MRNA13917___ENSRNOT00000000892	ENSRNOT00000000892	MRNA13917	1393	ENSRNOG00000000703	ENSRNOP00000000892	Ficd	Ficd	-0.812222	4.40199	5.34903e-06	1.52519e-05	154.685	0.792903	0.799374	0.141144	5.61769	1.93527e-08	6.50831e-08	30.3094	24.0787	28.4823	26.4788	25.3747	25.157	16.507	19.7928	11.9141	15.42	12.1834	15.2469	250.945	20.9121
MRNA13916___ENSRNOT00000000893	ENSRNOT00000000893	MRNA13916	1314	ENSRNOG00000000704	ENSRNOP00000000893	Cmklr1	Cmklr1	0.551023	3.0111	0.104254	0.142321	57.6219	-0.541481	-0.566209	0.32178	-1.68277	0.0924202	0.125954	3.77438	2.87733	5.59163	6.06291	8.81816	10.7441	9.90419	15.2067	9.86822	8.22401	5.0167	7.175	93.2633	7.77195
MRNA13915___ENSRNOT00000000895	ENSRNOT00000000895	MRNA13915	1459	ENSRNOG00000000705	ENSRNOP00000000895		NA	-0.610223	5.57131	0.025706	0.0402775	349.808	0.575707	0.596563	0.289324	1.98984	0.0466091	0.0676693	103.967	61.9384	76.7101	37.2436	24.4749	38.3906	35.2542	49.7235	44.407	29.1695	26.7557	39.313	567.348	47.279
MRNA13945___ENSRNOT00000000898	ENSRNOT00000000898	MRNA13945	3836	ENSRNOG00000000708	ENSRNOP00000000898	Sgsm1	Sgsm1	0.412742	8.45948	0.00131337	0.00263383	2605.5	-0.424766	-0.425974	0.0837618	-5.07111	3.95496e-07	1.16585e-06	280.105	339.98	276.96	312.054	285.42	315.904	457.007	363.754	380.889	376.506	447.681	384.311	4220.57	351.714
MRNA21359___ENSRNOT00000000904	ENSRNOT00000000904	MRNA21359	604	ENSRNOG00000040257	ENSRNOP00000000904	Chmp2b	Chmp2b	0.31109	5.38674	0.0243247	0.0382927	307.696	-0.323655	-0.324813	0.0939386	-3.44539	0.000570244	0.00114614	37.2863	39.2226	36.1708	36.8724	34.0129	38.9147	46.2195	51.7752	45.2494	44.7181	50.5253	37.5193	498.487	41.5405
MRNA21360___ENSRNOT00000000905	ENSRNOT00000000905	MRNA21360	914	ENSRNOG00000000715	ENSRNOP00000000905		NA	NA	NA	NA	NA	1.96846	-2.29171	-3.4071	0.711544	-3.22076	0.00127853	0.00244378	NA	NA	NA	NA	NA	NA	NA	NA	NA	NA	NA	NA	0	#DIV/0!
MRNA21362___ENSRNOT00000000907	ENSRNOT00000000907	MRNA21362	1100	ENSRNOG00000000716	ENSRNOP00000000907	Htr1f	Htr1f	1.10276	2.06	0.00224514	0.00430529	28.5791	-1.06393	-1.12033	0.344456	-3.08873	0.00201014	0.00370895	2.74501	1.66582	1.57264	1.60853	2.69944	4.32386	8.84302	3.37926	2.88826	4.11201	7.04727	5.38125	46.2664	3.85553
MRNA21363___ENSRNOT00000000909	ENSRNOT00000000909	MRNA21363	3179	ENSRNOG00000000718	ENSRNOP00000000909	Cggbp1	Cggbp1	0.898818	6.36918	2.2774e-10	1.09935e-09	610.589	-0.907146	-0.912461	0.11986	-7.56841	3.77828e-14	2.07153e-13	56.0439	52.3978	73.3901	50.3593	46.2504	66.5612	102.815	117.188	111.679	108.84	110.487	92.0791	988.09	82.3409
MRNA4125___ENSRNOT00000000955	ENSRNOT00000000955	MRNA4125	694	ENSRNOG00000000728	ENSRNOP00000000955	Clic2	Clic2	-1.9972	1.20059	5.52344e-05	0.000137381	15.4647	1.79153	2.00831	0.48696	3.67902	0.000234135	0.000496637	1.48688	1.36295	1.92212	4.57812	6.65861	4.19283	0.471628	1.08619	0.240688	1.285	1.55279	0.298958	25.1368	2.09473
MRNA1832___ENSRNOT00000000995	ENSRNOT00000000995	MRNA1832	523	ENSRNOG00000000768	ENSRNOP00000000995	Ubd	Ubd	NA	NA	NA	NA	1.50651	2.17771	4.2121	0.773195	2.81651	0.0048548	0.00841642	NA	NA	NA	NA	NA	NA	NA	NA	NA	NA	NA	NA	0	#DIV/0!
MRNA1825.2.53c3cf8b___ENSRNOT00000001008	ENSRNOT00000001008	MRNA1825.2.53c3cf8b	973	ENSRNOG00000000775	ENSRNOP00000001008	Mog	Mog	-0.374257	7.19171	0.156445	0.205271	1081.74	0.344295	0.356348	0.2847	1.20932	0.226538	0.281887	134.848	164.917	133.85	185.476	226.213	143.604	74.6351	115.257	114.688	213.953	50.6448	193.874	1751.96	145.997
MRNA1777___ENSRNOT00000001014	ENSRNOT00000001014	MRNA1777	947	ENSRNOG00000000781	ENSRNOP00000001014	Rnf39	Rnf39	-5.44719	2.91493	4.67794e-41	1.93902e-39	54.5964	5.1178	5.508	0.388546	13.1717	1.27759e-39	2.98557e-38	18.3	18.7784	16.6001	8.41383	12.2374	12.5785	0.353721	0.362064	0.120344	0.257	0.119445	0.747396	88.8683	7.40569
MRNA1262___ENSRNOT00000001016	ENSRNOT00000001016	MRNA1262	1967	ENSRNOG00000000782	ENSRNOP00000001016	Trim10	Trim10	NA	NA	NA	NA	1.47637	1.85293	3.11288	0.75901	2.44125	0.0146365	0.0233163	NA	NA	NA	NA	NA	NA	NA	NA	NA	NA	NA	NA	0	#DIV/0!
MRNA1264.1.53c3cfd9___ENSRNOT00000001019	ENSRNOT00000001019	MRNA1264.1.53c3cfd9	1995	ENSRNOG00000032930	ENSRNOP00000001019	Trim26	Trim26	-0.810586	5.44901	1.0752e-07	3.84778e-07	321.407	0.791525	0.796709	0.126661	6.24914	4.12731e-10	1.62776e-09	59.7039	59.0611	54.1689	50.2355	56.1483	52.9345	28.2977	42.3615	35.0201	30.4545	26.5168	26.6073	521.51	43.4592
MRNA1267___ENSRNOT00000001021	ENSRNOT00000001021	MRNA1267	1426	ENSRNOG00000000785	ENSRNOP00000001021	Trim39	Trim39	0.503337	4.51429	0.00151817	0.00300726	167.252	-0.515174	-0.517814	0.112135	-4.59424	4.34332e-06	1.14238e-05	18.3	19.2327	19.7454	20.2922	18.1762	16.2472	25.2321	25.2238	30.2064	28.6555	22.6946	26.7568	270.763	22.5636
MRNA1268___ENSRNOT00000001024	ENSRNOT00000001024	MRNA1268	404	ENSRNOG00000000786	ENSRNOP00000001024	Rpp21	Rpp21	1.0612	5.35293	1.0345e-09	4.66174e-09	300.996	-1.06432	-1.07606	0.163586	-6.50618	7.70862e-11	3.26455e-10	26.1919	33.3165	22.3665	25.6127	24.4749	25.5501	54.473	42.6029	45.9715	52.5566	52.0781	81.6156	486.81	40.5675
MRNA2042___ENSRNOT00000001049	ENSRNOT00000001049	MRNA2042	2209	ENSRNOG00000000799	ENSRNOP00000001049	Abcf1	Abcf1	-0.846224	7.2852	7.78993e-12	4.45247e-11	1151.78	0.83113	0.833056	0.0756475	10.9869	4.41917e-28	6.2095e-27	207.362	207.622	196.93	216.038	194.719	178.326	109.889	113.326	123.112	99.7162	103.678	118.387	1869.11	155.759
MRNA16786___ENSRNOT00000001051	ENSRNOT00000001051	MRNA16786	1859	ENSRNOG00000000802	ENSRNOP00000001051		NA	-0.216664	3.21515	0.385219	0.45258	66.8528	0.200551	0.204382	0.213583	0.938986	0.347738	0.412067	9.03565	8.32912	10.1348	8.41383	10.6178	11.7923	7.54605	7.96541	5.65618	6.68201	13.7362	8.52031	108.43	9.03581
MRNA2043___ENSRNOT00000001053	ENSRNOT00000001053	MRNA2043	2779	ENSRNOG00000000803	ENSRNOP00000001053		Ppp1r10	0.342996	6.57805	0.0108575	0.0182462	705.612	-0.355038	-0.356687	0.106845	-3.32293	0.000890758	0.00174365	85.2096	92.0747	84.3986	88.0978	81.1631	72.9815	98.0986	137.102	100.006	97.4031	111.681	94.7698	1142.99	95.2488
MRNA2656___ENSRNOT00000001054	ENSRNOT00000001054	MRNA2656	2578	ENSRNOG00000000805	ENSRNOP00000001054	Gja1	Gja1	-0.680202	9.07583	8.64954e-06	2.39546e-05	3990.17	0.661517	0.666375	0.133978	4.93752	7.91242e-07	2.25599e-06	502.107	616.658	649.677	735.344	697.175	784.714	367.752	364.598	361.032	519.526	490.203	384.161	6472.95	539.412
MRNA8541___ENSRNOT00000001059	ENSRNOT00000001059	MRNA8541	1644	ENSRNOG00000000808	ENSRNOP00000001059	Hsf2	Hsf2	-0.547755	5.31032	0.000321241	0.000709305	291.864	0.530392	0.533807	0.125575	4.22372	2.40306e-05	5.80378e-05	43.0051	49.6719	53.1204	37.8623	41.2114	56.3412	31.2454	30.8961	35.3812	36.3656	31.653	26.6073	473.361	39.4467
MRNA2045___ENSRNOT00000001065	ENSRNOT00000001065	MRNA2045	1180	ENSRNOG00000000809	ENSRNOP00000001065	Atat1	Atat1	-0.275831	6.57483	0.0552982	0.0804957	703.499	0.261069	0.262687	0.123233	2.1185	0.0341328	0.0510014	98.5915	118.879	81.0786	109.132	122.914	94.3387	95.7405	78.2058	77.622	74.6586	104.156	85.6515	1140.97	95.0808
MRNA8537___ENSRNOT00000001075	ENSRNOT00000001075	MRNA8537	237	ENSRNOG00000000811	ENSRNOP00000001075	Pkib-202	Pkib-202	-2.42536	2.98019	7.39479e-06	2.06679e-05	56.5358	2.15739	2.4209	0.48917	4.41032	1.03218e-05	2.60481e-05	28.9369	18.9298	16.7749	4.45438	3.05936	5.37206	1.53279	2.0517	0.842409	1.285	4.65836	4.03594	91.9337	7.66114
MRNA2046___ENSRNOT00000001077	ENSRNOT00000001077	MRNA2046	703	ENSRNOG00000000812	ENSRNOP00000001077	RGD1302996	RGD1302996	0.103486	6.65561	0.45264	0.520333	744.656	-0.117122	-0.117725	0.112425	-1.04178	0.297515	0.359748	87.154	120.545	80.5543	98.9863	113.916	80.712	110.479	105.723	102.654	105.113	102.603	98.2078	1206.65	100.554
MRNA8536___ENSRNOT00000001079	ENSRNOT00000001079	MRNA8536	200	ENSRNOG00000000814	ENSRNOP00000001079	Fabp7	Fabp7	-1.8958	5.55114	0.00503623	0.00907137	NA	NA	NA	NA	NA	NA	NA	62.3345	63.1499	70.769	79.5602	71.4451	94.4697	5.07	3.13789	4.69342	1.6705	95.7951	8.22135	560.317	46.6931
MRNA2048___ENSRNOT00000001084	ENSRNOT00000001084	MRNA2048	2149	ENSRNOG00000000816	ENSRNOP00000001084	Ppp1r18	Ppp1r18	-0.339191	4.42758	0.0864398	0.120435	157.529	0.320541	0.324701	0.177079	1.81016	0.0702708	0.0982482	18.5288	26.5018	18.1728	22.3956	28.794	28.3016	16.6249	21.9652	23.2264	20.1745	12.9001	17.788	255.374	21.2811
MRNA2049___ENSRNOT00000001085	ENSRNOT00000001085	MRNA2049	974	ENSRNOG00000000818	ENSRNOP00000001085	Nrm	Nrm	-1.20602	1.85587	0.000111109	0.000262553	25.0489	1.15896	1.19765	0.278517	4.16118	3.16614e-05	7.54368e-05	5.37564	4.6946	5.24215	4.94931	5.21891	3.0136	1.53279	3.25858	2.40688	1.6705	2.26946	1.04635	40.6788	3.3899
MRNA10728___ENSRNOT00000001092	ENSRNOT00000001092	MRNA10728	4648	ENSRNOG00000000823	ENSRNOP00000001092	Gcc2	Gcc2	-0.0253723	7.11757	0.854009	0.881425	1026.62	0.0116136	0.0116752	0.114133	0.101755	0.918951	0.932997	134.963	104.19	158.488	125.465	155.488	160.507	132.763	135.171	126.722	135.825	137.959	155.907	1663.45	138.621
MRNA2052___ENSRNOT00000001098	ENSRNOT00000001098	MRNA2052	1432	ENSRNOG00000000826	ENSRNOP00000001098	Flot1	Flot1	0.17634	7.79397	0.183257	0.235733	1641.35	-0.188706	-0.189483	0.100665	-1.87459	0.0608485	0.086263	210.222	252.145	194.309	189.93	195.619	206.497	258.334	205.29	217.823	210.226	275.202	244.249	2659.85	221.654
MRNA1460___ENSRNOT00000001102	ENSRNOT00000001102	MRNA1460	2623	ENSRNOG00000000830	ENSRNOP00000001102	Ddr1	Ddr1	-0.238919	7.03328	0.21132	0.267341	968.521	0.219888	0.223524	0.199207	1.10382	0.269672	0.329572	107.284	140.384	118.123	157.512	189.86	136.267	90.0809	94.2573	96.516	137.624	109.531	191.931	1569.37	130.781
MRNA1459___ENSRNOT00000001103	ENSRNOT00000001103	MRNA1459	1318	ENSRNOG00000000831	ENSRNOP00000001103	Gtf2h4	Gtf2h4	0.29635	5.0411	0.0671396	0.0962247	242.013	-0.30817	-0.310557	0.137498	-2.24126	0.0250091	0.0383679	28.9369	33.1651	31.4529	25.3652	25.5547	31.3152	33.9572	38.1374	38.3898	34.6951	26.0391	44.8437	391.852	32.6544
MRNA3448___ENSRNOT00000001108	ENSRNOT00000001108	MRNA3448	623	ENSRNOG00000000836	ENSRNOP00000001108	Ltb	Ltb	NA	NA	NA	NA	8.55421	3.52229	4.12669	0.531656	6.62513	3.46946e-11	1.51074e-10	NA	NA	NA	NA	NA	NA	NA	NA	NA	NA	NA	NA	0	#DIV/0!
MRNA3449___ENSRNOT00000001110	ENSRNOT00000001110	MRNA3449	1356	ENSRNOG00000000837	ENSRNOP00000001110	Tnf	Tnf	NA	NA	NA	NA	2.08401	0.809953	1.11855	0.699911	1.15722	0.247182	0.304737	NA	NA	NA	NA	NA	NA	NA	NA	NA	NA	NA	NA	0	#DIV/0!
MRNA3450___ENSRNOT00000001113	ENSRNOT00000001113	MRNA3450	864	ENSRNOG00000000839	ENSRNOP00000001113	Nfkbil1	Nfkbil1	-0.406853	4.43763	0.042988	0.0641495	158.597	0.388651	0.393692	0.177036	2.19532	0.0281404	0.0427054	26.5351	31.1964	24.6381	22.7668	17.2764	23.9777	15.21	19.7928	15.043	16.705	17.0807	26.9062	257.128	21.4274
MRNA3451___ENSRNOT00000001114	ENSRNOT00000001114	MRNA3451	337	ENSRNOG00000000840	ENSRNOP00000001114	Atp6v1g2	Atp6v1g2	-0.249746	8.33139	0.0934828	0.129146	2382.13	0.234668	0.236292	0.130117	1.80351	0.0713075	0.0996469	313.045	392.983	315.403	351.649	360.645	364.121	293.588	226.411	302.305	235.027	317.246	389.991	3862.41	321.868
MRNA3452___ENSRNOT00000001115	ENSRNOT00000001115	MRNA3452	1224	ENSRNOG00000000841	ENSRNOP00000001115	Ddx39b	Ddx39b	0.0499755	8.55719	0.765217	0.804939	2787.64	-0.0635542	-0.0642345	0.161213	-0.394224	0.693416	0.739499	446.75	430.237	387.395	449.769	256.447	248.425	329.55	414.081	404.597	383.188	349.974	416.299	4516.71	376.393
MRNA3432___ENSRNOT00000001118	ENSRNOT00000001118	MRNA3432	817	ENSRNOG00000000842	ENSRNOP00000001118	Ddah2	Ddah2	-1.34217	5.10075	5.24726e-10	2.43007e-09	252.145	1.30206	1.32767	0.216629	6.01055	1.84899e-09	6.84626e-09	45.6357	54.6693	48.4025	44.6676	41.9313	58.3065	16.2712	24.741	23.5875	27.499	10.1528	13.4531	409.318	34.1098
MRNA3437___ENSRNOT00000001121	ENSRNOT00000001121	MRNA3437	1863	ENSRNOG00000000845	ENSRNOP00000001121	Abhd16a	Abhd16a	0.729966	7.66293	0.000412947	0.000896013	1500.35	-0.730038	-0.74434	0.216214	-3.37647	0.000734229	0.00145413	186.66	183.695	153.944	121.753	121.835	145.308	218.953	366.047	351.044	256.101	147.276	175.339	2427.96	202.33
MRNA3438___ENSRNOT00000001122	ENSRNOT00000001122	MRNA3438	271	ENSRNOG00000000846	ENSRNOP00000001122	Ly6g5c	Ly6g5c	NA	NA	NA	NA	0.0748969	-0.308033	-1.96159	0.547626	-0.562488	0.573783	0.631782	NA	NA	NA	NA	NA	NA	NA	NA	NA	NA	NA	NA	0	#DIV/0!
MRNA3440___ENSRNOT00000001123	ENSRNOT00000001123	MRNA3440	459	ENSRNOG00000000847	ENSRNOP00000001123	Csnk2b	Csnk2b	0.198828	7.13043	0.1908	0.244465	1035.7	-0.211191	-0.212884	0.139888	-1.50971	0.131117	0.172888	138.165	189.601	117.424	110.617	109.057	116.351	145.969	150.498	172.092	156.513	136.048	135.578	1677.91	139.826
MRNA3445___ENSRNOT00000001133	ENSRNOT00000001133	MRNA3445	6331	ENSRNOG00000000852	ENSRNOP00000001133	Prrc2a	Prrc2a	-0.870108	9.9101	2.14602e-11	1.17632e-10	7112	0.854651	0.856744	0.0777593	10.991	4.22312e-28	5.94165e-27	1164	1380.36	1168.13	1307.61	1287.81	1153.29	729.608	711.214	617.366	596.626	740.56	686.558	11543.1	961.927
MRNA3446___ENSRNOT00000001138	ENSRNOT00000001138	MRNA3446	309	ENSRNOG00000000853	ENSRNOP00000001138	Aif1-202	Aif1-202	-0.664052	4.23683	0.00267334	0.00506637	137.829	0.638881	0.650017	0.204308	3.12704	0.00176575	0.00329183	17.385	18.9298	25.3371	28.3348	17.2764	29.6119	13.913	11.9481	12.7565	17.8615	10.3917	19.7312	223.477	18.6231
MRNA3447___ENSRNOT00000001139	ENSRNOT00000001139	MRNA3447	474	ENSRNOG00000000854	ENSRNOP00000001139	Ncr3	Ncr3	NA	NA	NA	NA	1.89109	0.242818	0.362589	0.740963	0.327706	0.743134	0.783584	NA	NA	NA	NA	NA	NA	NA	NA	NA	NA	NA	NA	0	#DIV/0!
MRNA3429___ENSRNOT00000001153	ENSRNOT00000001153	MRNA3429	2950	ENSRNOG00000000860	ENSRNOP00000001153	Vwa7	Vwa7	-4.03786	4.02514	2.96716e-22	4.27638e-21	119.471	3.77622	4.0346	0.383267	9.85273	6.67062e-23	6.68893e-22	44.3776	44.6744	31.2782	13.4869	39.9517	9.56489	0.707442	1.93101	2.04585	3.34101	1.55279	1.49479	194.406	16.2005
MRNA7151___ENSRNOT00000001154	ENSRNOT00000001154	MRNA7151	1123	ENSRNOG00000000866	ENSRNOP00000001154	Rbmx	Rbmx	0.162376	5.85809	0.265691	0.327776	427.577	-0.174755	-0.175817	0.122074	-1.43155	0.152274	0.197786	62.5633	48.6118	61.3331	54.0713	48.05	52.1483	45.63	67.706	71.1234	62.8366	60.4393	58.1474	692.66	57.7217
MRNA7150___ENSRNOT00000001158	ENSRNOT00000001158	MRNA7150	2126	ENSRNOG00000000869	ENSRNOP00000001158	Arhgef6	Arhgef6	0.143908	4.17054	0.565346	0.628086	131.459	-0.153382	-0.15707	0.238396	-0.643393	0.519969	0.581872	12.3525	11.5093	14.3285	21.9007	24.6549	16.5093	13.5593	18.7066	12.1548	18.247	28.1891	20.9271	213.039	17.7533
MRNA3428___ENSRNOT00000001160	ENSRNOT00000001160	MRNA3428	3652	ENSRNOG00000000867	ENSRNOP00000001160	Vars	Vars	0.125101	7.15433	0.312398	0.377277	1052.88	-0.138504	-0.138858	0.0794345	-1.74362	0.0812254	0.11212	145.257	152.953	122.317	134.374	143.43	117.792	147.973	153.757	159.456	140.322	148.112	140.361	1706.1	142.175
MRNA7146___ENSRNOT00000001164	ENSRNOT00000001164	MRNA7146	1209	ENSRNOG00000000873	ENSRNOP00000001164	Brs3	Brs3	NA	NA	NA	NA	3.42139	-1.4727	-2.07758	0.710397	-2.07307	0.0381659	0.0564811	NA	NA	NA	NA	NA	NA	NA	NA	NA	NA	NA	NA	0	#DIV/0!
MRNA3425___ENSRNOT00000001174	ENSRNOT00000001174	MRNA3425	1721	ENSRNOG00000000878	ENSRNOP00000001174	Slc44a4	Slc44a4	NA	NA	NA	NA	9.72522	1.0197	1.12653	0.460838	2.21271	0.0269179	0.0409637	NA	NA	NA	NA	NA	NA	NA	NA	NA	NA	NA	NA	0	#DIV/0!
MRNA9128___ENSRNOT00000001179	ENSRNOT00000001179	MRNA9128	375	ENSRNOG00000000881	ENSRNOP00000001179	Mmgt1	Mmgt1	-6.00125	3.13756	3.38383e-61	2.80522e-59	63.7455	5.66176	6.07916	0.378866	14.944	1.70522e-50	6.20903e-49	18.9863	12.1151	18.5223	17.9413	16.3766	18.3436	0.471628	0.362064	0.240688	0.257	0	0.149479	103.766	8.64717
MRNA4697___ENSRNOT00000001190	ENSRNOT00000001190	MRNA4697	674	ENSRNOG00000000888	ENSRNOP00000001190	Sbds	Sbds	-0.224461	6.29003	0.0812531	0.113977	577.439	0.210195	0.210957	0.094469	2.22501	0.0260804	0.0398274	80.7489	81.474	80.9038	89.5826	93.0406	78.6156	59.1893	67.8267	69.0775	74.1446	81.2227	80.2703	936.097	78.0081
MRNA4700___ENSRNOT00000001196	ENSRNOT00000001196	MRNA4700	1403	ENSRNOG00000000895	ENSRNOP00000001196	Rabgef1	Rabgef1	-0.202003	5.18327	0.147411	0.194486	267.069	0.187263	0.187878	0.0899647	2.08152	0.0373866	0.05538	36.9432	39.0712	36.695	35.0164	40.8515	43.1075	35.0184	31.8616	31.5302	31.611	37.5058	33.7823	432.994	36.0828
MRNA19877___ENSRNOT00000001199	ENSRNOT00000001199	MRNA19877	1233	ENSRNOG00000000899	ENSRNOP00000001199		B3glct	1.69113	4.83394	5.01803e-24	8.13181e-23	209.343	-1.69651	-1.70839	0.130698	-12.9804	1.58024e-38	3.57838e-37	12.4669	13.3266	15.0275	13.6106	14.9369	10.7441	45.8658	44.0511	34.8998	43.9471	38.5808	50.8229	338.28	28.19
MRNA19878___ENSRNOT00000001201	ENSRNOT00000001201	MRNA19878	1745	ENSRNOG00000000902	ENSRNOP00000001201	Hsph1	Hsph1	-0.368389	8.55321	0.00931939	0.0158741	2778.03	0.353049	0.354947	0.114876	3.0733	0.00211708	0.00389184	354.678	424.785	401.549	431.58	427.231	498.554	340.869	295.565	286.9	277.946	355.349	409.872	4504.88	375.407
MRNA4703___ENSRNOT00000001202	ENSRNOT00000001202	MRNA4703	551	ENSRNOG00000000901	ENSRNOP00000001202	Crcp	Crcp	0.346542	5.79862	0.00964369	0.0163848	410.232	-0.358933	-0.36024	0.094708	-3.78989	0.000150714	0.000328852	49.7532	47.4003	51.7225	46.1524	43.7309	53.7206	65.6742	72.6542	63.0603	58.8531	55.7809	55.9052	664.408	55.3673
MRNA19882___ENSRNOT00000001205	ENSRNOT00000001205	MRNA19882	896	ENSRNOG00000000906	ENSRNOP00000001205	Medag	Medag	-2.38823	1.62394	1.2715e-09	5.67874e-09	21.0329	2.24699	2.39808	0.381561	5.88894	3.88673e-09	1.39805e-08	5.60439	4.6946	4.01898	5.56798	4.49906	4.45488	0.825349	0.241376	0.722065	1.285	2.15001	0.149479	34.2132	2.8511
MRNA4704___ENSRNOT00000001211	ENSRNOT00000001211	MRNA4704	1280	ENSRNOG00000000903	ENSRNOP00000001211	Asl	Asl	1.87622	5.5775	5.55218e-31	1.37516e-29	352.269	-1.87654	-1.89219	0.142498	-13.1689	1.32524e-39	3.09034e-38	18.0713	25.4417	19.2212	20.1685	20.6957	18.2126	69.9188	62.5164	77.1406	86.2236	59.1254	92.2286	568.964	47.4137
MRNA20194___ENSRNOT00000001220	ENSRNOT00000001220	MRNA20194	175	ENSRNOG00000000918	ENSRNOP00000001220	Zbed5	Zbed5	4.08485	4.55254	3.66549e-82	4.77514e-80	171.546	-4.05419	-4.10805	0.17824	-22.7457	1.58375e-114	3.21442e-112	1.94438	2.87733	3.14529	3.09332	1.61966	2.62052	38.4377	48.2752	46.3325	47.9306	39.0586	41.4057	276.741	23.0617
MRNA4710___ENSRNOT00000001224	ENSRNOT00000001224	MRNA4710	684	ENSRNOG00000000922	ENSRNOP00000001224	Sumf2	Sumf2	0.700664	3.80422	0.00027978	0.000623661	101.264	-0.704243	-0.709762	0.138443	-5.0869	3.63966e-07	1.07667e-06	10.7513	12.2665	9.78534	11.8784	7.1985	10.351	15.4458	15.8101	17.0889	16.448	17.9168	18.9838	163.925	13.6604
MRNA4711___ENSRNOT00000001227	ENSRNOT00000001227	MRNA4711	1532	ENSRNOG00000000923	ENSRNOP00000001227	Cct6a	Cct6a	-0.453969	7.52046	0.000317545	0.00070207	1356.92	0.439019	0.4403	0.0848166	5.1761	2.26572e-07	6.8484e-07	189.52	226.401	227.859	190.796	191.84	245.543	156.227	159.67	143.571	152.144	155.757	161.139	2200.46	183.372
MRNA4712___ENSRNOT00000001228	ENSRNOT00000001228	MRNA4712	941	ENSRNOG00000000925	ENSRNOP00000001228	Psph	Psph	0.506011	4.7494	0.00394527	0.00725215	197.399	-0.516144	-0.521125	0.153183	-3.36947	0.00075314	0.0014897	19.4438	22.8672	22.1918	21.9007	21.9554	23.5847	28.6514	34.6375	32.6133	34.1811	19.589	37.8182	319.434	26.6195
MRNA13890.27.53c3cffe___ENSRNOT00000001235	ENSRNOT00000001235	MRNA13890.27.53c3cffe	3052	ENSRNOG00000000931	ENSRNOP00000001235		Sfswap	0.117491	7.02406	0.372155	0.439135	962.113	-0.130866	-0.131419	0.101952	-1.2836	0.199281	0.251888	134.391	119.182	113.405	128.187	142.17	110.193	122.034	131.429	155.124	130.428	117.534	154.561	1558.64	129.887
MRNA13896___ENSRNOT00000001238	ENSRNOT00000001238	MRNA13896	2483	ENSRNOG00000000934	ENSRNOP00000001238	Piwil1	Piwil1	NA	NA	NA	NA	3.07208	-1.58643	-2.18961	0.69204	-2.2924	0.0218827	0.0338845	NA	NA	NA	NA	NA	NA	NA	NA	NA	NA	NA	NA	0	#DIV/0!
MRNA19896___ENSRNOT00000001243	ENSRNOT00000001243	MRNA19896	1186	ENSRNOG00000000937	ENSRNOP00000001243	Slc46a3	Slc46a3	0.908629	3.61607	0.000367978	0.000804006	88.4697	-0.901832	-0.922394	0.232512	-3.87864	0.00010504	0.000234612	9.03565	10.6007	7.86322	9.4037	8.45824	4.45488	15.5637	10.7412	16.7278	14.7775	24.0085	11.6594	143.295	11.9412
MRNA13893___ENSRNOT00000001247	ENSRNOT00000001247	MRNA13893	759	ENSRNOG00000000938	ENSRNOP00000001247	Ran	Ran	-0.362464	8.24364	0.0259114	0.0405614	2241.95	0.344512	0.34795	0.155799	2.21125	0.0270185	0.041111	319.679	389.803	338.818	306.858	283.621	405.263	226.146	208.67	244.9	260.47	253.463	396.718	3634.41	302.867
MRNA19899.1.53c3d00b___ENSRNOT00000001248	ENSRNOT00000001248	MRNA19899.1.53c3d00b	4162	ENSRNOG00000000940	ENSRNOP00000001248	LOC100911280	LOC100911280	-0.530925	6.62394	0.00146251	0.00290677	728.315	0.510555	0.516307	0.165292	3.08881	0.0020096	0.00370857	116.663	89.8031	112.007	146.129	140.551	92.6353	58.4819	81.5851	67.152	93.9336	80.0283	101.945	1180.91	98.4094
MRNA19905___ENSRNOT00000001260	ENSRNOT00000001260	MRNA19905	750	ENSRNOG00000000952	ENSRNOP00000001260	Gsx1	Gsx1	NA	NA	NA	NA	2.625	-2.39488	-3.81018	0.734865	-3.25893	0.00111832	0.00215599	NA	NA	NA	NA	NA	NA	NA	NA	NA	NA	NA	NA	0	#DIV/0!
MRNA19908___ENSRNOT00000001263	ENSRNOT00000001263	MRNA19908	2853	ENSRNOG00000000955	ENSRNOP00000001263	Lnx2	Lnx2	-0.614612	4.68164	0.000277609	0.000619234	188.075	0.597081	0.601679	0.137165	4.35301	1.34279e-05	3.33945e-05	35.4563	38.0111	31.1034	30.0671	27.5343	22.4054	17.2144	20.2756	20.9399	20.046	22.3363	19.7312	305.121	25.4268
MRNA19911___ENSRNOT00000001264	ENSRNOT00000001264	MRNA19911	681	ENSRNOG00000000956	ENSRNOP00000001264	Rasl11a	Rasl11a	0.306188	3.29112	0.298098	0.362627	70.4444	-0.309629	-0.319551	0.273158	-1.13352	0.256997	0.315773	8.46377	15.5982	8.56218	6.80531	5.03895	6.5513	6.83861	8.56885	12.2751	8.09551	14.8112	12.5562	114.165	9.51377
MRNA13904___ENSRNOT00000001277	ENSRNOT00000001277	MRNA13904	1659	ENSRNOG00000000962	ENSRNOP00000001277	Slc15a4	Slc15a4	-0.0983571	4.352	0.56255	0.625117	149.286	0.0870801	0.0875312	0.11279	0.772054	0.440082	0.505428	22.1888	21.8072	19.9202	19.5498	19.076	22.4054	16.9786	19.0687	19.3754	22.359	17.7973	21.3755	241.902	20.1585
MRNA1840___ENSRNOT00000001282	ENSRNOT00000001282	MRNA1840	1937	ENSRNOG00000000968	ENSRNOP00000001282	Rnf6	Rnf6	-0.247776	6.66205	0.0855236	0.1193	747.79	0.232449	0.234012	0.128289	1.81192	0.0699981	0.0979294	106.483	99.6466	119.346	100.347	116.076	116.351	89.963	117.067	108.55	91.3636	76.3255	70.7036	1212.22	101.019
MRNA6594___ENSRNOT00000001289	ENSRNOT00000001289	MRNA6594	1615	ENSRNOG00000000974	ENSRNOP00000001289	Zfp358	Zfp358	0.368823	6.50807	0.0058259	0.0103653	672.061	-0.380693	-0.38241	0.105334	-3.61415	0.000301331	0.000629784	91.8433	92.9833	73.5648	73.7448	73.6047	69.3127	103.169	104.274	109.032	109.097	104.992	82.9609	1088.58	90.7149
MRNA15967___ENSRNOT00000001292	ENSRNOT00000001292	MRNA15967	2533	ENSRNOG00000000967	ENSRNOP00000001292	Aacs	Aacs	0.0205936	6.33481	0.874572	0.898671	595.737	-0.0336017	-0.0337496	0.10402	-0.32303	0.746673	0.7865	89.4415	83.897	81.428	74.7346	68.5657	80.974	89.1377	71.4473	90.8598	74.2731	69.9949	90.5844	965.338	80.4448
MRNA15968___ENSRNOT00000001295	ENSRNOT00000001295	MRNA15968	838	ENSRNOG00000000979	ENSRNOP00000001295	Bri3bp	Bri3bp	1.04476	4.18793	2.0822e-08	8.12073e-08	132.808	-1.0529	-1.06151	0.141144	-7.45977	8.66726e-14	4.63155e-13	9.83627	11.055	13.2801	9.7749	12.0575	14.2818	22.5202	25.8272	25.1519	19.532	28.3085	23.3187	214.944	17.912
MRNA10633___ENSRNOT00000001300	ENSRNOT00000001300	MRNA10633	2038	ENSRNOG00000000982	ENSRNOP00000001300	Zkscan5	Zkscan5	-0.273698	4.61564	0.0930903	0.128674	179.556	0.257579	0.259172	0.123134	2.09187	0.0364505	0.0541618	26.5351	28.4705	28.3076	27.345	25.7346	23.0606	18.6293	27.2755	22.2637	21.074	24.3668	18.087	291.15	24.2625
MRNA10632___ENSRNOT00000001302	ENSRNOT00000001302	MRNA10632	1317	ENSRNOG00000000983	ENSRNOP00000001302	Zfp394	Zfp394	0.408537	4.09317	0.0295226	0.0456326	124.435	-0.419589	-0.42315	0.143798	-2.91791	0.00352385	0.00623932	15.6694	17.8698	15.7264	13.3631	12.7773	11.1372	16.6249	20.1549	20.0975	21.4595	16.2445	20.3292	201.454	16.7878
MRNA6591.3.53c3cfd0___ENSRNOT00000001305	ENSRNOT00000001305	MRNA6591.3.53c3cfd0	3817	ENSRNOG00000000986	ENSRNOP00000001305	Camsap3	Camsap3	-0.273005	6.23852	0.0375277	0.0566757	557.014	0.257885	0.258898	0.0982837	2.62389	0.00869323	0.0143924	81.6639	98.8894	75.4869	80.5501	89.4414	68.2645	76.1679	62.3957	66.5503	67.5911	69.0393	67.1161	903.157	75.2631
MRNA10628___ENSRNOT00000001307	ENSRNOT00000001307	MRNA10628	446	ENSRNOG00000000989	ENSRNOP00000001307	Bud31	Bud31	-0.0960183	5.55437	0.48466	0.551454	346.016	0.0818264	0.0821187	0.0937871	0.87247	0.382952	0.44722	41.2895	53.6093	47.3541	46.771	45.1706	55.555	43.154	45.8614	42.0001	47.9306	47.4197	44.6943	560.81	46.7341
MRNA6590.2.53c3cfd0___ENSRNOT00000001309	ENSRNOT00000001309	MRNA6590.2.53c3cfd0	2533	ENSRNOG00000000988	ENSRNOP00000001309	Xab2	Xab2	-0.313776	6.1989	0.0210696	0.0335314	541.827	0.298447	0.299871	0.108278	2.75631	0.00584572	0.00999051	92.1865	88.8945	84.0491	74.7346	73.6047	73.3745	61.3116	71.568	74.0117	71.8316	58.767	54.1114	878.445	73.2038
MRNA10627___ENSRNOT00000001310	ENSRNOT00000001310	MRNA10627	848	ENSRNOG00000000990	ENSRNOP00000001310	Pdap1	Pdap1	-0.333531	7.77831	0.0107575	0.0180964	1622.83	0.318972	0.32021	0.0977294	3.26383	0.00109917	0.00212243	213.653	273.65	240.265	224.204	229.632	285.768	197.14	184.653	182.321	169.62	210.462	220.183	2631.55	219.296
MRNA6589.1.53c3cfd0___ENSRNOT00000001313	ENSRNOT00000001313	MRNA6589.1.53c3cfd0	448	ENSRNOG00000000993	ENSRNOP00000001313	Pcp2	Pcp2	0.0633984	7.28425	0.949009	0.958372	1152.61	-0.0466312	-0.0781348	0.772563	-0.0603591	0.95187	0.960192	367.831	208.38	260.36	30.9332	17.8163	27.3844	66.2637	445.58	277.995	163.452	0.119445	0.298958	1866.41	155.534
MRNA6586___ENSRNOT00000001327	ENSRNOT00000001327	MRNA6586	720	ENSRNOG00000001003	ENSRNOP00000001327	Trappc5	Trappc5	0.584708	6.04146	6.22404e-05	0.000153361	486.1	-0.594622	-0.598268	0.122574	-4.85113	1.22759e-06	3.42875e-06	59.0176	59.3639	57.6636	46.3998	41.0314	51.1001	76.4037	72.2921	68.9572	76.5861	79.5505	98.5067	786.873	65.5728
MRNA10622___ENSRNOT00000001331	ENSRNOT00000001331	MRNA10622	1648	ENSRNOG00000001006	ENSRNOP00000001331	Nptx2	Nptx2	0.135792	6.38321	0.625487	0.683099	615.328	-0.140775	-0.146148	0.296382	-0.474979	0.634802	0.686679	75.4877	100.252	96.4555	75.972	44.6307	82.8084	120.265	36.3271	62.3383	58.2106	166.626	78.7755	998.149	83.1791
MRNA6585___ENSRNOT00000001332	ENSRNOT00000001332	MRNA6585	998	ENSRNOG00000001005	ENSRNOP00000001332	Fcer2-201	Fcer2-201	NA	NA	NA	NA	1.50528	0.542256	0.820696	0.74385	0.728986	0.46601	0.531143	NA	NA	NA	NA	NA	NA	NA	NA	NA	NA	NA	NA	0	#DIV/0!
MRNA15971___ENSRNOT00000001334	ENSRNOT00000001334	MRNA15971	7437	ENSRNOG00000001004	ENSRNOP00000001334	Ncor2	Ncor2	-0.379615	8.98373	0.0138259	0.0227319	3743.97	0.363936	0.366646	0.134907	2.69769	0.00698234	0.0117769	518.921	531.701	481.404	537.372	830.347	533.931	423.05	484.2	451.05	376.506	503.82	400.156	6072.46	506.038
MRNA10620___ENSRNOT00000001336	ENSRNOT00000001336	MRNA10620	616	ENSRNOG00000001009	ENSRNOP00000001336	Bri3	Bri3	-0.0297008	5.57832	0.877045	0.900567	351.783	0.0153895	0.0155861	0.175824	0.0875281	0.930252	0.942717	45.5214	66.3301	45.432	44.0489	28.794	57.6514	45.63	38.1374	41.8798	50.3721	49.9281	56.3536	570.079	47.5066
MRNA15972___ENSRNOT00000001337	ENSRNOT00000001337	MRNA15972	835	ENSRNOG00000001011	ENSRNOP00000001337	Fam101a	Fam101a	3.04595	3.71495	5.05187e-34	1.48173e-32	94.9014	-3.01148	-3.06794	0.210951	-14.2757	3.10038e-46	9.57187e-45	2.51626	3.9374	3.32003	2.35092	1.4397	2.88257	25.5858	17.7411	23.9485	26.5995	18.1557	24.6641	153.142	12.7618
MRNA15973___ENSRNOT00000001338	ENSRNOT00000001338	MRNA15973	775	ENSRNOG00000021705	ENSRNOP00000001338	LOC100912514	LOC100912514	1.85147	5.92474	3.7041e-33	1.02925e-31	448.282	-1.85388	-1.86639	0.128456	-14.432	3.25347e-47	1.05186e-45	25.7344	21.9586	24.4634	29.9434	32.9331	22.2744	91.26	110.188	89.7767	102.543	97.8256	75.6364	724.537	60.3781
MRNA10619.3.53c3d00f___ENSRNOT00000001347	ENSRNOT00000001347	MRNA10619.3.53c3d00f	3542	ENSRNOG00000001010	ENSRNOP00000001347	Tecpr1	Tecpr1	0.199547	7.93827	0.116819	0.157565	1814.55	-0.212277	-0.212943	0.0879235	-2.41434	0.0157638	0.0249381	241.675	238.364	215.627	222.843	215.055	234.799	319.292	255.979	277.153	233.485	232.679	252.919	2939.87	244.989
MRNA15977___ENSRNOT00000001349	ENSRNOT00000001349	MRNA15977	1605	ENSRNOG00000001019	ENSRNOP00000001349	Atp6v0a2-201	Atp6v0a2-201	-0.0232151	4.77834	0.884689	0.906989	201.246	0.0089557	0.00899996	0.110219	0.0812536	0.93524	0.946504	26.7638	21.2014	27.4339	28.3348	30.9535	29.7429	26.647	24.6204	27.7995	29.4265	28.5474	24.6641	326.135	27.1779
MRNA7275___ENSRNOT00000001366	ENSRNOT00000001366	MRNA7275	1306	ENSRNOG00000001033	ENSRNOP00000001366	Nufip1	Nufip1	-0.555211	5.16268	0.000101622	0.0002419	263.313	0.539919	0.542008	0.0975733	5.53347	3.13963e-08	1.03303e-07	40.0313	45.583	44.5583	40.0894	39.5917	44.2868	30.8916	23.1721	27.9198	30.069	30.1002	30.7927	427.086	35.5905
MRNA15980___ENSRNOT00000001368	ENSRNOT00000001368	MRNA15980	899	ENSRNOG00000001035	ENSRNOP00000001368	Gtf2h3	Gtf2h3	1.02557	5.55847	5.81971e-13	3.74215e-12	347.055	-1.03346	-1.0379	0.102903	-10.043	9.85846e-24	1.03495e-22	28.8226	34.9823	26.735	35.6351	26.9944	31.5773	65.0847	62.9991	53.4328	62.9651	68.2032	64.1265	561.558	46.7965
MRNA7276___ENSRNOT00000001371	ENSRNOT00000001371	MRNA7276	993	ENSRNOG00000001037	ENSRNOP00000001371	RGD1307254	RGD1307254	1.04467	5.21879	2.5436e-12	1.52489e-11	273.816	-1.05581	-1.06118	0.11172	-9.4505	3.37215e-21	3.0902e-20	17.7282	22.7158	26.735	26.2314	25.9146	25.5501	51.1716	51.5338	48.258	49.7296	53.392	44.0963	443.056	36.9214
MRNA15981.1.53c3cfcb___ENSRNOT00000001373	ENSRNOT00000001373	MRNA15981.1.53c3cfcb	1046	ENSRNOG00000001039	ENSRNOP00000001373	Eif2b1	Eif2b1	1.2778	6.10667	3.60955e-23	5.52785e-22	508.715	-1.2865	-1.2899	0.0807641	-15.9291	3.98099e-57	1.81044e-55	42.5476	39.6769	41.5877	39.7182	35.2726	41.2732	99.8672	88.7057	107.467	89.1791	96.5117	101.048	822.855	68.5713
MRNA10612___ENSRNOT00000001379	ENSRNOT00000001379	MRNA10612	942	ENSRNOG00000001044	ENSRNOP00000001379	Aimp2	Aimp2	-0.885327	5.61489	1.15611e-09	5.1911e-09	360.835	0.868001	0.872561	0.113525	7.64592	2.07451e-14	1.16122e-13	56.387	68.9046	58.7121	60.5054	68.2058	67.2163	35.49	29.4479	31.6505	28.6555	38.4614	42.0036	585.64	48.8033
MRNA10611___ENSRNOT00000001382	ENSRNOT00000001382	MRNA10611	898	ENSRNOG00000001048	ENSRNOP00000001382	Ankrd61	Ankrd61	-0.786956	1.0626	0.0346259	0.0526661	13.4471	0.740026	0.781814	0.354894	2.0852	0.0370508	0.0549793	2.85938	1.81726	1.57264	3.34079	2.69944	1.57231	1.53279	1.81032	1.92551	0.642501	1.3139	0.747396	21.8342	1.81952
MRNA15982___ENSRNOT00000001387	ENSRNOT00000001387	MRNA15982	1711	ENSRNOG00000001043	ENSRNOP00000001387	Ddx55	Ddx55	1.43333	5.77214	2.70389e-26	5.10786e-25	402.988	-1.44359	-1.448	0.0868027	-16.6307	4.17565e-62	2.2656e-60	30.1951	34.8309	30.055	28.5823	26.9944	25.419	80.0588	73.9817	80.7509	82.6256	81.9394	76.2344	651.668	54.3056
MRNA10610.2.53c3d00e___ENSRNOT00000001392	ENSRNOT00000001392	MRNA10610.2.53c3d00e	1823	ENSRNOG00000001050	ENSRNOP00000001392	Eif2ak1	Eif2ak1	0.483465	7.09279	7.4092e-05	0.000180524	1009.5	-0.495667	-0.496994	0.0812825	-6.09808	1.07353e-09	4.07057e-09	115.633	113.125	122.317	109.38	103.658	117.399	129.816	167.998	165.233	162.039	163.64	164.278	1634.51	136.21
MRNA15983___ENSRNOT00000001397	ENSRNOT00000001397	MRNA15983	1277	ENSRNOG00000001053	ENSRNOP00000001397	Tmed2	Tmed2	0.191344	7.77673	0.113128	0.153122	1622.58	-0.204463	-0.20489	0.0718141	-2.84712	0.00441169	0.00769448	196.039	208.834	211.958	201.932	182.842	225.365	212.115	227.98	233.708	251.475	228.14	247.836	2628.22	219.019
MRNA15984___ENSRNOT00000001401	ENSRNOT00000001401	MRNA15984	1488	ENSRNOG00000001055	ENSRNOP00000001401	Rilpl1	Rilpl1	0.537898	7.09188	0.000274857	0.000613232	1008.59	-0.547001	-0.551043	0.134389	-4.07028	4.69565e-05	0.000109429	99.1634	116.911	106.416	110.988	104.378	128.274	202.328	117.912	146.579	135.953	179.646	184.906	1633.45	136.121
MRNA15985___ENSRNOT00000001402	ENSRNOT00000001402	MRNA15985	700	ENSRNOG00000001060	ENSRNOP00000001402	Snrnp35	Snrnp35	0.0122975	5.68584	0.92736	0.941198	379.156	-0.024524	-0.0246182	0.0972208	-0.252251	0.800847	0.83355	51.9264	57.3952	48.9267	54.4425	44.9906	48.0865	50.8179	48.8786	57.4042	44.3326	48.9725	58.2969	614.471	51.2059
MRNA15986___ENSRNOT00000001403	ENSRNOT00000001403	MRNA15986	681	ENSRNOG00000001061	ENSRNOP00000001403	Rilpl2	Rilpl2	-1.31219	4.79335	1.477e-13	1.00039e-12	203.292	1.28819	1.29985	0.148585	8.66966	4.3341e-18	3.20093e-17	40.7176	46.1888	42.2867	37.4911	24.4749	44.1557	16.0354	14.9653	16.9685	17.0905	14.9307	14.7984	330.104	27.5086
MRNA10609.1.53c3d00e___ENSRNOT00000001404	ENSRNOT00000001404	MRNA10609.1.53c3d00e	4276	ENSRNOG00000001059	ENSRNOP00000001404	Usp42	Usp42	0.300307	6.05624	0.0232358	0.0366648	490.82	-0.313829	-0.314892	0.0913468	-3.43558	0.000591291	0.00118561	61.7626	61.4841	58.7121	60.2579	62.9869	51.2311	72.1591	82.5506	80.7509	70.6751	70.4727	62.0338	795.077	66.2564
MRNA6489.1.53c3cf80___ENSRNOT00000001409	ENSRNOT00000001409	MRNA6489.1.53c3cf80	1588	ENSRNOG00000001058	ENSRNOP00000001409	Timm44	Timm44	-0.867925	5.54786	1.02548e-09	4.62526e-09	344.346	0.851197	0.854986	0.104591	8.13836	4.00678e-16	2.56809e-15	61.877	70.2675	55.9163	61.619	57.2281	53.9827	33.014	30.2927	36.3439	34.9521	27.2335	36.0245	558.751	46.5626
MRNA10608.1.53c3d00e___ENSRNOT00000001412	ENSRNOT00000001412	MRNA10608.1.53c3d00e	2130	ENSRNOG00000001065	ENSRNOP00000001412	Cyth3	Cyth3	-0.564745	6.09184	2.61378e-05	6.79773e-05	502.902	0.548991	0.551213	0.0997892	5.50151	3.76544e-08	1.22972e-07	94.9315	78.2938	87.7186	70.8989	80.4432	74.4227	47.9881	63.4819	56.8024	53.1991	54.5865	52.9156	815.682	67.9735
MRNA6490___ENSRNOT00000001415	ENSRNOT00000001415	MRNA6490	2127	ENSRNOG00000001069	ENSRNOP00000001415	Elavl1	Elavl1	0.751312	5.73369	1.17863e-08	4.74431e-08	392.234	-0.764776	-0.767027	0.0851665	-8.97978	2.7132e-19	2.17691e-18	37.6295	38.9197	42.6361	33.4079	39.5917	44.5488	69.3293	69.2749	67.8741	63.9931	64.7393	62.9307	634.875	52.9063
MRNA15989___ENSRNOT00000001419	ENSRNOT00000001419	MRNA15989	167	ENSRNOG00000001070	ENSRNOP00000001419	Cdk2ap1	Cdk2ap1	-0.99235	5.53005	9.99466e-11	5.05835e-10	340.132	0.971827	0.978329	0.127973	7.59402	3.10129e-14	1.70805e-13	70.3408	58.1524	62.731	58.2782	63.8867	53.9827	25.7037	36.2064	29.725	39.0641	27.7113	26.1588	551.941	45.9951
MRNA15993.10.53c3cfcd___ENSRNOT00000001433	ENSRNOT00000001433	MRNA15993.10.53c3cfcd	1207	ENSRNOG00000001081	ENSRNOP00000001433	Ogfod2	Ogfod2	1.31515	5.2283	3.4228e-17	3.27615e-16	275.615	-1.32009	-1.32848	0.124759	-10.5811	3.64574e-26	4.50986e-25	19.3294	22.4129	21.8423	20.0447	16.1966	27.7775	56.3595	46.3442	48.9801	56.5401	56.8559	53.0651	445.748	37.1457
MRNA10603___ENSRNOT00000001438	ENSRNOT00000001438	MRNA10603	1326	ENSRNOG00000001083	ENSRNOP00000001438	Kdelr2	Kdelr2	-0.189601	5.82857	0.162398	0.211973	418.779	0.175155	0.175842	0.0982611	1.78255	0.0746595	0.103723	63.3639	71.1761	56.2657	55.8035	55.4284	59.6168	48.1061	56.482	53.0718	60.7806	51.4809	47.2354	678.811	56.5676
MRNA19862___ENSRNOT00000001444	ENSRNOT00000001444	MRNA19862	1079	ENSRNOG00000001088	ENSRNOP00000001444	Rfc3	Rfc3	0.749982	4.10274	7.26925e-05	0.000177157	125.063	-0.756386	-0.763319	0.1495	-5.05942	4.20528e-07	1.23665e-06	14.7544	14.3867	11.7075	11.2597	10.7977	12.4475	20.28	23.6548	26.3554	20.303	16.1251	20.3292	202.401	16.8667
MRNA15995___ENSRNOT00000001445	ENSRNOT00000001445	MRNA15995	807	ENSRNOG00000001086	ENSRNOP00000001445	Vps37b	Vps37b	0.026504	4.59556	0.888441	0.910033	176.939	-0.0402337	-0.0405373	0.135856	-0.296149	0.767116	0.804093	24.5907	29.2276	24.4634	18.9311	21.4155	23.5847	27.2365	24.4997	26.235	19.6605	27.1141	19.8807	286.84	23.9033
MRNA10602___ENSRNOT00000001447	ENSRNOT00000001447	MRNA10602	1023	ENSRNOG00000001089	ENSRNOP00000001447		Zdhhc4	-1.59749	3.88145	5.67414e-16	4.8072e-15	107.574	1.57288	1.58668	0.146055	10.7691	4.81589e-27	6.32121e-26	19.9013	24.3816	21.6675	23.2618	23.3951	18.7367	5.07	7.24128	6.85962	7.96701	7.88338	8.37083	174.736	14.5613
MRNA19864___ENSRNOT00000001449	ENSRNOT00000001449	MRNA19864	3159	ENSRNOG00000001092	ENSRNOP00000001449	Kl	Kl	-3.59217	4.44473	1.10459e-10	5.55675e-10	159.173	3.03652	3.5831	0.563081	5.39269	6.94111e-08	2.21083e-07	83.494	33.7708	71.6427	25.6127	2.15955	22.4054	4.59837	1.56894	1.32379	3.98351	3.22502	5.08229	258.867	21.5723
MRNA18092___ENSRNOT00000001455	ENSRNOT00000001455	MRNA18092	2240	ENSRNOG00000001099	ENSRNOP00000001455	Rbak	Rbak	0.975392	4.44649	5.85851e-09	2.43845e-08	159.388	-0.982862	-0.988871	0.122406	-8.02955	9.78335e-16	6.10624e-15	17.2707	14.0838	15.9012	12.1258	13.3172	14.1508	24.053	29.0858	31.7709	29.298	27.353	29.4474	257.858	21.4881
MRNA18094.3.53c3d003___ENSRNOT00000001458	ENSRNOT00000001458	MRNA18094.3.53c3d003	3715	ENSRNOG00000001101	ENSRNOP00000001458	Rnf216	Rnf216	0.599201	6.83029	1.28497e-06	4.00419e-06	840.958	-0.61059	-0.611932	0.0737249	-8.282	1.21123e-16	8.10943e-16	95.2746	85.7142	88.2428	95.0268	85.6621	91.4561	140.663	148.929	130.092	128.886	150.143	121.676	1361.77	113.48
MRNA18102___ENSRNOT00000001466	ENSRNOT00000001466	MRNA18102	2157	ENSRNOG00000001104	ENSRNOP00000001466	Foxk1	Foxk1	-0.0755915	4.80172	0.676066	0.727095	204.604	0.0614867	0.062123	0.158549	0.38781	0.698157	0.743904	28.4794	22.2615	25.6865	27.8399	39.5917	26.4672	33.4856	26.7927	21.3009	22.359	30.8169	26.6073	331.689	27.6407
MRNA19871.1.53c3d00b___ENSRNOT00000001475	ENSRNOT00000001475	MRNA19871.1.53c3d00b	7637	ENSRNOG00000001111	ENSRNOP00000001475	Brca2	Brca2	2.27389	5.76323	3.06747e-25	5.39822e-24	400.431	-2.24359	-2.28802	0.217206	-10.3293	5.19195e-25	6.02795e-24	20.13	14.9924	21.3181	16.7039	21.9554	15.8541	82.1812	128.653	107.106	97.7887	77.0422	43.1995	646.925	53.9104
MRNA18099___ENSRNOT00000001476	ENSRNOT00000001476	MRNA18099	1567	ENSRNOG00000001114	ENSRNOP00000001476	Wipi2	Wipi2	0.892251	6.77397	3.68603e-13	2.4072e-12	808.992	-0.902827	-0.904967	0.0765178	-11.7989	3.95368e-32	6.88909e-31	77.7752	79.6567	71.9922	82.901	70.7253	75.2089	159.646	151.343	139.479	127.472	136.645	136.474	1309.32	109.11
MRNA18098___ENSRNOT00000001477	ENSRNOT00000001477	MRNA18098	1817	ENSRNOG00000001115	ENSRNOP00000001477	Slc29a4	Slc29a4	-2.39318	4.88788	7.6741e-20	9.25227e-19	217.529	2.31382	2.38011	0.258846	8.93899	3.92734e-19	3.11685e-18	67.7102	69.5103	49.4509	37.3673	51.1093	21.8813	7.66395	10.2585	7.70203	8.48101	8.00283	14.4995	353.637	29.4698
MRNA18096___ENSRNOT00000001479	ENSRNOT00000001479	MRNA18096	1714	ENSRNOG00000001117	ENSRNOP00000001479	RGD1565987	RGD1565987	3.60425	3.97664	9.62614e-46	4.78019e-44	114.006	-3.55319	-3.62407	0.217377	-16.3457	4.66465e-60	2.33445e-58	2.28751	1.21151	2.79581	2.47466	1.61966	3.40667	31.9528	30.6548	25.9943	19.9175	32.9669	28.8495	184.132	15.3443
MRNA17757___ENSRNOT00000001485	ENSRNOT00000001485	MRNA17757	782	ENSRNOG00000001123	ENSRNOP00000001485	RGD1562310	RGD1562310	1.83945	5.00662	1.30223e-29	3.01679e-28	235.92	-1.84057	-1.85226	0.124795	-14.7488	3.13409e-49	1.09743e-47	17.385	11.2065	15.2022	11.6309	12.0575	15.5921	48.1061	50.0855	51.2666	51.9141	53.392	43.4984	381.337	31.7781
MRNA17756___ENSRNOT00000001486	ENSRNOT00000001486	MRNA17756	2659	ENSRNOG00000001124	ENSRNOP00000001486	Rnft2	Rnft2	-0.844179	7.45106	5.83414e-11	3.03539e-10	1292.16	0.828154	0.830826	0.0891827	9.28604	1.60133e-20	1.4018e-19	218.457	259.111	220.17	242.516	185.361	221.172	137.597	131.188	112.762	120.019	127.448	121.228	2097.03	174.753
MRNA17748___ENSRNOT00000001498	ENSRNOT00000001498	MRNA17748	1112	ENSRNOG00000001134	ENSRNOP00000001498	Rfc5	Rfc5	1.3643	5.30729	4.47776e-18	4.65937e-17	291.124	-1.36895	-1.37833	0.129518	-10.5696	4.12373e-26	5.08965e-25	20.7019	23.3215	24.2886	19.1786	17.6363	26.5983	53.5298	62.1543	61.6162	56.2831	62.1115	43.4984	470.919	39.2432
MRNA17747___ENSRNOT00000001499	ENSRNOT00000001499	MRNA17747	1166	ENSRNOG00000001135	ENSRNOP00000001499	Wsb2	Wsb2	-1.13255	7.78895	1.29583e-16	1.16474e-15	1632.96	1.11431	1.11951	0.107116	10.4028	2.40667e-25	2.85467e-24	316.248	342.403	289.367	318.612	253.747	300.311	145.733	118.636	142.849	113.209	145.962	164.278	2651.35	220.946
MRNA7953___ENSRNOT00000001500	ENSRNOT00000001500	MRNA7953	610	ENSRNOG00000001136	ENSRNOP00000001500	Pebp1	Pebp1	0.396198	10.117	0.00477638	0.00865148	8226.22	-0.408075	-0.409968	0.106782	-3.82156	0.00013261	0.00029179	987.974	1194.7	924.89	836.682	831.607	976.405	1207.96	1173.81	1474.46	1148.53	1174.15	1391.5	13322.7	1110.22
MRNA7952___ENSRNOT00000001503	ENSRNOT00000001503	MRNA7952	2640	ENSRNOG00000001138	ENSRNOP00000001503	Taok3	Taok3	0.203545	6.97285	0.103091	0.141002	928.286	-0.216216	-0.216781	0.0802848	-2.69311	0.00707883	0.0119213	126.385	109.642	107.464	115.319	127.773	112.42	148.917	124.429	140.081	117.706	133.062	140.809	1504.01	125.334
MRNA7951.1.53c3d00b___ENSRNOT00000001504	ENSRNOT00000001504	MRNA7951.1.53c3d00b	899	ENSRNOG00000001139	ENSRNOP00000001504		Suds3	-1.59506	6.10127	1.7815e-28	3.8933e-27	505.694	1.57472	1.5828	0.112245	14.0294	1.0304e-44	3.044e-43	111.973	108.127	106.94	104.554	91.061	94.6007	40.4421	30.6548	33.4557	25.5715	36.6697	37.5193	821.569	68.4641
MRNA7950___ENSRNOT00000001507	ENSRNOT00000001507	MRNA7950	1664	ENSRNOG00000001141	ENSRNOP00000001507		Srrm4	0.289324	4.75651	0.0937135	0.129446	198.197	-0.300396	-0.302887	0.142161	-2.11307	0.0345948	0.0516355	24.0188	21.05	28.3076	20.7871	25.5547	24.8949	30.3021	26.7927	23.9485	24.5435	38.9391	31.9885	321.128	26.7606
MRNA7946___ENSRNOT00000001508	ENSRNOT00000001508	MRNA7946	1363	ENSRNOG00000001142	ENSRNOP00000001508	Prkab1	Prkab1	-0.430399	5.30527	0.00384995	0.00709254	290.716	0.41405	0.416357	0.116959	3.54012	0.00039995	0.00082272	46.7795	47.2488	45.2572	46.8948	45.7105	38.9147	29.8305	37.534	33.3353	36.4941	38.7002	24.8135	471.513	39.2928
MRNA4722___ENSRNOT00000001515	ENSRNOT00000001515	MRNA4722	2682	ENSRNOG00000001145	ENSRNOP00000001515	Ccdc64	Ccdc64	-1.06164	6.60291	2.6219e-17	2.54354e-16	716.947	1.0459	1.04877	0.0822312	12.7191	4.63456e-37	1.00584e-35	130.273	137.052	112.881	148.727	130.473	127.357	59.543	63.844	68.5962	63.2221	57.5726	64.276	1163.82	96.9848
MRNA4724.1.53c3d015___ENSRNOT00000001517	ENSRNOT00000001517	MRNA4724.1.53c3d015	8011	ENSRNOG00000021871	ENSRNOP00000001517		Gcn1l1	-0.531045	7.49885	2.5355e-05	6.61472e-05	1336.55	0.515821	0.51732	0.0846739	6.09185	1.11613e-09	4.22405e-09	232.296	212.62	223.665	217.894	206.597	188.022	139.13	160.032	169.084	144.177	129.598	144.546	2167.66	180.638
MRNA4726___ENSRNOT00000001523	ENSRNOT00000001523	MRNA4726	1069	ENSRNOG00000001151	ENSRNOP00000001523	Sirt4	Sirt4	0.233455	3.24974	0.27604	0.339042	68.4442	-0.242839	-0.245522	0.163736	-1.48311	0.138046	0.181022	8.92127	9.23775	8.03796	9.4037	7.91835	7.33745	9.43256	10.2585	11.4327	10.1515	7.04727	11.6594	110.838	9.23653
MRNA4728___ENSRNOT00000001525	ENSRNOT00000001525	MRNA4728	393	ENSRNOG00000001153	ENSRNOP00000001525	Pla2g1b	Pla2g1b	NA	NA	NA	NA	2.96241	0.571311	0.710024	0.621892	0.918666	0.35827	0.422149	NA	NA	NA	NA	NA	NA	NA	NA	NA	NA	NA	NA	0	#DIV/0!
MRNA16816___ENSRNOT00000001527	ENSRNOT00000001527	MRNA16816	1638	ENSRNOG00000001152	ENSRNOP00000001527	Glp1r	Glp1r	1.01439	0.362977	0.067854	0.0970856	7.73408	-0.914212	-1.05304	0.5301	-1.7246	0.0845992	0.116371	0.343126	1.06007	0.524215	0.86613	0.899812	0.393078	0.471628	1.44826	0.722065	1.542	0.477781	3.73698	12.4851	1.04043
MRNA4729.1.53c3d015___ENSRNOT00000001532	ENSRNOT00000001532	MRNA4729.1.53c3d015	928	ENSRNOG00000001156	ENSRNOP00000001532	Msi1	Msi1	-0.568829	4.70073	0.000357504	0.000782483	190.729	0.553335	0.556596	0.120151	4.60531	4.11844e-06	1.08583e-05	31.2244	35.2852	28.4823	32.418	30.2337	26.9913	18.3935	20.2756	18.172	23.901	19.1112	24.8135	309.302	25.7752
MRNA9989___ENSRNOT00000001542	ENSRNOT00000001542	MRNA9989	889	ENSRNOG00000001168	ENSRNOP00000001542	Rsph1	Rsph1	-0.55604	2.91163	0.129751	0.173168	53.7154	0.51381	0.541406	0.346362	1.48345	0.137956	0.180947	10.4081	8.48056	5.41689	12.6208	5.57884	9.17182	5.65954	1.68963	4.69342	5.78251	5.49448	12.1078	87.1044	7.2587
MRNA9990___ENSRNOT00000001544	ENSRNOT00000001544	MRNA9990	1492	ENSRNOG00000001169	ENSRNOP00000001544	Slc37a1	Slc37a1	0.159351	2.85628	0.538677	0.603048	51.7887	-0.171968	-0.175092	0.208204	-0.825959	0.408827	0.473351	6.86252	7.26905	6.81479	5.32051	8.45824	4.97899	8.60721	6.0344	4.69342	7.71001	8.48061	8.66979	83.8995	6.99163
MRNA4418___ENSRNOT00000001550	ENSRNOT00000001550	MRNA4418	467	ENSRNOG00000022044	ENSRNOP00000001550	Cabp4	Cabp4	NA	NA	NA	NA	0.540395	1.50875	4.96283	0.767897	1.96478	0.0494395	0.0713251	NA	NA	NA	NA	NA	NA	NA	NA	NA	NA	NA	NA	0	#DIV/0!
MRNA4738___ENSRNOT00000001551	ENSRNOT00000001551	MRNA4738	654	ENSRNOG00000001173	ENSRNOP00000001551	Cabp1-201	Cabp1-201	-0.808345	7.14032	3.14882e-07	1.06529e-06	1041.23	0.789166	0.796148	0.146872	5.37315	7.73717e-08	2.44943e-07	186.889	169.157	173.865	180.031	199.218	166.927	110.361	86.0506	113.725	101.515	137.123	65.3224	1690.18	140.849
MRNA4740___ENSRNOT00000001553	ENSRNOT00000001553	MRNA4740	1499	ENSRNOG00000001175	ENSRNOP00000001553	Unc119b	Unc119b	0.122316	5.88048	0.389236	0.456551	434.36	-0.135393	-0.13611	0.11397	-1.18798	0.234841	0.291161	62.5633	61.0298	59.411	51.4729	47.6901	54.6378	50.7	70.4818	67.6334	64.8926	52.5559	60.539	703.608	58.634
MRNA4741___ENSRNOT00000001556	ENSRNOT00000001556	MRNA4741	1399	ENSRNOG00000001177	ENSRNOP00000001556	Acads	Acads	0.49892	5.27659	0.00573598	0.0102216	285.37	-0.50809	-0.514566	0.17556	-2.8941	0.00380243	0.0067001	34.8845	37.7082	26.036	30.6858	29.1539	32.6255	35.2542	45.7408	45.6104	48.8301	30.2196	65.0234	461.772	38.481
MRNA9991___ENSRNOT00000001559	ENSRNOT00000001559	MRNA9991	1717	ENSRNOG00000001174	ENSRNOP00000001559	Pde9a	Pde9a	0.544061	6.25054	0.0378084	0.0570739	562.17	-0.540567	-0.558949	0.280903	-1.92439	0.0543062	0.0777729	69.6545	61.7869	67.2742	61.2478	48.4099	61.7132	65.6742	163.049	127.926	89.6931	34.7586	58.5958	909.784	75.8153
MRNA4742___ENSRNOT00000001562	ENSRNOT00000001562	MRNA4742	951	ENSRNOG00000001178	ENSRNOP00000001562	Sppl3-ps1	Sppl3-ps1	-0.125036	6.0405	0.330405	0.396352	485.378	0.110772	0.111078	0.0824665	1.34324	0.179195	0.228875	68.1677	79.6567	67.9732	59.1443	64.2466	71.2781	66.4995	61.9129	59.811	61.9371	64.2615	61.8844	786.773	65.5644
MRNA9993___ENSRNOT00000001564	ENSRNOT00000001564	MRNA9993	932	ENSRNOG00000001182	ENSRNOP00000001564	Ndufv3	Ndufv3	0.313941	7.22751	0.0151212	0.0246997	1108.34	-0.326601	-0.327834	0.0964152	-3.38744	0.000705486	0.00139999	124.097	161.131	124.064	118.165	123.454	149.239	161.179	153.998	157.651	171.676	164.118	186.251	1795.02	149.585
MRNA9994___ENSRNOT00000001566	ENSRNOT00000001566	MRNA9994	1425	ENSRNOG00000001184	ENSRNOP00000001566	Pknox1	Pknox1	0.242544	3.84024	0.226505	0.284258	103.964	-0.252484	-0.255094	0.158546	-1.5925	0.111272	0.148943	13.6107	12.1151	13.2801	16.0853	12.0575	9.95797	11.7907	17.017	17.2092	12.4645	17.3196	15.5458	168.453	14.0378
MRNA13940___ENSRNOT00000001577	ENSRNOT00000001577	MRNA13940	1382	ENSRNOG00000001191	ENSRNOP00000001577	Tchp	Tchp	-0.887835	4.87846	2.62937e-07	8.97115e-07	216.009	0.866115	0.873863	0.147629	5.86685	4.44148e-09	1.58873e-08	36.257	38.0111	38.0929	36.7487	45.8904	32.7565	19.3367	26.31	25.7536	17.476	16.1251	17.788	350.546	29.2122
MRNA9998___ENSRNOT00000001579	ENSRNOT00000001579	MRNA9998	2407	ENSRNOG00000001189	ENSRNOP00000001579	Sik1	Sik1	1.44637	4.37959	1.07554e-05	2.94533e-05	151.769	-1.3922	-1.45857	0.328026	-4.24418	2.19391e-05	5.33273e-05	9.60752	16.9611	11.358	7.67144	11.5176	8.90976	10.0221	19.4308	44.768	27.1135	55.6615	22.7208	245.742	20.4785
MRNA10001.5.53c3d002___ENSRNOT00000001583	ENSRNOT00000001583	MRNA10001.5.53c3d002	1700	ENSRNOG00000001194	ENSRNOP00000001583		Rrp1b	0.948364	4.78755	3.01463e-10	1.43588e-09	202.417	-0.958432	-0.962327	0.100012	-9.58313	9.41471e-22	8.86471e-21	18.1857	17.4154	18.3475	19.7973	18.8961	19.1298	39.4988	35.2409	39.9543	31.611	33.9224	35.576	327.575	27.2979
MRNA13937___ENSRNOT00000001586	ENSRNOT00000001586	MRNA13937	2875	ENSRNOG00000001195	ENSRNOP00000001586	Trpv4	Trpv4	-0.703341	2.12735	0.0864452	0.120435	30.3145	0.645766	0.692934	0.39683	1.62731	0.103671	0.139792	9.15002	7.42049	6.46532	2.96959	0.899812	3.5377	2.35814	2.53445	2.64757	2.6985	4.77781	3.73698	49.1964	4.0997
MRNA13936.3.53c3cf84___ENSRNOT00000001588	ENSRNOT00000001588	MRNA13936.3.53c3cf84	1192	ENSRNOG00000001198	ENSRNOP00000001588	Fam222a	Fam222a	0.068556	4.48054	0.76559	0.805246	163.362	-0.0810048	-0.0826182	0.217922	-0.371714	0.710106	0.75429	28.4794	24.8359	21.4928	19.1786	23.0352	12.1854	16.1533	34.5168	23.5875	19.1465	19.3501	22.7208	264.682	22.0569
MRNA10003___ENSRNOT00000001593	ENSRNOT00000001593	MRNA10003	445	ENSRNOG00000001201	ENSRNOP00000001593	Cstb	Cstb	-0.765824	6.02342	9.29871e-07	2.94989e-06	479.682	0.74616	0.752229	0.140847	5.29768	1.17285e-07	3.65287e-07	64.2789	91.4689	80.7291	74.9821	93.7605	84.9048	36.0795	38.8615	48.0173	52.4281	56.8559	55.9052	778.272	64.856
MRNA13942___ENSRNOT00000001595	ENSRNOT00000001595	MRNA13942	1161	ENSRNOG00000001204	ENSRNOP00000001595	Ankrd13a	Ankrd13a	-1.29079	5.58526	4.70259e-17	4.42927e-16	353.613	1.26841	1.27709	0.129382	9.80358	1.08665e-22	1.07682e-21	62.4489	51.9434	70.2448	70.6515	88.0017	64.3337	26.4112	26.7927	30.8081	29.555	23.889	28.999	574.079	47.8399
MRNA10005.1.53cf0950___ENSRNOT00000001597	ENSRNOT00000001597	MRNA10005.1.53cf0950	1048	ENSRNOG00000001203	ENSRNOP00000001597	Rrp1	Rrp1	0.0189416	5.99483	0.901926	0.921118	470.542	-0.0335669	-0.0338445	0.141998	-0.23639	0.81313	0.84393	64.2789	74.6592	61.6826	67.5581	55.4284	54.7688	57.1849	62.6371	63.9027	72.0886	45.7475	82.2135	762.151	63.5125
MRNA10007___ENSRNOT00000001602	ENSRNOT00000001602	MRNA10007	1081	ENSRNOG00000001205	ENSRNOP00000001602	Agpat3	Agpat3	-0.793196	7.24471	9.5199e-11	4.82537e-10	1120.03	0.77814	0.780024	0.0772932	10.0674	7.69975e-24	8.14568e-23	204.16	195.659	207.764	201.685	171.324	171.644	103.876	117.671	102.654	111.538	112.398	116.893	1817.26	151.439
MRNA10011___ENSRNOT00000001609	ENSRNOT00000001609	MRNA10011	784	ENSRNOG00000001211	ENSRNOP00000001609	RGD1303003	RGD1303003	-0.44008	6.95123	0.00295928	0.00557038	914.021	0.422738	0.425809	0.133278	3.17184	0.00151475	0.00286087	157.152	161.736	132.102	148.232	115.356	138.232	89.8451	84.2402	101.33	113.851	100.453	139.464	1481.99	123.5
MRNA10013___ENSRNOT00000001611	ENSRNOT00000001611	MRNA10013	1367	ENSRNOG00000001213	ENSRNOP00000001611	Aire	Aire	8.6253	1.84286	6.99025e-26	1.2961e-24	24.4545	-5.89109	-10.2888	0.65438	-9.00255	2.20535e-19	1.77987e-18	0	0	0	0	0	0	4.83419	3.49995	7.94271	3.46951	5.0167	14.649	39.412	3.28433
MRNA10014.2.53c3d002___ENSRNOT00000001625	ENSRNOT00000001625	MRNA10014.2.53c3d002	2271	ENSRNOG00000001214	ENSRNOP00000001625	Pfkl	Pfkl	-0.306341	7.42497	0.0435209	0.0648289	1270.08	0.28956	0.29183	0.138348	2.09298	0.036351	0.0540433	170.19	246.239	137.694	190.177	171.864	222.089	143.493	142.05	165.714	162.553	131.987	175.04	2059.09	171.591
MRNA10016___ENSRNOT00000001631	ENSRNOT00000001631	MRNA10016	4326	ENSRNOG00000001216	ENSRNOP00000001631	Trpm2	Trpm2	-0.768252	5.32469	2.48396e-05	6.48701e-05	294.993	0.744366	0.753908	0.176007	4.2292	2.34526e-05	5.67419e-05	36.6001	42.7057	38.0929	52.5865	70.9052	60.665	26.0574	28.3617	28.6419	37.0081	25.8002	31.0917	478.516	39.8764
MRNA10017___ENSRNOT00000001632	ENSRNOT00000001632	MRNA10017	850	ENSRNOG00000001217	ENSRNOP00000001632	Lrrc3	Lrrc3	-1.30901	0.626303	0.00471868	0.00855953	9.61391	1.18368	1.30797	0.460311	2.57147	0.0101267	0.0165457	1.60125	3.33165	1.22317	1.85599	1.25974	1.83436	1.06116	0.120688	0.240688	1.285	0.597226	1.19583	15.6068	1.30056
MRNA8261___ENSRNOT00000001636	ENSRNOT00000001636	MRNA8261	720	ENSRNOG00000001222	ENSRNOP00000001636	Ube2g2	Ube2g2	0.0738025	5.38145	0.629533	0.686919	306.696	-0.0872148	-0.0877451	0.12208	-0.714409	0.474974	0.539676	36.9432	39.9798	49.9751	37.2436	31.6734	46.3832	41.9749	48.6373	42.3611	43.3046	42.2836	36.1739	496.934	41.4111
MRNA8263___ENSRNOT00000001638	ENSRNOT00000001638	MRNA8263	1144	ENSRNOG00000001223	ENSRNOP00000001638	Pttg1ip	Pttg1ip	-0.600934	7.10121	7.69157e-06	2.14496e-05	1014.09	0.584313	0.58719	0.109957	5.314	1.07244e-07	3.35062e-07	175.452	178.698	159.536	182.506	143.97	150.811	87.2512	101.137	103.015	118.477	112.398	131.542	1644.79	137.066
MRNA8264.2.53c3cfff___ENSRNOT00000001639	ENSRNOT00000001639	MRNA8264.2.53c3cfff	2309	ENSRNOG00000001224	ENSRNOP00000001639	Itgb2	Itgb2	1.13985	5.34241	7.62925e-08	2.78693e-07	299.037	-1.13268	-1.15496	0.216488	-5.23207	1.6762e-07	5.14022e-07	16.1269	16.0525	27.9581	29.5722	30.4137	30.7911	52.8223	42.2408	45.7308	58.8531	48.8531	84.0073	483.422	40.2852
MRNA8265.1.53c3cfff___ENSRNOT00000001640	ENSRNOT00000001640	MRNA8265.1.53c3cfff	752	ENSRNOG00000001225	ENSRNOP00000001640	Fam207a	Fam207a	-1.04015	5.0043	8.30389e-11	4.23684e-10	235.575	1.02137	1.02832	0.129085	7.91236	2.52549e-15	1.5284e-14	44.6064	51.0348	38.4424	45.9049	34.1929	42.9765	16.3891	20.2756	24.5502	20.1745	20.5446	23.3187	382.411	31.8675
MRNA8266.1.53c3cfff___ENSRNOT00000001642	ENSRNOT00000001642	MRNA8266.1.53c3cfff	4409	ENSRNOG00000001227	ENSRNOP00000001642	Adarb1	Adarb1	-0.296947	8.67701	0.0635952	0.0915504	3027.24	0.28114	0.283665	0.147933	1.90045	0.0573736	0.081781	513.545	387.834	457.64	463.132	527.47	356.522	367.044	455.235	449.726	344.895	324.652	260.841	4908.54	409.045
MRNA8269___ENSRNOT00000001644	ENSRNOT00000001644	MRNA8269	1840	ENSRNOG00000001228	ENSRNOP00000001644	Pofut2	Pofut2	0.607286	6.2895	5.59058e-07	1.82966e-06	577.652	-0.621321	-0.62271	0.0742582	-8.36704	5.90836e-17	4.03462e-16	57.9883	68.4502	63.6047	57.907	62.6269	60.1409	90.0809	97.1538	102.774	92.2631	87.0756	95.0687	935.134	77.9278
MRNA18107___ENSRNOT00000001654	ENSRNOT00000001654	MRNA18107	1022	ENSRNOG00000001235	ENSRNOP00000001654	Gna12	Gna12	-2.41805	6.49422	2.51055e-61	2.11624e-59	664.405	2.3908	2.40527	0.121697	19.6455	6.31492e-86	6.85263e-84	153.148	121.908	148.353	172.112	180.502	133.777	29.0051	24.379	25.7536	29.6835	27.7113	33.7823	1080.12	90.0097
MRNA2021.1.53cf08c8___ENSRNOT00000001659	ENSRNOT00000001659	MRNA2021.1.53cf08c8	6070	ENSRNOG00000001237	ENSRNOP00000001659	Cabin1	Cabin1	0.274409	7.36122	0.0246922	0.0388224	1215.8	-0.287141	-0.28773	0.0711876	-4.03358	5.49338e-05	0.00012702	157.266	161.736	144.509	148.851	145.77	133.253	198.437	173.429	173.055	163.195	183.707	186.4	1969.61	164.134
MRNA16006___ENSRNOT00000001668	ENSRNOT00000001668	MRNA16006	1051	ENSRNOG00000001243	ENSRNOP00000001668	Zcchc8	Zcchc8	0.392174	4.96774	0.00949017	0.0161431	229.657	-0.404545	-0.406596	0.111614	-3.62451	0.000289506	0.000606225	29.5088	29.2276	24.8128	24.2516	27.5343	25.5501	33.1319	39.9477	40.4356	35.4661	33.0863	28.999	371.952	30.996
MRNA1605___ENSRNOT00000001669	ENSRNOT00000001669	MRNA1605	513	ENSRNOG00000049771	ENSRNOP00000001669	Gstt1	Gstt1	4.00252	5.65426	3.43236e-74	3.86854e-72	371.78	-3.95107	-4.02089	0.205538	-19.223	2.37528e-82	2.30381e-80	5.71876	6.36042	5.59163	6.18664	3.41929	7.59951	94.0898	82.0678	68.8369	79.6701	96.7506	143.5	599.791	49.9826
MRNA8272.1.53c3d000___ENSRNOT00000001675	ENSRNOT00000001675	MRNA8272.1.53c3d000	1490	ENSRNOG00000001245	ENSRNOP00000001675	Pcbp3	Pcbp3	-0.0942081	6.9267	0.752401	0.794624	897.265	0.0819599	0.0855338	0.315183	0.260039	0.794834	0.828945	139.995	157.799	139.441	95.0268	125.614	94.3387	76.5216	107.171	93.7481	75.9436	294.552	56.5031	1456.65	121.388
MRNA8273___ENSRNOT00000001679	ENSRNOT00000001679	MRNA8273	3361	ENSRNOG00000001249	ENSRNOP00000001679	Col6a1	Col6a1	0.473264	6.20547	0.062051	0.089546	545.723	-0.473712	-0.488769	0.272079	-1.74108	0.0816694	0.112662	52.6126	35.2852	55.5668	52.339	107.618	66.2991	85.3647	89.5505	61.0145	78.8991	48.9725	149.33	882.851	73.5709
MRNA18112___ENSRNOT00000001682	ENSRNOT00000001682	MRNA18112	1517	ENSRNOG00000001250	ENSRNOP00000001682	Lfng	Lfng	-0.145877	5.57395	0.439958	0.508142	351.073	0.128637	0.130513	0.187445	0.686266	0.492545	0.55664	54.7858	70.1161	50.4994	41.8217	44.6307	36.8183	34.193	41.8787	36.5846	59.4956	40.253	57.6989	568.776	47.398
MRNA64.2.53c3cfce___ENSRNOT00000001685	ENSRNOT00000001685	MRNA64.2.53c3cfce	4208	ENSRNOG00000001247	ENSRNOP00000001685	Clip1	Clip1	0.0435573	7.37156	0.744468	0.787988	1224.27	-0.0568258	-0.0570629	0.101305	-0.560936	0.574841	0.63281	187.69	159.011	182.602	143.778	152.248	151.728	154.694	180.791	194.958	168.335	166.507	141.557	1983.9	165.325
MRNA18113___ENSRNOT00000001688	ENSRNOT00000001688	MRNA18113	1225	ENSRNOG00000001252	ENSRNOP00000063932	Chst12	Chst12	-1.33085	5.15805	5.22733e-16	4.44367e-15	262.458	1.30747	1.31745	0.13649	9.57928	9.77249e-22	9.17793e-21	47.5801	65.27	42.4614	47.5134	59.9275	42.4524	20.0442	21.1204	18.533	19.1465	24.0085	18.2365	426.294	35.5245
MRNA16011___ENSRNOT00000001690	ENSRNOT00000001690	MRNA16011	2643	ENSRNOG00000001255	ENSRNOP00000001690	Mlxip	Mlxip	0.165683	5.50549	0.388728	0.456009	334.47	-0.176444	-0.179002	0.186889	-0.944112	0.345112	0.409531	42.662	30.742	33.8992	40.4606	69.1056	38.7837	48.5777	56.2406	54.9973	45.7461	45.1503	35.576	541.941	45.1618
MRNA17792___ENSRNOT00000001691	ENSRNOT00000001691	MRNA17792	3596	ENSRNOG00000001256	ENSRNOP00000001691	Atxn2	Atxn2	-0.4788	8.043	0.000335478	0.000738463	1949.44	0.463494	0.465374	0.0999004	4.63956	3.49155e-06	9.28145e-06	305.839	292.882	265.777	306.734	392.678	277.382	229.801	215.669	226.247	209.841	243.071	196.266	3162.19	263.516
MRNA2___ENSRNOT00000001695	ENSRNOT00000001695	MRNA2	3152	ENSRNOG00000001254	ENSRNOP00000001695	Col6a2	Col6a2	2.22638	6.73848	5.93419e-13	3.81332e-12	790.573	-2.14674	-2.24162	0.317008	-6.77188	1.27121e-11	5.72645e-11	35.342	36.6481	38.2677	38.9759	37.0723	38.3906	119.322	314.513	277.153	203.673	65.456	71.6005	1276.41	106.368
MRNA18115___ENSRNOT00000001696	ENSRNOT00000001696	MRNA18115	1711	ENSRNOG00000001258	ENSRNOP00000001696	Snx8	Snx8	-0.520626	4.72313	0.00176263	0.00345062	193.667	0.503575	0.507318	0.134795	3.73585	0.000187082	0.000402517	28.7082	37.8596	30.4045	30.6858	24.2949	33.0185	19.3367	24.9824	20.6992	24.158	17.3196	22.5713	314.039	26.1699
MRNA17795.4.53c3cf9a___ENSRNOT00000001697	ENSRNOT00000001697	MRNA17795.4.53c3cf9a	3835	ENSRNOG00000001259	ENSRNOP00000001697		NA	-0.730721	7.0477	0.000149771	0.000346723	976.314	0.70741	0.718896	0.197514	3.58157	0.000341531	0.000707863	162.527	159.011	142.412	163.699	197.059	164.438	128.165	101.74	115.169	88.4081	117.773	44.3953	1584.8	132.066
MRNA18116.1.53c3d004___ENSRNOT00000001700	ENSRNOT00000001700	MRNA18116.1.53c3d004	491	ENSRNOG00000001260	ENSRNOP00000001700	Nudt1	Nudt1	2.28592	2.78385	1.26431e-17	1.26067e-16	48.6986	-2.25979	-2.30769	0.223899	-10.0929	5.9369e-24	6.33578e-23	2.74501	2.87733	1.57264	1.60853	2.51947	1.96539	9.78628	9.41366	9.86822	14.0065	10.1528	12.1078	78.6237	6.55198
MRNA8275___ENSRNOT00000001704	ENSRNOT00000001704	MRNA8275	990	ENSRNOG00000001262	ENSRNOP00000001704	LOC499418	LOC499418	3.14416	2.32096	1.29465e-16	1.16472e-15	34.5214	-3.01826	-3.18035	0.344138	-8.77048	1.77907e-18	1.34659e-17	1.25813	1.81726	0	0.989863	0.899812	0.524104	8.3714	8.20678	10.1089	11.051	5.13614	7.32448	55.6879	4.64066
MRNA304___ENSRNOT00000001709	ENSRNOT00000001709	MRNA304	2227	ENSRNOG00000001265	ENSRNOP00000001709	Mad1l1	Mad1l1	1.06043	5.38817	1.07942e-10	5.44103e-10	308.324	-1.06568	-1.07527	0.148084	-7.19642	6.18141e-13	3.07527e-12	30.7669	28.4705	24.8128	27.2212	29.3339	20.9642	44.5688	65.0508	69.1979	60.7806	43.8364	53.663	498.667	41.5556
MRNA16035___ENSRNOT00000001712	ENSRNOT00000001712	MRNA16035	680	ENSRNOG00000001270	ENSRNOP00000001712		NA	-0.465739	1.09024	0.213872	0.27023	14.0077	0.43006	0.456082	0.36463	1.17944	0.238222	0.294951	1.3725	2.42302	3.84424	1.85599	1.07977	2.62052	0.707442	2.0517	1.32379	1.9275	1.55279	1.94323	22.7025	1.89187
MRNA16031___ENSRNOT00000001717	ENSRNOT00000001717	MRNA16031	514	ENSRNOG00000001274	ENSRNOP00000001717	Vps29	Vps29	-0.171275	6.64166	0.157243	0.206237	737.304	0.157365	0.157723	0.0749638	2.09922	0.0357979	0.0532571	99.2777	117.213	99.7756	100.719	101.319	114.648	88.5481	87.1367	95.7939	102.029	94.4812	94.1719	1195.11	99.5927
MRNA18120___ENSRNOT00000001718	ENSRNOT00000001718	MRNA18120	1532	ENSRNOG00000001275	ENSRNOP00000001718	Tmem184a	Tmem184a	NA	NA	NA	NA	2.04776	0.453012	0.615563	0.692482	0.654186	0.512992	0.575808	NA	NA	NA	NA	NA	NA	NA	NA	NA	NA	NA	NA	0	#DIV/0!
MRNA18121.3.53c3d004___ENSRNOT00000001720	ENSRNOT00000001720	MRNA18121.3.53c3d004	1436	ENSRNOG00000001277	ENSRNOP00000001720	Mafk	Mafk	0.168133	4.53515	0.343639	0.409972	169.828	-0.180569	-0.182248	0.150444	-1.20024	0.230045	0.285829	19.1007	24.5331	20.6191	21.9007	18.7161	24.5019	18.6293	23.0514	22.023	31.9965	21.9779	27.9526	275.002	22.9169
MRNA16030___ENSRNOT00000001722	ENSRNOT00000001722	MRNA16030	823	ENSRNOG00000001278	ENSRNOP00000001722	Gpn3	Gpn3	-0.385059	4.69623	0.0288314	0.0446998	190.098	0.368163	0.371659	0.152005	2.42204	0.0154335	0.0244863	35.7995	24.8359	27.7834	29.3247	30.9535	25.6811	22.6381	17.4998	24.6706	25.186	16.7223	27.0557	308.151	25.6792
MRNA16028.2.53c3cfcf___ENSRNOT00000001729	ENSRNOT00000001729	MRNA16028.2.53c3cfcf	1917	ENSRNOG00000001283	ENSRNOP00000001729	Anapc7	Anapc7	0.434728	6.32865	0.000728178	0.00151952	593.537	-0.446191	-0.447941	0.0982414	-4.54179	5.57793e-06	1.45005e-05	73.3146	68.7531	70.9437	65.4547	55.0685	74.8158	83.4781	92.9298	98.5619	97.7887	80.2672	99.5531	960.929	80.0774
MRNA18124___ENSRNOT00000001730	ENSRNOT00000001730	MRNA18124	1909	ENSRNOG00000001284	ENSRNOP00000001730	Uncx	Uncx	0.552589	3.83672	0.534152	0.598699	103.405	-0.37173	-0.567201	0.748344	-0.496737	0.619375	0.672446	27.2213	14.6895	21.6675	2.22719	1.61966	0.393078	6.7207	36.3271	38.8712	16.5765	0.119445	0.896875	167.33	13.9442
MRNA18127___ENSRNOT00000001732	ENSRNOT00000001732	MRNA18127	1100	ENSRNOG00000001287	ENSRNOP00000001732	Gper	Gper	0.727233	2.50452	0.011937	0.0198739	40.0367	-0.724821	-0.745103	0.255949	-2.83189	0.00462732	0.00805134	3.54563	4.84604	3.6695	5.07305	5.03895	2.22744	8.72512	6.39646	5.05445	7.96701	4.30003	7.92239	64.7661	5.39717
MRNA18129___ENSRNOT00000001733	ENSRNOT00000001733	MRNA18129	1294	ENSRNOG00000001288	ENSRNOP00000001733	Gpr146	Gpr146	0.581324	4.86745	0.000804701	0.00166845	214.25	-0.590589	-0.596161	0.151489	-3.89855	9.67696e-05	0.000216891	19.9013	21.05	23.7644	23.7567	26.4545	24.1088	26.1754	42.9649	43.8053	34.0526	28.1891	32.5865	346.809	28.9008
MRNA18130___ENSRNOT00000001734	ENSRNOT00000001734	MRNA18130	637	ENSRNOG00000001289	ENSRNOP00000001734	LOC498154	LOC498154	1.74197	6.16404	4.10286e-22	5.86265e-21	529.868	-1.73445	-1.75653	0.175467	-9.88471	4.84989e-23	4.90811e-22	32.1395	46.1888	28.8318	29.4484	28.2541	32.1014	115.549	91.1194	79.6678	95.8611	121.834	155.458	856.454	71.3711
MRNA18133___ENSRNOT00000001736	ENSRNOT00000001736	MRNA18133	960	ENSRNOG00000001291	ENSRNOP00000001736	Adap1	Adap1	0.0388663	7.58482	0.748563	0.791487	1419.44	-0.0518806	-0.0519824	0.0696314	-0.745075	0.456227	0.521619	202.902	191.57	189.416	179.536	177.623	193.656	222.49	192.015	190.745	174.118	199.235	187.148	2300.45	191.705
MRNA18134.2.53c3d004___ENSRNOT00000001745	ENSRNOT00000001745	MRNA18134.2.53c3d004	1846	ENSRNOG00000001293	ENSRNOP00000001745	Get4	Get4	0.091425	6.45028	0.440164	0.508315	645.555	-0.103637	-0.103837	0.0690651	-1.50057	0.133466	0.175647	91.1571	93.4376	82.127	83.6434	76.664	79.2707	88.4302	88.8264	94.1091	89.1791	87.6728	91.4812	1046	87.1666
MRNA16025.2.53c3cfcf___ENSRNOT00000001746	ENSRNOT00000001746	MRNA16025.2.53c3cfcf	2163	ENSRNOG00000001296	ENSRNOP00000001746	P2rx7	P2rx7	-1.92068	4.14281	1.27175e-12	7.88438e-12	129.434	1.85645	1.9093	0.258194	7.19013	6.47313e-13	3.21748e-12	19.1007	15.5982	18.8717	31.1807	49.4897	32.2324	8.13558	6.15509	7.94271	7.83851	6.45004	7.32448	210.32	17.5266
MRNA13424___ENSRNOT00000001750	ENSRNOT00000001750	MRNA13424	1729	ENSRNOG00000006786	ENSRNOP00000001750	Slc5a4	Slc5a4	NA	NA	NA	NA	1.16003	-2.42201	-5.89755	0.783054	-3.09303	0.00198121	0.0036618	NA	NA	NA	NA	NA	NA	NA	NA	NA	NA	NA	NA	0	#DIV/0!
MRNA16024.3.53c3cfcf___ENSRNOT00000001752	ENSRNOT00000001752	MRNA16024.3.53c3cfcf	1458	ENSRNOG00000001300	ENSRNOP00000001752	P2rx4	P2rx4	1.53481	6.05685	6.54385e-26	1.21558e-24	491.659	-1.54057	-1.5492	0.117202	-13.1446	1.8289e-39	4.23779e-38	40.6032	31.8021	41.2382	32.6655	30.9535	26.5983	91.7316	93.4125	102.774	111.924	94.0034	97.012	794.718	66.2265
MRNA2259___ENSRNOT00000001759	ENSRNOT00000001759	MRNA2259	1884	ENSRNOG00000001302	ENSRNOP00000001759	Adora2a	Adora2a	-1.16489	4.96454	0.0523518	0.076663	229.631	0.92003	1.14735	0.627315	1.46662	0.142481	0.186345	35.1132	33.9222	45.9562	76.5906	31.1335	34.8529	30.0663	3.9827	3.12895	3.2125	4.77781	69.8068	372.544	31.0453
MRNA2258___ENSRNOT00000001764	ENSRNOT00000001764	MRNA2258	3882	ENSRNOG00000001303	ENSRNOP00000001764	Specc1l	Specc1l	-0.423809	6.21878	0.00105698	0.00214758	549.423	0.408109	0.409563	0.0936743	4.35668	1.32051e-05	3.28704e-05	84.409	73.902	89.9902	87.2317	93.9404	81.1051	58.2461	75.6714	59.3297	64.6356	64.6199	57.8484	890.929	74.2441
MRNA18140.1.53c3d004___ENSRNOT00000001783	ENSRNOT00000001783	MRNA18140.1.53c3d004	2518	ENSRNOG00000001314	ENSRNOP00000001783	Fam20c	Fam20c	-0.574751	6.75746	0.0018029	0.00352326	798.375	0.554505	0.562598	0.187536	2.9568	0.00310849	0.00556833	114.947	152.196	122.666	127.321	132.452	125.654	78.4081	59.0164	64.3841	86.4806	146.44	85.6515	1295.62	107.968
MRNA18697___ENSRNOT00000001784	ENSRNOT00000001784	MRNA18697	1868	ENSRNOG00000001317	ENSRNOP00000001784	Zfp68	Zfp68	0.611553	5.82618	1.91687e-05	5.08547e-05	418.275	-0.621787	-0.625121	0.114757	-5.41827	6.01781e-08	1.92908e-07	49.2957	37.7082	50.1499	47.6372	38.512	44.4178	62.7265	73.0162	78.5847	75.1726	61.3948	58.4463	677.062	56.4218
MRNA801___ENSRNOT00000001797	ENSRNOT00000001797	MRNA801	722	ENSRNOG00000001329	ENSRNOP00000001797	Gjc3	Gjc3	-0.821293	3.54464	0.0221909	0.0351987	84.7987	0.763016	0.806635	0.356062	2.14293	0.0321189	0.0482422	11.6663	8.32912	12.2317	19.3023	20.6957	15.5921	5.07	2.17238	7.10031	16.8335	9.55562	8.96875	137.518	11.4598
MRNA16022___ENSRNOT00000001799	ENSRNOT00000001799	MRNA16022	1068	ENSRNOG00000001331	ENSRNOP00000001799	Rnf34	Rnf34	0.406271	6.68766	0.00123856	0.00249428	761.822	-0.418304	-0.419674	0.0898268	-4.65679	3.21181e-06	8.56691e-06	91.6146	96.3149	88.9418	94.5319	79.3635	79.5328	105.173	117.55	124.436	116.678	105.47	133.933	1233.54	102.795
MRNA16020___ENSRNOT00000001806	ENSRNOT00000001806	MRNA16020	573	ENSRNOG00000001336	ENSRNOP00000001806	Orai1	Orai1	0.0479096	4.45816	0.825025	0.855806	161.05	-0.0620977	-0.0630048	0.187477	-0.331228	0.740472	0.78117	19.3294	24.3816	19.0465	18.9311	29.1539	17.5575	14.0309	27.0341	25.2723	25.8285	18.0362	22.2724	260.875	21.7395
MRNA16016.2.53c3cfce___ENSRNOT00000001807	ENSRNOT00000001807	MRNA16016.2.53c3cfce	4889	ENSRNOG00000001337	ENSRNOP00000001807		Setd1b	-0.209031	6.31788	0.165733	0.21579	588.358	0.1952	0.196709	0.137449	1.42016	0.155562	0.20158	102.938	80.4139	85.2723	74.4872	95.92	72.7194	79.5872	75.43	80.3899	52.2996	89.5839	65.1729	954.214	79.5178
MRNA16015___ENSRNOT00000001809	ENSRNOT00000001809	MRNA16015	1204	ENSRNOG00000001338	ENSRNOP00000001809	Hpd	Hpd	-3.36651	1.18818	4.39475e-13	2.85147e-12	15.3065	3.09284	3.41426	0.452097	6.8411	7.85855e-12	3.59323e-11	2.05875	2.57446	2.2716	4.08318	5.39887	6.42027	0.589535	0.362064	0.481377	0.1285	0.23889	0.298958	24.9065	2.07554
MRNA947___ENSRNOT00000001810	ENSRNOT00000001810	MRNA947	1688	ENSRNOG00000039234	ENSRNOP00000001810	Zscan21	Zscan21	0.149884	4.83906	0.359393	0.426383	209.996	-0.161529	-0.162686	0.132339	-1.22057	0.222248	0.277114	29.1657	32.4079	27.0844	26.7263	19.9758	25.6811	24.8784	31.3789	30.3267	31.2255	26.1585	35.1276	340.137	28.3447
MRNA16012___ENSRNOT00000001814	ENSRNOT00000001814	MRNA16012	1800	ENSRNOG00000001343	ENSRNOP00000001814	LOC690085	LOC690085	1.30326	6.77333	1.69947e-21	2.32253e-20	808.905	-1.31132	-1.31749	0.107505	-12.1977	3.19701e-34	6.06216e-33	54.6714	70.7218	56.6152	55.1849	71.4451	68.9196	173.795	174.273	151.152	133.897	157.548	140.361	1308.59	109.049
MRNA10236___ENSRNOT00000001815	ENSRNOT00000001815	MRNA10236	1242	ENSRNOG00000001341	ENSRNOP00000001815	LOC100912096	LOC100912096	-0.973726	2.48493	0.00124408	0.00250471	39.8558	0.933233	0.962627	0.270599	3.44876	0.00056316	0.00113335	4.68939	4.6946	7.68848	7.67144	8.27827	9.82695	2.59395	5.0689	3.61032	3.59801	2.15001	4.78333	64.6537	5.3878
MRNA10235___ENSRNOT00000001820	ENSRNOT00000001820	MRNA10235	1036	ENSRNOG00000001346	ENSRNOP00000001820	Cops6	Cops6	-0.735334	7.61497	9.40795e-08	3.40321e-07	1448.48	0.717942	0.721623	0.112187	6.39954	1.5585e-10	6.41668e-10	221.202	251.994	238.692	248.579	243.669	263.755	147.03	126.722	124.556	138.009	149.426	196.266	2349.9	195.825
MRNA10234___ENSRNOT00000001825	ENSRNOT00000001825	MRNA10234	2523	ENSRNOG00000001349	ENSRNOP00000001825	Mcm7	Mcm7	1.01549	5.7423	3.7165e-14	2.65907e-13	394.736	-1.02542	-1.02904	0.0932863	-10.9922	4.16694e-28	5.87014e-27	37.5151	39.6769	35.1224	34.5215	32.3932	31.9703	66.0279	72.0507	77.8627	73.3736	62.231	75.7859	638.531	53.2109
MRNA17783.10.53c3cf98___ENSRNOT00000001826	ENSRNOT00000001826	MRNA17783.10.53c3cf98	11857	ENSRNOG00000001352	ENSRNOP00000001826	RGD1309762	RGD1309762	-0.266706	9.03262	0.0805892	0.113159	3872.98	0.252579	0.254387	0.132306	1.90905	0.0562557	0.0803234	688.31	465.674	580.306	557.045	636.347	502.616	566.307	494.579	481.978	371.623	552.434	384.161	6281.38	523.448
MRNA10233.1.53c3d006___ENSRNOT00000001827	ENSRNOT00000001827	MRNA10233.1.53c3d006	1499	ENSRNOG00000001353	ENSRNOP00000001827	Ap4m1	Ap4m1	-0.543915	4.25847	0.00212019	0.00408992	139.619	0.529257	0.532928	0.13041	4.05839	4.94116e-05	0.000114979	27.1069	24.2302	20.4444	22.2719	18.3562	21.8813	13.5593	15.9308	17.9313	14.649	16.8418	13.3036	226.507	18.8756
MRNA10232___ENSRNOT00000001829	ENSRNOT00000001829	MRNA10232	2052	ENSRNOG00000001355	ENSRNOP00000001829		Taf6	-1.02669	6.12881	3.20805e-16	2.78133e-15	515.759	1.01045	1.01285	0.0766577	13.1813	1.12483e-39	2.63985e-38	95.0459	105.704	86.6702	92.0573	93.5805	88.5735	44.8047	50.689	46.6935	46.1316	44.1947	43.05	837.195	69.7662
MRNA10230___ENSRNOT00000001831	ENSRNOT00000001831	MRNA10230	825	ENSRNOG00000001357	ENSRNOP00000001831	Mblac1	Mblac1	0.866704	3.39398	2.35139e-05	6.16648e-05	75.6317	-0.868742	-0.876655	0.149049	-5.82857	5.59044e-09	1.97331e-08	6.86252	8.17768	6.46532	7.9189	5.21891	8.51669	14.0309	13.155	12.2751	13.4925	12.064	14.2005	122.378	10.1982
MRNA17778___ENSRNOT00000001844	ENSRNOT00000001844	MRNA17778	2107	ENSRNOG00000001368	ENSRNOP00000001844	Rph3a	Rph3a	-0.898566	9.03469	7.23433e-08	2.65039e-07	3875.75	0.87708	0.885769	0.15523	5.65021	1.60252e-08	5.43933e-08	757.05	629.53	638.668	634.75	874.078	560.791	394.753	473.459	409.05	307.629	363.113	248.135	6291.01	524.251
MRNA10225___ENSRNOT00000001849	ENSRNOT00000001849	MRNA10225	1733	ENSRNOG00000001367	ENSRNOP00000001849	Gpc2	Gpc2	0.0587376	1.61264	0.863143	0.889693	20.7282	-0.0700639	-0.0731	0.314065	-0.223088	0.823467	0.85256	1.94438	2.87733	1.74738	3.95945	2.51947	3.27565	2.71186	1.81032	2.52723	2.6985	2.26946	5.23177	33.5728	2.79773
MRNA10226.1.53c3d006___ENSRNOT00000001855	ENSRNOT00000001855	MRNA10226.1.53c3d006	1782	ENSRNOG00000001375	ENSRNOP00000001855	Gal3st4	Gal3st4	0.212133	3.89339	0.283416	0.34687	108.231	-0.226032	-0.228236	0.153867	-1.46901	0.14183	0.185605	10.8657	16.2039	14.3285	13.1157	14.0371	12.7095	16.2712	13.6377	15.5244	19.275	11.9445	17.3396	175.253	14.6044
MRNA17773___ENSRNOT00000001856	ENSRNOT00000001856	MRNA17773	2234	ENSRNOG00000001374	ENSRNOP00000001856	Rasal1	Rasal1	-0.424507	6.3606	0.0580794	0.0841777	606.21	0.401072	0.410701	0.238315	1.68295	0.0923843	0.125921	69.9977	139.172	89.466	92.3047	57.588	114.779	93.5002	46.2235	59.9314	49.0871	67.7254	103.44	983.214	81.9345
MRNA17771___ENSRNOT00000001859	ENSRNOT00000001859	MRNA17771	1007	ENSRNOG00000001377	ENSRNOP00000001859	Ddx54	Ddx54	-0.285081	5.31097	0.0469209	0.0693477	292.035	0.270953	0.272199	0.106309	2.54873	0.0108117	0.017581	43.2339	44.6744	38.4424	47.3897	46.6103	39.5698	35.3721	32.8271	38.9915	34.1811	29.9807	42.1531	473.426	39.4522
MRNA17769___ENSRNOT00000001860	ENSRNOT00000001860	MRNA17769	885	ENSRNOG00000001378	ENSRNOP00000001860		NA	-0.186972	2.89417	0.531179	0.595869	53.3887	0.16666	0.171592	0.262833	0.634091	0.526021	0.587386	6.17626	8.32912	7.33901	8.41383	8.09831	7.59951	4.95209	4.70683	4.93411	11.051	4.53892	10.3141	86.4531	7.20442
MRNA17768___ENSRNOT00000001866	ENSRNOT00000001866	MRNA17768	2779	ENSRNOG00000001380	ENSRNOP00000001866	Tpcn1	Tpcn1	-1.18898	6.79104	9.69473e-19	1.07338e-17	816.934	1.17053	1.1756	0.103262	11.3355	8.75241e-30	1.34351e-28	162.87	166.582	139.616	167.658	161.786	123.557	56.3595	66.3784	76.1778	67.2056	71.906	66.3687	1326.47	110.539
MRNA10215___ENSRNOT00000001874	ENSRNOT00000001874	MRNA10215	1290	ENSRNOG00000001389	ENSRNOP00000001874	Irs3	Irs3	NA	NA	NA	NA	10.9096	0.43009	0.47462	0.458948	0.93712	0.348697	0.412846	NA	NA	NA	NA	NA	NA	NA	NA	NA	NA	NA	NA	0	#DIV/0!
MRNA17765.18.53c3cf96___ENSRNOT00000001876	ENSRNOT00000001876	MRNA17765.18.53c3cf96	963	ENSRNOG00000001388	ENSRNOP00000001876	Sds-201	Sds-201	1.61298	3.17295	5.48844e-06	1.56272e-05	65.0978	-1.55285	-1.63169	0.336944	-4.60863	4.05335e-06	1.0697e-05	3.08813	4.6946	4.36846	4.57812	5.7588	3.40667	10.9653	7.12059	9.86822	8.09551	11.8251	31.3906	105.16	8.76335
MRNA17763___ENSRNOT00000001883	ENSRNOT00000001883	MRNA17763	1727	ENSRNOG00000001392	ENSRNOP00000001883	Lhx5	Lhx5	0.309778	3.09141	0.556139	0.61971	61.0079	-0.290064	-0.326292	0.494843	-0.586175	0.557758	0.616606	13.8394	8.32912	8.56218	4.45438	6.65861	2.22744	2.94767	19.6721	14.8023	10.9225	1.07501	5.23177	98.7226	8.22688
MRNA10210___ENSRNOT00000001890	ENSRNOT00000001890	MRNA10210	853	ENSRNOG00000001396	ENSRNOP00000001890	Mospd3	Mospd3	1.0262	6.2714	1.16494e-13	7.97648e-13	570.578	-1.0351	-1.04019	0.109992	-9.41065	4.93089e-21	4.48486e-20	48.2664	67.8445	46.6551	51.3491	41.2114	48.4796	103.522	105.119	100.367	108.069	96.0339	106.13	923.048	76.9206
MRNA17762___ENSRNOT00000001891	ENSRNOT00000001891	MRNA17762	2192	ENSRNOG00000001397	ENSRNOP00000001891	Rbm19	Rbm19	0.977552	4.6594	2.25736e-10	1.09073e-09	185	-0.9851	-0.989634	0.106416	-9.25703	2.102e-20	1.82695e-19	17.4994	17.1126	15.5517	18.6837	15.8367	15.9852	28.5335	32.5858	34.1777	35.9801	36.3113	31.0917	299.349	24.9458
MRNA10211___ENSRNOT00000001894	ENSRNOT00000001894	MRNA10211	1335	ENSRNOG00000025001	ENSRNOP00000001887	Pcolce	Pcolce	2.05805	4.79286	4.8211e-14	3.41047e-13	203.032	-2.00848	-2.07303	0.273317	-7.34855	2.00366e-13	1.03439e-12	10.6369	15.7496	15.0275	6.55784	6.83857	8.77874	47.5165	45.0166	45.9715	63.3506	43.5975	18.9838	328.026	27.3355
MRNA10213___ENSRNOT00000001899	ENSRNOT00000001899	MRNA10213	1828	ENSRNOG00000001402	ENSRNOP00000001899	Lrch4	Lrch4	0.499465	5.20792	0.000504441	0.00108098	271.795	-0.511434	-0.513546	0.100765	-5.07551	3.86467e-07	1.14077e-06	31.9107	32.4079	28.4823	31.6756	33.473	24.3708	43.6256	44.6546	38.0288	41.6341	42.8808	46.9364	440.081	36.6734
MRNA10208___ENSRNOT00000001910	ENSRNOT00000001910	MRNA10208	1367	ENSRNOG00000001408	ENSRNOP00000001910	Actl6b	Actl6b	-0.0690429	7.1525	0.601098	0.660539	1051.07	0.0557292	0.0559507	0.0989453	0.563232	0.573277	0.631342	152.92	180.212	135.597	148.851	123.814	130.895	142.785	133.119	148.505	124.26	150.859	132.14	1703.96	141.996
MRNA10207___ENSRNOT00000001911	ENSRNOT00000001911	MRNA10207	1263	ENSRNOG00000001409	ENSRNOP00000001911	Gnb2	Gnb2	-0.38245	8.20992	0.0102183	0.0172849	2189.43	0.365729	0.368325	0.131772	2.77546	0.00551242	0.00947407	327.228	423.877	314.354	352.391	255.367	335.557	274.37	218.687	210.602	261.883	260.749	315.102	3550.17	295.847
MRNA10206___ENSRNOT00000001912	ENSRNOT00000001912	MRNA10206	3255	ENSRNOG00000001410	ENSRNOP00000001912	Gigyf1	Gigyf1	-0.463317	6.64756	0.00101052	0.00205775	739.901	0.447412	0.450061	0.120489	3.71332	0.000204562	0.000437719	130.388	117.516	110.435	138.086	110.857	88.1805	80.5305	84.8437	98.4415	69.9041	80.0283	90.8833	1200.09	100.008
MRNA10204___ENSRNOT00000001914	ENSRNOT00000001914	MRNA10204	955	ENSRNOG00000001412	ENSRNOP00000001914	Epo	Epo	NA	NA	NA	NA	0.982851	-0.0574249	-0.0970878	0.772578	-0.0743289	0.940749	0.950462	NA	NA	NA	NA	NA	NA	NA	NA	NA	NA	NA	NA	0	#DIV/0!
MRNA10194___ENSRNOT00000001916	ENSRNOT00000001916	MRNA10194	1375	ENSRNOG00000001414	ENSRNOP00000001916	Serpine1	Serpine1	NA	NA	NA	NA	5.85911	0.542172	0.617501	0.515112	1.05253	0.292555	0.354691	NA	NA	NA	NA	NA	NA	NA	NA	NA	NA	NA	NA	0	#DIV/0!
MRNA10191___ENSRNOT00000001921	ENSRNOT00000001921	MRNA10191	2465	ENSRNOG00000001417	ENSRNOP00000001921	Plod3	Plod3	-0.188216	5.94482	0.221362	0.278476	454.251	0.172298	0.173624	0.137111	1.25664	0.208885	0.262153	65.1939	80.8682	58.5373	66.0733	69.2856	52.1483	48.5777	61.0681	68.1148	64.5071	44.4336	57.4	736.208	61.3507
MRNA10189___ENSRNOT00000001923	ENSRNOT00000001923	MRNA10189	387	ENSRNOG00000001419	ENSRNOP00000001923	Cldn15	Cldn15	2.50897	2.1661	4.48622e-12	2.62245e-11	30.763	-2.417	-2.53916	0.335386	-7.20661	5.73633e-13	2.86424e-12	1.14375	0.605754	1.22317	1.85599	1.61966	0.917182	4.36256	7.48266	9.50719	10.023	7.04727	3.88646	49.6747	4.13955
MRNA10184___ENSRNOT00000001935	ENSRNOT00000001935	MRNA10184	2000	ENSRNOG00000001425	ENSRNOP00000001935	Sh2b2	Sh2b2	0.389531	4.09364	0.0986404	0.135469	124.284	-0.394601	-0.402556	0.219229	-1.79995	0.0718685	0.10038	18.7575	14.2352	12.2317	13.6106	17.9962	10.351	27.4723	10.7412	18.7737	15.8055	22.5751	18.8344	201.385	16.7821
MRNA10182___ENSRNOT00000001938	ENSRNOT00000001938	MRNA10182	749	ENSRNOG00000001427	ENSRNOP00000001938	Orai2	Orai2	0.276635	5.3691	0.108864	0.14793	304.099	-0.287293	-0.290356	0.160902	-1.78551	0.0741781	0.103172	38.6588	39.2226	28.1329	27.0975	42.8311	46.7763	50.8179	38.6202	52.7107	37.6506	38.8197	51.2713	492.61	41.0508
MRNA10180.2.53c3d005___ENSRNOT00000001940	ENSRNOT00000001940	MRNA10180.2.53c3d005	1789	ENSRNOG00000001429	ENSRNOP00000001940	LOC304396	LOC304396	1.14824	5.44166	5.48306e-10	2.53459e-09	320.031	-1.14801	-1.16339	0.179878	-6.38217	1.74599e-10	7.16705e-10	25.0482	31.4992	23.0655	27.2212	27.7142	26.3362	48.4598	74.8266	79.5475	67.4626	38.9391	47.3849	517.505	43.1254
MRNA10178.12.53c3d005___ENSRNOT00000001943	ENSRNOT00000001943	MRNA10178.12.53c3d005	2239	ENSRNOG00000001431	ENSRNOP00000001943		Rasa4	0.77585	4.36513	0.00251003	0.00478399	150.534	-0.769678	-0.790917	0.254624	-3.0228	0.00250449	0.00455437	23.4469	16.8097	19.9202	12.8682	10.2579	6.42027	24.4067	26.4307	30.4471	29.298	18.8723	24.3651	243.543	20.2953
MRNA10176___ENSRNOT00000001950	ENSRNOT00000001950	MRNA10176	2240	ENSRNOG00000001432	ENSRNOP00000001950	Dtx2	Dtx2	0.355706	4.29406	0.0327889	0.0501151	143.274	-0.36737	-0.369393	0.116251	-3.16014	0.00157694	0.00297015	17.1563	18.3241	15.0275	17.1989	17.6363	16.3782	20.9874	23.1721	22.8654	24.158	17.5584	21.525	231.988	19.3323
MRNA10175___ENSRNOT00000001952	ENSRNOT00000001952	MRNA10175	1039	ENSRNOG00000001434	ENSRNOP00000001952	Zp3	Zp3	NA	NA	NA	NA	0.276675	-0.155225	-0.694796	0.666162	-0.233013	0.815751	0.84633	NA	NA	NA	NA	NA	NA	NA	NA	NA	NA	NA	NA	0	#DIV/0!
MRNA10174___ENSRNOT00000001953	ENSRNOT00000001953	MRNA10174	1449	ENSRNOG00000001435	ENSRNOP00000001953	Srcrb4d	Srcrb4d	-0.0229838	1.74104	0.942563	0.953014	22.7831	0.00792321	0.0081402	0.25381	0.0312171	0.975096	0.978549	3.54563	2.57446	2.79581	2.72212	4.13914	2.88257	4.48047	3.25858	2.88826	2.4415	2.50835	2.69062	36.9275	3.07729
MRNA10173___ENSRNOT00000001954	ENSRNOT00000001954	MRNA10173	725	ENSRNOG00000001436	ENSRNOP00000001954	Ywhag	Ywhag	-0.358755	9.12063	0.0223198	0.0353697	4117.24	0.342854	0.345642	0.140867	2.43388	0.0149379	0.0237482	549.802	626.047	603.371	594.66	664.421	713.174	564.539	390.184	413.984	369.181	553.629	634.09	6677.08	556.424
MRNA76.2.53c3d005___ENSRNOT00000001957	ENSRNOT00000001957	MRNA76.2.53c3d005	1813	ENSRNOG00000001439	ENSRNOP00000001957	Srrm3	Srrm3	-0.172391	6.0281	0.251851	0.312431	480.971	0.158502	0.159597	0.130053	1.21875	0.22294	0.277915	74.9158	63.9071	65.5269	62.1139	74.6844	72.1953	53.4119	69.3956	76.6592	47.6736	68.9199	50.5239	779.927	64.994
MRNA10170___ENSRNOT00000001958	ENSRNOT00000001958	MRNA10170	1129	ENSRNOG00000001440	ENSRNOP00000001958	Mdh2	Mdh2	-0.0687401	9.08556	0.604541	0.663619	4019.91	0.0550764	0.0552657	0.0920355	0.598426	0.549556	0.608951	570.275	653.76	537.145	519.307	551.945	503.402	502.991	558.906	494.855	553.964	616.457	453.221	6516.23	543.019
MRNA4072___ENSRNOT00000001968	ENSRNOT00000001968	MRNA4072	4477	ENSRNOG00000001449	ENSRNOP00000001968	Pom121	Pom121	-0.524368	7.75632	7.15124e-05	0.000174578	1597.54	0.50896	0.510959	0.0983249	5.17631	2.26317e-07	6.84257e-07	240.76	285.462	216.501	257.241	292.439	236.633	195.961	186.825	173.416	157.67	195.054	153.814	2591.78	215.981
MRNA4073___ENSRNOT00000001970	ENSRNOT00000001970	MRNA4073	1222	ENSRNOG00000001450	ENSRNOP00000001970	Nsun5	Nsun5	-0.427387	4.54595	0.0109966	0.0184552	171.048	0.410814	0.413633	0.129613	3.16954	0.00152679	0.00288112	28.1363	32.4079	27.6086	25.9839	22.6753	22.2744	21.577	20.1549	21.1806	21.2025	15.7668	18.3859	277.354	23.1128
MRNA4075___ENSRNOT00000001971	ENSRNOT00000001971	MRNA4075	1062	ENSRNOG00000001451	ENSRNOP00000001971	Fkbp6	Fkbp6	NA	NA	NA	NA	6.55677	-1.51354	-1.72504	0.514674	-2.94078	0.00327387	0.00583725	NA	NA	NA	NA	NA	NA	NA	NA	NA	NA	NA	NA	0	#DIV/0!
MRNA4076___ENSRNOT00000001973	ENSRNOT00000001973	MRNA4076	2072	ENSRNOG00000001452	ENSRNOP00000001973	Fzd9	Fzd9	0.0481824	4.57786	0.805281	0.839075	175.06	-0.0616371	-0.0624027	0.173288	-0.355692	0.722071	0.764316	19.215	23.1701	22.716	21.0346	24.2949	28.9567	27.944	17.6204	16.8482	27.756	23.5307	30.4937	283.58	23.6317
MRNA4077___ENSRNOT00000001975	ENSRNOT00000001975	MRNA4077	5474	ENSRNOG00000001453	ENSRNOP00000001975	Baz1b	Baz1b	-0.229792	8.26883	0.0646968	0.0929895	2281.26	0.215479	0.215995	0.0769284	2.80103	0.00509398	0.00880461	354.106	322.564	327.809	332.47	334.01	325.075	266.941	320.909	317.709	284.499	255.971	256.058	3698.12	308.177
MRNA15244___ENSRNOT00000001989	ENSRNOT00000001989	MRNA15244	1152	ENSRNOG00000001457	ENSRNOP00000001989	Rfc2	Rfc2	1.08478	5.11212	6.21656e-11	3.22099e-10	254.349	-1.09013	-1.09951	0.144802	-7.52841	5.13622e-14	2.79092e-13	19.6725	20.7471	23.2402	23.633	18.8961	25.419	38.2019	46.4649	53.5531	51.6571	34.7586	55.0083	411.252	34.271
MRNA15247___ENSRNOT00000001996	ENSRNOT00000001996	MRNA15247	2513	ENSRNOG00000001470	ENSRNOP00000001996	Limk1	Limk1	-0.653108	7.75886	0.00015158	0.000350507	1601.17	0.630796	0.638512	0.172066	3.666	0.00024637	0.000520775	204.16	258.657	201.997	248.951	398.617	275.154	162.476	140.843	136.711	206.757	165.432	197.163	2596.92	216.41
MRNA4088___ENSRNOT00000002003	ENSRNOT00000002003	MRNA4088	1197	ENSRNOG00000001476	ENSRNOP00000002003	Cldn4	Cldn4	NA	NA	NA	NA	7.03001	-0.545234	-0.631324	0.53895	-1.01166	0.311701	0.374383	NA	NA	NA	NA	NA	NA	NA	NA	NA	NA	NA	NA	0	#DIV/0!
MRNA15242___ENSRNOT00000002020	ENSRNOT00000002020	MRNA15242	2620	ENSRNOG00000001479	ENSRNOP00000002020	Gtf2i-201	Gtf2i-201	-0.30937	8.4754	0.0124695	0.0207021	2631.93	0.295396	0.295977	0.0697169	4.23708	2.26444e-05	5.4932e-05	384.644	406.764	383.376	434.179	369.823	383.12	297.361	342.271	329.021	311.227	344.958	281.17	4267.91	355.66
MRNA15241___ENSRNOT00000002028	ENSRNOT00000002028	MRNA15241	1068	ENSRNOG00000001480	ENSRNOP00000002028	Ncf1	Ncf1	-0.162775	2.74612	0.589185	0.650035	47.9121	0.14531	0.149883	0.270647	0.536897	0.591338	0.647201	5.03251	4.24028	5.41689	6.06291	9.35805	10.8752	4.83419	4.58614	5.53583	5.39701	7.04727	9.26771	77.6539	6.47116
MRNA15239___ENSRNOT00000002030	ENSRNOT00000002030	MRNA15239	2332	ENSRNOG00000001482	ENSRNOP00000002030		Gtf2ird2	0.241034	5.17102	0.115444	0.155879	264.823	-0.25421	-0.25571	0.120256	-2.11391	0.034523	0.0515459	27.4501	39.374	32.3266	36.0063	31.1335	30.398	35.1363	41.0339	46.4528	40.3491	34.6391	34.6792	428.979	35.7482
MRNA15240___ENSRNOT00000002032	ENSRNOT00000002032	MRNA15240	1330	ENSRNOG00000001483	ENSRNOP00000002032	Wbscr16	Wbscr16	0.207864	3.94165	0.298691	0.363217	111.752	-0.219244	-0.221556	0.160092	-1.36949	0.170845	0.219053	16.6988	14.2352	17.4738	12.7445	10.0779	12.7095	15.7995	17.4998	18.4127	17.99	12.5417	14.7984	180.982	15.0818
MRNA7679___ENSRNOT00000002036	ENSRNOT00000002036	MRNA7679	2218	ENSRNOG00000001487	ENSRNOP00000002036	Fam120b	Fam120b	0.0324017	6.66733	0.803738	0.837728	750.724	-0.0462011	-0.0463716	0.0953087	-0.484752	0.627853	0.680236	88.2977	110.399	99.0766	99.3575	101.679	102.724	125.335	88.3436	95.6736	100.487	99.4979	105.682	1216.55	101.379
MRNA7682___ENSRNOT00000002040	ENSRNOT00000002040	MRNA7682	925	ENSRNOG00000001490	ENSRNOP00000002040	Pdcd2	Pdcd2	1.04505	4.9926	9.39766e-11	4.77064e-10	233.716	-1.05188	-1.05914	0.129932	-8.09566	5.6954e-16	3.6148e-15	21.2738	25.2902	22.3665	19.6735	15.4768	19.2608	51.0537	36.4478	41.6391	45.8746	39.5364	40.2099	378.103	31.5086
MRNA5855___ENSRNOT00000002044	ENSRNOT00000002044	MRNA5855	844	ENSRNOG00000001494	ENSRNOP00000002044	Napa	Napa	0.943932	8.70969	3.27573e-14	2.35377e-13	3101.99	-0.956019	-0.957674	0.0654089	-14.6161	2.21905e-48	7.50643e-47	299.778	292.125	286.047	256.127	298.198	284.85	577.155	550.096	601.961	524.281	556.137	493.431	5020.18	418.349
MRNA12955___ENSRNOT00000002053	ENSRNOT00000002053	MRNA12955	805	ENSRNOG00000001501	ENSRNOP00000002053	Snrpa	Snrpa	0.547523	5.58646	2.78147e-05	7.19466e-05	353.895	-0.559567	-0.560943	0.0779174	-7.18155	6.89273e-13	3.4152e-12	39.8026	44.3715	36.8698	39.0996	37.0723	35.508	55.77	55.0337	58.3669	59.2386	56.8559	55.0083	572.997	47.7498
MRNA19933___ENSRNOT00000002058	ENSRNOT00000002058	MRNA19933	1484	ENSRNOG00000001506	ENSRNOP00000002058	Tmem35	Tmem35	-0.638196	7.09776	4.48273e-05	0.000112754	1011.57	0.618527	0.624173	0.149119	4.14788	3.35575e-05	7.95739e-05	148.573	222.918	164.079	152.934	118.955	191.429	110.007	100.533	85.2037	107.041	109.651	129.598	1640.92	136.744
MRNA20071___ENSRNOT00000002066	ENSRNOT00000002066	MRNA20071	946	ENSRNOG00000001514	ENSRNOP00000002066	Cdca7	Cdca7	-1.26334	0.799152	0.0298236	0.0460531	11.1508	1.07655	1.27069	0.565519	1.90366	0.0569548	0.0812263	1.71563	2.57446	1.22317	1.73226	3.23932	2.35847	0.117907	0.362064	0.120344	0.385501	3.10558	1.19583	18.1305	1.51088
MRNA20062.1.53c3cfe2___ENSRNOT00000002076	ENSRNOT00000002076	MRNA20062.1.53c3cfe2	945	ENSRNOG00000001519	ENSRNOP00000002076	Dlx2	Dlx2	0.629911	2.47393	0.270415	0.332908	NA	NA	NA	NA	NA	NA	NA	3.43126	4.39172	5.59163	2.84586	4.49906	4.0618	2.71186	1.32757	2.52723	2.4415	25.4418	3.88646	63.1578	5.26315
MRNA20061___ENSRNOT00000002078	ENSRNOT00000002078	MRNA20061	2468	ENSRNOG00000001520	ENSRNOP00000002078	Dlx1	Dlx1	0.790739	5.55286	0.0155794	0.0253747	345.189	-0.76114	-0.800159	0.339175	-2.24409	0.0248265	0.0381144	26.5351	36.6481	40.714	30.9332	32.7532	37.4734	49.2851	25.2238	30.4471	33.7956	150.143	65.7708	559.722	46.6435
MRNA20060___ENSRNOT00000002081	ENSRNOT00000002081	MRNA20060	1017	ENSRNOG00000001522	ENSRNOP00000002081	Metap1d	Metap1d	1.40339	4.19546	1.56978e-14	1.16296e-13	133.316	-1.40509	-1.41538	0.133855	-10.4971	8.90528e-26	1.08206e-24	9.7219	10.4493	8.2127	11.136	8.99812	10.4821	27.944	23.0514	25.7536	23.0015	32.1308	24.8135	215.695	17.9746
MRNA20501___ENSRNOT00000002083	ENSRNOT00000002083	MRNA20501	2672	ENSRNOG00000024663	ENSRNOP00000002083		Fkbp15	-0.0363095	6.21107	0.772506	0.810735	546.557	0.0225615	0.0226186	0.0790284	0.285486	0.775272	0.811969	75.6021	71.9333	69.5458	78.4466	84.2224	68.7886	77.2291	69.999	66.791	68.7476	79.0727	75.487	885.865	73.8221
MRNA20059.1.53c3cfe2___ENSRNOT00000002085	ENSRNOT00000002085	MRNA20059.1.53c3cfe2	1178	ENSRNOG00000001524	ENSRNOP00000002085	Hat1	Hat1	0.0983759	5.04099	0.522525	0.588002	241.893	-0.11139	-0.112046	0.120166	-0.926966	0.353944	0.41811	35.4563	30.2877	35.1224	25.8602	29.3339	33.1496	27.944	31.8616	38.5101	38.1646	31.7724	34.3802	391.843	32.6536
MRNA21524___ENSRNOT00000002091	ENSRNOT00000002091	MRNA21524	1337	ENSRNOG00000001528	ENSRNOP00000002091	Gap43	Gap43	0.498875	9.43795	0.00112168	0.00227166	5138.51	-0.509072	-0.51281	0.133974	-3.79978	0.000144823	0.000317009	524.411	634.376	595.858	596.887	450.266	645.696	954.339	636.75	710.031	758.537	780.216	1032.3	8319.67	693.306
MRNA21713___ENSRNOT00000002094	ENSRNOT00000002094	MRNA21713	522	ENSRNOG00000001531	ENSRNOP00000002094	Chac2	Chac2	-0.250243	3.33399	0.264282	0.326198	72.628	0.232843	0.236007	0.181293	1.28435	0.199019	0.251633	11.4375	11.055	11.358	8.53757	9.35805	12.3164	9.43256	11.8274	9.50719	8.09551	9.31673	5.53073	117.773	9.81439
MRNA7733___ENSRNOT00000002109	ENSRNOT00000002109	MRNA7733	467	ENSRNOG00000001544	ENSRNOP00000002109	Cyyr1	Cyyr1	-1.29198	2.0516	1.94466e-05	5.15238e-05	29.0437	1.24655	1.28389	0.264417	4.71432	2.42518e-06	6.54678e-06	5.71876	4.08884	4.36846	6.43411	8.6382	4.32386	1.53279	2.29307	2.64757	2.313	2.86668	1.94323	47.1686	3.93071
MRNA20104.1.53c3cfe2___ENSRNOT00000002111	ENSRNOT00000002111	MRNA20104.1.53c3cfe2	1197	ENSRNOG00000001547	ENSRNOP00000002111	Agps	Agps	0.0224833	4.01496	0.932088	0.944708	117.796	-0.0353325	-0.0358469	0.187237	-0.188705	0.850324	0.875076	17.1563	9.84351	21.8423	15.2191	17.2764	13.4957	15.7995	19.3101	15.4041	11.6935	18.6335	15.2469	190.921	15.9101
MRNA20102.1.53c3cfe2___ENSRNOT00000002114	ENSRNOT00000002114	MRNA20102.1.53c3cfe2	1875	ENSRNOG00000001548	ENSRNOP00000002114	Nfe2l2	Nfe2l2	0.213144	5.88342	0.159918	0.209226	435.447	-0.226123	-0.227768	0.133362	-1.69555	0.089971	0.122968	54.4426	43.3114	50.4994	54.6899	63.1668	60.403	51.5254	68.068	67.152	77.1001	50.7642	63.9771	705.1	58.7583
MRNA12734___ENSRNOT00000002115	ENSRNOT00000002115	MRNA12734	1129	ENSRNOG00000001549	ENSRNOP00000002115	Gabpa	Gabpa	0.38684	4.48474	0.0259101	0.0405614	163.619	-0.396869	-0.399931	0.137382	-2.8888	0.0038671	0.00680639	21.9601	16.3554	20.4444	20.5397	16.7365	18.7367	21.3412	29.3272	28.4012	26.3425	25.6807	19.1333	264.999	22.0832
MRNA3144___ENSRNOT00000002121	ENSRNOT00000002121	MRNA3144	1055	ENSRNOG00000001555	ENSRNOP00000002121	Btg3	Btg3	-0.228326	4.46821	0.296628	0.361189	161.966	0.211464	0.215134	0.203938	1.0369	0.299781	0.362129	22.4176	26.5018	25.6865	24.1279	16.1966	26.5983	24.8784	13.0343	13.9599	17.99	22.9335	28.2516	262.576	21.8814
MRNA20100___ENSRNOT00000002134	ENSRNOT00000002134	MRNA20100	1038	ENSRNOG00000001559	ENSRNOP00000002134	Mtx2	Mtx2	1.46313	6.2761	1.68361e-20	2.13506e-19	572.597	-1.46467	-1.47694	0.142934	-10.2472	1.21835e-24	1.38089e-23	48.2664	45.2801	47.7036	34.6452	25.5547	44.6798	112.955	98.1194	122.029	116.036	110.487	120.032	925.787	77.1489
MRNA20099___ENSRNOT00000002140	ENSRNOT00000002140	MRNA20099	692	ENSRNOG00000001572	ENSRNOP00000002140	Hoxd1	Hoxd1	-4.65513	-0.0669247	1.84766e-06	5.62315e-06	5.5984	2.92922	5.1051	0.754127	3.88426	0.000102642	0.000229349	1.02938	2.87733	0	0.123733	3.77921	1.04821	0	0	0	0.257	0	0	9.11486	0.759572
MRNA11854___ENSRNOT00000002150	ENSRNOT00000002150	MRNA11854	2701	ENSRNOG00000001573	ENSRNOP00000002150	Usp25	Usp25	0.351866	5.60881	0.016973	0.027465	359.299	-0.362884	-0.365005	0.119745	-3.03047	0.00244169	0.00444904	43.577	34.9823	40.8888	45.9049	45.5305	44.8109	65.7921	44.8959	48.3784	54.0986	63.4254	49.7765	582.061	48.5051
MRNA20090___ENSRNOT00000002156	ENSRNOT00000002156	MRNA20090	723	ENSRNOG00000001589	ENSRNOP00000002156	Evx2	Evx2	NA	NA	NA	NA	1.26103	0.700598	1.10868	0.757343	0.925074	0.354927	0.418956	NA	NA	NA	NA	NA	NA	NA	NA	NA	NA	NA	NA	0	#DIV/0!
MRNA19501___ENSRNOT00000002158	ENSRNOT00000002158	MRNA19501	213	ENSRNOG00000001584	ENSRNOP00000002158	LOC304131	LOC304131	NA	NA	NA	NA	10.5923	0.15456	0.167172	0.416037	0.371505	0.710261	0.754381	NA	NA	NA	NA	NA	NA	NA	NA	NA	NA	NA	NA	0	#DIV/0!
MRNA19503___ENSRNOT00000002169	ENSRNOT00000002169	MRNA19503	1636	ENSRNOG00000001592	ENSRNOP00000002169	Cct8	Cct8	-0.17506	7.67227	0.201204	0.256452	1508.47	0.160357	0.161186	0.112611	1.424	0.154447	0.200325	184.83	224.129	233.625	204.778	190.76	258.252	183.463	173.308	194.476	181.699	175.584	239.914	2444.82	203.735
MRNA19504.1.53c3cfa7___ENSRNOT00000002173	ENSRNOT00000002173	MRNA19504.1.53c3cfa7	2040	ENSRNOG00000001598	ENSRNOP00000002173	Usp16	Usp16	-0.243672	5.58212	0.068828	0.0982516	352.785	0.230866	0.231594	0.0881886	2.61786	0.00884822	0.0146291	57.4164	50.2776	53.2952	50.3593	50.2095	48.3486	37.2586	42.6029	43.4442	45.1036	44.6725	48.8797	571.868	47.6557
MRNA20085___ENSRNOT00000002174	ENSRNOT00000002174	MRNA20085	1758	ENSRNOG00000001597	ENSRNOP00000002174	Atf2	Atf2	-0.119169	7.16443	0.379118	0.44633	1059.77	0.105684	0.106186	0.108076	0.977867	0.32814	0.391884	144.113	123.574	143.635	155.285	164.846	163.258	157.642	146.636	129.972	119.634	155.876	113.754	1718.22	143.185
MRNA19506___ENSRNOT00000002180	ENSRNOT00000002180	MRNA19506	5150	ENSRNOG00000001602	ENSRNOP00000002180	Ltn1	Ltn1	-0.0772498	6.0557	0.574936	0.637258	490.551	0.0629675	0.0632533	0.105646	0.596024	0.551159	0.610419	70.112	61.4841	77.4091	74.4872	65.1464	59.6168	61.5474	74.9473	70.0403	66.0491	60.6782	53.5135	795.031	66.2526
MRNA19507___ENSRNOT00000002182	ENSRNOT00000002182	MRNA19507	650	ENSRNOG00000001603	ENSRNOP00000002182	N6amt1	N6amt1	0.842518	4.10955	1.95581e-06	5.92532e-06	125.664	-0.853142	-0.858585	0.124973	-6.82663	8.69295e-12	3.95824e-11	10.5225	13.3266	11.7075	13.3631	12.4174	11.5303	18.983	23.4135	22.8654	19.9175	25.2029	20.1797	203.429	16.9525
MRNA7731___ENSRNOT00000002185	ENSRNOT00000002185	MRNA7731	3130	ENSRNOG00000001606	ENSRNOP00000002185	Adamts5	Adamts5	0.774619	2.99476	0.00590914	0.0104985	56.9746	-0.770666	-0.790772	0.24749	-3.11393	0.00184616	0.00343354	3.54563	3.78596	6.11584	5.81544	9.17809	5.76514	9.55047	6.75853	11.3124	8.60951	13.6168	8.22135	92.2751	7.68959
MRNA7732___ENSRNOT00000002187	ENSRNOT00000002187	MRNA7732	4033	ENSRNOG00000001607	ENSRNOP00000002187	Adamts1	Adamts1	0.434759	4.37271	0.073571	0.104184	151.2	-0.437121	-0.447381	0.235811	-1.85369	0.0637836	0.0901094	19.6725	16.2039	13.9791	24.2516	19.256	10.7441	17.686	16.7756	23.3468	18.1185	38.103	26.9062	245.044	20.4203
MRNA6451___ENSRNOT00000002191	ENSRNOT00000002191	MRNA6451	2117	ENSRNOG00000001609	ENSRNOP00000002191	Cep97	Cep97	-1.20511	3.98086	1.84653e-08	7.2467e-08	115.139	1.17642	1.19259	0.182205	6.45655	1.0712e-10	4.48024e-10	18.3	16.5068	17.4738	22.8906	28.2541	27.1224	8.60721	10.8619	9.86822	8.86651	11.3473	6.87604	186.975	15.5812
MRNA6450___ENSRNOT00000002194	ENSRNOT00000002194	MRNA6450	444	ENSRNOG00000001611	ENSRNOP00000002194	Rpl24	Rpl24	1.4591	9.49146	8.17753e-18	8.35324e-17	5342.09	-1.45875	-1.47374	0.158023	-9.23126	2.67477e-20	2.30649e-19	362.913	450.53	456.242	350.535	246.369	435.923	938.893	1277.12	1007.76	1249.28	853.675	1004.2	8633.44	719.453
MRNA6447___ENSRNOT00000002198	ENSRNOT00000002198	MRNA6447	1197	ENSRNOG00000039567	ENSRNOP00000002198	Trmt10c	Trmt10c	0.251033	4.62941	0.170947	0.221632	181.426	-0.262266	-0.26498	0.158493	-1.65475	0.0979746	0.13283	22.5319	26.5018	29.5308	19.3023	15.2968	20.9642	23.6993	24.6204	29.364	25.8285	23.889	32.2875	293.816	24.4847
MRNA9980___ENSRNOT00000002206	ENSRNOT00000002206	MRNA9980	2852	ENSRNOG00000001618	ENSRNOP00000002206	Ripk4	Ripk4	0.349621	1.09906	0.494811	0.56173	13.9156	-0.329313	-0.367204	0.478693	-0.687942	0.49149	0.555676	1.02938	4.08884	1.92212	0.989863	0.71985	1.17923	1.17907	2.0517	1.68482	5.01151	1.91112	0.747396	22.5149	1.87624
MRNA9982___ENSRNOT00000002209	ENSRNOT00000002209	MRNA9982	2229	ENSRNOG00000001621	ENSRNOP00000002209	C2cd2	C2cd2	0.741879	4.78234	4.42397e-05	0.00011136	201.803	-0.749045	-0.756965	0.160208	-4.67547	2.93283e-06	7.84378e-06	21.8457	17.5669	21.4928	20.2922	24.4749	16.6403	28.2977	38.8615	43.0832	39.4496	27.9502	26.6073	326.562	27.2135
MRNA35___ENSRNOT00000002215	ENSRNOT00000002215	MRNA35	5352	ENSRNOG00000027992	ENSRNOP00000002215		NA	0.0916214	6.52486	0.585757	0.646679	679.572	-0.102623	-0.103745	0.16289	-0.630013	0.528686	0.589761	76.8602	82.6855	81.0786	99.11	110.497	83.3325	94.0898	78.5679	79.5475	86.2236	147.276	82.5125	1101.78	91.8151
MRNA11653___ENSRNOT00000002222	ENSRNOT00000002222	MRNA11653	950	ENSRNOG00000001629	ENSRNOP00000002222	Wrb	Wrb	-0.00877398	6.52135	0.952855	0.961579	678.188	-0.00409884	-0.00411835	0.107942	-0.0379725	0.96971	0.973886	97.3334	92.9833	95.0576	84.757	79.3635	101.545	92.9107	72.0507	91.1005	83.7821	99.8562	108.372	1099.11	91.5927
MRNA11651___ENSRNOT00000002231	ENSRNOT00000002231	MRNA11651	5252	ENSRNOG00000001632	ENSRNOP00000002231		Brwd1	0.289481	6.22653	0.0406218	0.0608811	552.548	-0.301249	-0.302936	0.117196	-2.57048	0.0101559	0.016586	72.5139	50.1262	68.6721	69.1667	81.703	60.796	85.1288	79.6541	92.9057	75.1726	86.8367	72.4974	895.173	74.5978
MRNA8881___ENSRNOT00000002238	ENSRNOT00000002238	MRNA8881	1729	ENSRNOG00000001640	ENSRNOP00000002238	Tomm70a	Tomm70a	1.13714	7.00553	1.2404e-12	7.69956e-12	950.282	-1.13953	-1.15005	0.149994	-7.59713	3.02772e-14	1.66837e-13	72.857	75.7193	80.5543	82.1586	67.126	102.069	226.735	145.188	145.376	138.395	205.565	196.117	1537.86	128.155
MRNA8883___ENSRNOT00000002240	ENSRNOT00000002240	MRNA8883	2006	ENSRNOG00000001642	ENSRNOP00000002240	Tbc1d23	Tbc1d23	0.147346	5.64217	0.266357	0.328558	367.861	-0.161494	-0.161967	0.0849709	-1.90058	0.057357	0.0817681	47.1226	41.1913	46.8299	46.0286	51.6492	50.0519	55.4163	52.1372	57.7652	50.7576	48.6142	48.4312	595.995	49.6663
MRNA11650___ENSRNOT00000002242	ENSRNOT00000002242	MRNA11650	673	ENSRNOG00000001643	ENSRNOP00000002242	Psmg1	Psmg1	0.735464	5.82698	2.53067e-08	9.76729e-08	418.687	-0.74733	-0.749736	0.0890347	-8.3937	4.71092e-17	3.24523e-16	44.492	46.1888	44.733	36.3775	40.6715	41.7973	71.6874	66.0163	75.2151	70.5466	63.1865	76.6828	677.595	56.4662
MRNA11648___ENSRNOT00000002247	ENSRNOT00000002247	MRNA11648	1354	ENSRNOG00000001647	ENSRNOP00000002247	Ets2	Ets2	0.837303	6.5726	8.93877e-06	2.4701e-05	702.926	-0.837394	-0.850301	0.192593	-4.34801	1.3738e-05	3.41425e-05	70.4552	80.2625	71.9922	57.5358	50.0296	78.0915	126.75	149.05	171.25	104.856	106.903	70.8531	1138.03	94.8357
MRNA8890___ENSRNOT00000002251	ENSRNOT00000002251	MRNA8890	1834	ENSRNOG00000001651	ENSRNOP00000002251	Dcbld2	Dcbld2	0.0624778	5.10134	0.72722	0.772258	252.214	-0.0752922	-0.076074	0.158841	-0.474009	0.635493	0.687291	33.7407	25.1388	37.5687	33.7791	35.9925	33.8047	34.7826	51.5338	32.854	29.041	31.2946	29.1484	408.679	34.0566
MRNA8891___ENSRNOT00000002255	ENSRNOT00000002255	MRNA8891	869	ENSRNOG00000001653	ENSRNOP00000002255	St3gal6	St3gal6	-1.45192	3.46284	2.69207e-06	8.01548e-06	79.8925	1.38696	1.43975	0.295959	4.68634	2.78127e-06	7.44935e-06	16.8132	14.841	11.5327	16.7039	19.076	16.1162	3.4193	11.9481	6.97996	5.52551	2.74724	4.03594	129.739	10.8116
MRNA8892___ENSRNOT00000002257	ENSRNOT00000002257	MRNA8892	1996	ENSRNOG00000001654	ENSRNOP00000002257	Cpox	Cpox	-0.165859	5.48775	0.313016	0.377978	330.476	0.15102	0.152358	0.146867	1.02828	0.303818	0.366078	45.1782	41.4942	46.3056	41.4505	52.729	55.9481	39.3809	31.2582	37.066	41.2486	46.4642	57.101	535.625	44.6354
MRNA11645___ENSRNOT00000002259	ENSRNOT00000002259	MRNA11645	1291	ENSRNOG00000001656	ENSRNOP00000002259	Kcnj15	Kcnj15	NA	NA	NA	NA	3.75134	1.37671	1.75066	0.640467	2.14955	0.0315912	0.0475147	NA	NA	NA	NA	NA	NA	NA	NA	NA	NA	NA	NA	0	#DIV/0!
MRNA5241.3.53c3cfee___ENSRNOT00000002284	ENSRNOT00000002284	MRNA5241.3.53c3cfee	1229	ENSRNOG00000001681	ENSRNOP00000002284	Dscr3	Dscr3	0.907586	5.76187	8.70536e-10	3.95666e-09	400.065	-0.915813	-0.921445	0.122802	-7.45763	8.80927e-14	4.70285e-13	40.9463	41.4942	37.9182	39.842	28.4341	36.1632	68.6219	65.775	76.5389	86.8661	60.9171	63.6781	647.195	53.9329
MRNA7972.1.53c3d00f___ENSRNOT00000002285	ENSRNOT00000002285	MRNA7972.1.53c3d00f	1167	ENSRNOG00000001680	ENSRNOP00000002285		Mina	-0.154566	3.25066	0.542839	0.60698	68.4008	0.139587	0.142258	0.21391	0.652551	0.514046	0.57628	7.09127	9.84351	6.64005	11.2597	9.53801	14.0198	7.66395	7.36197	8.06306	9.50901	12.3029	7.62344	110.917	9.24305
MRNA5238___ENSRNOT00000002291	ENSRNOT00000002291	MRNA5238	1372	ENSRNOG00000001686	ENSRNOP00000002291	Hlcs	Hlcs	0.508018	3.82152	0.0340092	0.0517987	102.464	-0.511301	-0.521304	0.216118	-2.36584	0.017989	0.0282301	13.0388	12.1151	12.9306	8.53757	10.4378	11.5303	14.0309	25.3445	14.9227	11.1795	20.4251	11.5099	166.003	13.8336
MRNA5236___ENSRNOT00000002294	ENSRNOT00000002294	MRNA5236	1848	ENSRNOG00000001688	ENSRNOP00000002294	Sim2	Sim2	-4.15194	1.54757	4.59428e-16	3.93555e-15	19.951	3.70581	4.21296	0.497906	7.44279	9.85813e-14	5.23221e-13	7.32002	2.42302	3.14529	6.55784	7.01854	4.32386	0	0.120688	0	0.899501	0.358336	0.298958	32.466	2.7055
MRNA19443___ENSRNOT00000002297	ENSRNOT00000002297	MRNA19443	775	ENSRNOG00000001691	ENSRNOP00000002297	Cldn14	Cldn14	NA	NA	NA	NA	1.71258	-1.01875	-2.29987	0.78615	-1.29587	0.19502	0.247158	NA	NA	NA	NA	NA	NA	NA	NA	NA	NA	NA	NA	0	#DIV/0!
MRNA19444___ENSRNOT00000002299	ENSRNOT00000002299	MRNA19444	1636	ENSRNOG00000001692	ENSRNOP00000002299	Chaf1b	Chaf1b	3.12056	3.83109	1.17266e-24	1.98364e-23	102.958	-3.03782	-3.14203	0.280558	-10.8278	2.54246e-27	3.39822e-26	3.31688	1.81726	3.6695	1.97973	4.49906	1.96539	17.2144	31.8616	37.6677	26.471	17.3196	18.3859	166.168	13.8473
MRNA20484.1.53c3cfe3___ENSRNOT00000002309	ENSRNOT00000002309	MRNA20484.1.53c3cfe3	2602	ENSRNOG00000001700	ENSRNOP00000002309	Dfnb31	Dfnb31	-1.13418	6.98046	2.86974e-10	1.3734e-09	932.155	1.10496	1.1199	0.18073	6.11386	9.72467e-10	3.70464e-09	182.314	153.104	149.401	183.001	233.051	138.756	77.9365	114.533	81.112	83.3966	52.9142	63.5286	1513.05	126.087
MRNA19447___ENSRNOT00000002310	ENSRNOT00000002310	MRNA19447	870	ENSRNOG00000001701	ENSRNOP00000002310	Cbr3	Cbr3	1.57888	3.59989	7.72534e-12	4.41806e-11	87.6751	-1.57113	-1.5949	0.190656	-8.24064	1.71288e-16	1.12888e-15	4.80376	5.14891	8.2127	6.68157	3.77921	6.81335	17.686	16.6549	15.2837	17.733	15.4084	23.4682	141.674	11.8062
MRNA19451.1.53c3cfa4___ENSRNOT00000002313	ENSRNOT00000002313	MRNA19451.1.53c3cfa4	1234	ENSRNOG00000001704	ENSRNOP00000002313	Runx1	Runx1	-2.18924	1.62105	2.09384e-06	6.31489e-06	21.6488	2.00763	2.19722	0.440273	4.55997	5.11616e-06	1.33571e-05	2.40188	2.87733	2.44634	3.34079	12.4174	5.50309	1.41488	0.724128	0.601721	0.899501	1.67223	0.896875	35.1962	2.93302
MRNA8001___ENSRNOT00000002316	ENSRNOT00000002316	MRNA8001	5303	ENSRNOG00000029178	ENSRNOP00000002316	Abcc5	Abcc5	-0.36361	7.88317	0.00612632	0.0108442	1745.25	0.348381	0.349843	0.101594	3.42914	0.000605488	0.00121319	257.802	240.939	239.217	302.527	307.016	245.019	210.464	209.997	245.743	204.315	185.26	181.767	2830.06	235.839
MRNA8003___ENSRNOT00000002321	ENSRNOT00000002321	MRNA8003	2386	ENSRNOG00000038160	ENSRNOP00000002321	Eif2b5	Eif2b5	-0.288901	6.1902	0.0208715	0.033264	538.514	0.275486	0.276183	0.0790359	3.48558	0.000491066	0.000996867	84.2946	87.6829	73.0406	76.0957	77.2039	81.7602	71.8054	68.6715	63.1807	58.0821	63.1865	68.1625	873.167	72.7639
MRNA8004___ENSRNOT00000002323	ENSRNOT00000002323	MRNA8004	1913	ENSRNOG00000001708	ENSRNOP00000002323	Dvl3	Dvl3	-0.69367	6.24016	1.48535e-06	4.59011e-06	557.473	0.675852	0.68011	0.124226	5.44049	5.31341e-08	1.70927e-07	103.624	85.7142	87.5439	89.8301	116.256	76.1261	55.8879	64.9301	69.1979	51.2716	52.6753	51.4208	904.478	75.3731
MRNA8008___ENSRNOT00000002331	ENSRNOT00000002331	MRNA8008	1301	ENSRNOG00000001712	ENSRNOP00000002331		Alg3	-0.802197	5.53591	8.0459e-08	2.93007e-07	341.531	0.783206	0.787766	0.119489	6.55463	5.57816e-11	2.39657e-10	59.4751	67.3902	57.6636	58.1544	64.2466	45.466	34.9005	36.6892	30.6878	38.2931	34.1613	27.0557	554.184	46.182
MRNA10242___ENSRNOT00000002333	ENSRNOT00000002333	MRNA10242	3473	ENSRNOG00000001714	ENSRNOP00000002333	Atp13a4	Atp13a4	1.22435	5.32041	9.50174e-13	5.98317e-12	294.196	-1.22657	-1.23934	0.159078	-7.71049	1.25339e-14	7.17342e-14	21.5026	20.8985	18.1728	31.4281	23.755	26.4672	46.8091	48.3959	49.3411	65.7921	52.1976	70.8531	475.613	39.6344
MRNA10244___ENSRNOT00000002346	ENSRNOT00000002346	MRNA10244	941	ENSRNOG00000001720	ENSRNOP00000002346	Hes1	Hes1	-0.249015	3.81956	0.314982	0.380094	102.803	0.230881	0.235993	0.22914	1.0076	0.313647	0.376473	13.6107	19.8385	16.6001	13.2394	13.8571	13.3646	9.66837	8.20678	8.42409	13.7495	19.2307	16.8911	166.681	13.8901
MRNA10251.1.53c3cffe___ENSRNOT00000002353	ENSRNOT00000002353	MRNA10251.1.53c3cffe	1194	ENSRNOG00000001726	ENSRNOP00000002353	Tmem44	Tmem44	-2.23213	4.04105	1.06994e-25	1.96928e-24	120.211	2.19446	2.22272	0.176308	12.4467	1.45687e-35	2.95144e-34	23.2182	20.7471	28.3076	28.706	24.115	36.0321	4.95209	4.70683	7.22065	5.91101	5.49448	5.97917	195.39	16.2825
MRNA10252___ENSRNOT00000002354	ENSRNOT00000002354	MRNA10252	1891	ENSRNOG00000001727	ENSRNOP00000002354	Lsg1	Lsg1	0.702367	5.42428	5.0836e-06	1.45613e-05	315.934	-0.711646	-0.716435	0.12835	-5.54457	2.94678e-08	9.72207e-08	33.512	36.1938	28.4823	33.1604	34.0129	29.3498	44.333	61.3095	64.8655	52.8136	52.1976	41.2562	511.487	42.6239
MRNA8010___ENSRNOT00000002358	ENSRNOT00000002358	MRNA8010	1329	ENSRNOG00000001719	ENSRNOP00000002358	Psmd2	Psmd2	-0.049139	8.0146	0.685244	0.734996	1912.98	0.0356905	0.0357551	0.0669316	0.533238	0.593869	0.649421	286.968	281.676	263.331	262.809	243.309	238.205	251.024	245.117	258.62	258.671	239.488	270.856	3100.07	258.339
MRNA1546___ENSRNOT00000002361	ENSRNOT00000002361	MRNA1546	577	ENSRNOG00000001733	ENSRNOP00000002361	Ppp1r2	Ppp1r2	-0.363248	6.76325	0.00513197	0.00923386	802.06	0.3485	0.349839	0.0972966	3.58183	0.000341202	0.000707449	115.062	126.451	130.355	123.733	96.4599	139.543	95.5047	107.654	86.5274	94.9616	92.4506	91.7802	1300.48	108.373
MRNA8633___ENSRNOT00000002373	ENSRNOT00000002373	MRNA8633	2852	ENSRNOG00000001739	ENSRNOP00000002373	Mfi2	Mfi2	-2.30116	2.949	4.4252e-18	4.60947e-17	55.4653	2.25516	2.30006	0.217307	10.3778	3.12992e-25	3.68464e-24	14.64	12.5694	12.4064	14.353	8.99812	11.9234	2.59395	1.44826	2.16619	3.084	2.3889	3.5875	90.1592	7.51326
MRNA8646___ENSRNOT00000002392	ENSRNOT00000002392	MRNA8646	1016	ENSRNOG00000001754	ENSRNOP00000002392	Wdr53	Wdr53	-0.598144	3.45188	0.00534399	0.00957242	79.3473	0.576384	0.58337	0.17117	3.36731	0.000759058	0.00150005	10.8657	16.0525	13.4548	13.8581	13.4972	9.82695	8.01768	9.77573	7.22065	10.537	7.04727	8.52031	128.674	10.7228
MRNA92___ENSRNOT00000002394	ENSRNOT00000002394	MRNA92	3021	ENSRNOG00000001750	ENSRNOP00000002394	Chrd	Chrd	0.496763	5.64333	0.0121608	0.0202263	368.324	-0.503247	-0.511845	0.202429	-2.48604	0.0129173	0.0207495	42.2045	48.006	35.1224	37.7385	39.0519	45.0729	49.7567	67.706	85.685	61.9371	29.6224	54.2609	596.164	49.6804
MRNA8650___ENSRNOT00000002403	ENSRNOT00000002403	MRNA8650	1055	ENSRNOG00000001762	ENSRNOP00000002403	Pcyt1a	Pcyt1a	-0.499031	4.94318	0.00314622	0.00589351	225.995	0.481448	0.485574	0.14449	3.33205	0.00086208	0.00169174	35.5707	31.6507	30.2297	37.6148	45.7105	33.8047	25.1142	26.31	18.172	24.672	25.8002	31.8391	366.488	30.5407
MRNA8651___ENSRNOT00000002405	ENSRNOT00000002405	MRNA8651	1010	ENSRNOG00000001765	ENSRNOP00000002405	Slc51a	Slc51a	NA	NA	NA	NA	7.26621	-0.724375	-0.782157	0.410358	-1.76523	0.0775253	0.107459	NA	NA	NA	NA	NA	NA	NA	NA	NA	NA	NA	NA	0	#DIV/0!
MRNA8019___ENSRNOT00000002408	ENSRNOT00000002408	MRNA8019	723	ENSRNOG00000001767	ENSRNOP00000002408	RGD1562339	RGD1562339	-0.0417445	4.56851	0.825092	0.855806	173.792	0.027551	0.0278704	0.167647	0.164339	0.869464	0.891341	17.385	16.3554	22.5412	25.9839	31.6734	29.0878	22.6381	23.8962	24.9112	22.873	24.6057	19.7312	281.682	23.4735
MRNA8020___ENSRNOT00000002410	ENSRNOT00000002410	MRNA8020	1989	ENSRNOG00000001770	ENSRNOP00000002410	Ehhadh	Ehhadh	0.178911	2.29747	0.650502	0.705349	34.4124	-0.185527	-0.196182	0.356934	-0.519779	0.603217	0.657772	4.11751	4.84604	3.32003	5.56798	5.39887	2.88257	3.18349	5.55165	6.2579	10.023	2.15001	2.39167	55.6907	4.64089
MRNA8654___ENSRNOT00000002421	ENSRNOT00000002421	MRNA8654	3849	ENSRNOG00000001777	ENSRNOP00000002421		NA	NA	NA	NA	NA	1.78598	-0.991702	-1.32269	0.678519	-1.46157	0.14386	0.187792	NA	NA	NA	NA	NA	NA	NA	NA	NA	NA	NA	NA	0	#DIV/0!
MRNA8026.4.53c3cfe3___ENSRNOT00000002425	ENSRNOT00000002425	MRNA8026.4.53c3cfe3	2628	ENSRNOG00000001773	ENSRNOP00000002425	Senp2	Senp2	-1.01907	6.58145	5.4474e-16	4.62292e-15	706.44	1.0028	1.00565	0.0837378	11.9754	4.77977e-33	8.67323e-32	119.865	128.117	134.898	122.743	113.376	148.845	59.3072	64.9301	68.4758	63.7361	63.306	59.0443	1146.64	95.5537
MRNA8660___ENSRNOT00000002427	ENSRNOT00000002427	MRNA8660	1704	ENSRNOG00000001781	ENSRNOP00000002427	Lmln	Lmln	1.87076	3.98283	9.34629e-17	8.53849e-16	114.645	-1.85612	-1.88435	0.191466	-9.69423	3.19043e-22	3.09718e-21	8.23502	9.23775	4.5432	6.43411	5.21891	5.89617	29.2409	20.879	20.2178	19.9175	29.8613	25.7104	185.392	15.4493
MRNA8662___ENSRNOT00000002428	ENSRNOT00000002428	MRNA8662	2603	ENSRNOG00000001782	ENSRNOP00000002428	Osbpl11	Osbpl11	-0.256025	5.20032	0.0715749	0.101638	270.302	0.241828	0.24275	0.0968816	2.49612	0.0125561	0.0202077	39.1163	43.7658	43.6846	37.2436	32.5732	42.0593	34.0751	34.3961	31.5302	35.5946	30.9363	33.1844	438.159	36.5133
MRNA5308___ENSRNOT00000002429	ENSRNOT00000002429	MRNA5308	741	ENSRNOG00000001783	ENSRNOP00000002429	Tra2b	Tra2b	0.0244037	6.32831	0.863393	0.889737	593.19	-0.0379208	-0.0381636	0.125209	-0.302861	0.761996	0.800026	84.2946	79.8081	83.3502	75.8482	74.3245	78.7466	67.6786	70.4818	105.783	75.9436	69.0393	95.8161	961.114	80.0929
MRNA21591___ENSRNOT00000002432	ENSRNOT00000002432	MRNA21591	1927	ENSRNOG00000001786	ENSRNOP00000002432	Snx4	Snx4	-0.644746	6.25181	2.2221e-07	7.64923e-07	561.894	0.631087	0.632731	0.080215	7.86745	3.61953e-15	2.16469e-14	101.68	92.3775	94.1839	94.037	78.2837	95.2559	53.7656	57.6889	63.5417	60.9091	61.5143	58.2969	911.534	75.9612
MRNA21589___ENSRNOT00000002435	ENSRNOT00000002435	MRNA21589	2154	ENSRNOG00000001789	ENSRNOP00000002435	Zfp148	Zfp148	-0.625267	6.57919	2.83001e-05	7.31268e-05	705.581	0.607878	0.612343	0.134005	4.53625	5.72633e-06	1.48687e-05	104.539	94.1948	127.559	103.688	127.593	137.184	81.2379	87.8609	73.6506	70.9321	82.2977	53.962	1144.7	95.3916
MRNA21588___ENSRNOT00000002439	ENSRNOT00000002439	MRNA21588	2084	ENSRNOG00000001792	ENSRNOP00000002439	Slc12a8	Slc12a8	0.00591695	1.03324	1	1	13.3522	-0.0203969	-0.0228914	0.490101	-0.0416177	0.966803	0.971591	2.40188	3.02877	1.92212	0.989863	1.07977	1.31026	1.06116	1.08619	0.962753	0.385501	2.62779	4.78333	21.6394	1.80328
MRNA21587___ENSRNOT00000002443	ENSRNOT00000002443	MRNA21587	2957	ENSRNOG00000001793	ENSRNOP00000002443	Heg1-201	Heg1-201	-0.339547	5.73894	0.0947604	0.13073	393.922	0.319112	0.324954	0.209188	1.52548	0.12714	0.168352	58.9033	41.7971	50.8488	55.8035	93.0406	56.2101	36.6691	48.6373	34.6591	45.6176	44.0753	72.1984	638.46	53.205
MRNA5310___ENSRNOT00000002445	ENSRNOT00000002445	MRNA5310	3118	ENSRNOG00000001785	ENSRNOP00000002445	Etv5	Etv5	0.158298	7.16467	0.387057	0.454421	1059.84	-0.167765	-0.17016	0.185522	-0.904287	0.365843	0.429574	127.872	139.324	141.189	128.311	122.374	153.038	113.662	162.325	166.195	147.904	229.574	86.3989	1718.17	143.181
MRNA21585___ENSRNOT00000002450	ENSRNOT00000002450	MRNA21585	1401	ENSRNOG00000001797	ENSRNOP00000002450	Umps	Umps	-0.779846	4.94621	2.14838e-05	5.65628e-05	226.382	0.757314	0.766252	0.169086	4.47888	7.50347e-06	1.9219e-05	44.1489	44.9773	46.1309	32.5417	25.9146	38.2596	24.7605	24.0169	21.7823	21.331	16.0057	27.3547	367.224	30.602
MRNA5317___ENSRNOT00000002462	ENSRNOT00000002462	MRNA5317	1504	ENSRNOG00000001803	ENSRNOP00000002462	Dnajb11	Dnajb11	-0.102271	6.24973	0.461511	0.528538	561.573	0.0880564	0.0885268	0.11451	0.768988	0.441901	0.507145	83.1508	82.0797	88.5923	76.0957	62.9869	78.0915	57.067	83.0334	76.2982	76.5861	67.2477	78.7755	910.005	75.8337
MRNA14143___ENSRNOT00000002478	ENSRNOT00000002478	MRNA14143	2603	ENSRNOG00000001813	ENSRNOP00000002478	Dnm1l-201	Dnm1l-201	0.633171	8.35754	6.88959e-07	2.2279e-06	2429.15	-0.645155	-0.646984	0.0836164	-7.71565	1.2037e-14	6.90876e-14	247.966	217.466	269.796	232.494	285.42	288.519	433.19	376.064	395.21	398.479	393.453	394.326	3932.38	327.699
MRNA5324___ENSRNOT00000002484	ENSRNOT00000002484	MRNA5324	1765	ENSRNOG00000001815	ENSRNOP00000002484	Eif4a2	Eif4a2	0.250824	9.57246	0.0701147	0.0998185	5638.5	-0.263097	-0.264285	0.105372	-2.49684	0.0125307	0.0201758	747.671	649.066	831.929	642.668	521.711	777.377	812.025	840.713	838.077	803.126	817.244	851.433	9133.04	761.087
MRNA10708___ENSRNOT00000002486	ENSRNOT00000002486	MRNA10708	1706	ENSRNOG00000001817	ENSRNOP00000002486	Tm7sf3	Tm7sf3	0.270532	6.26503	0.099582	0.136565	568.026	-0.282852	-0.285877	0.161143	-1.75528	0.0792114	0.109643	60.5045	90.8632	70.2448	70.6515	56.8681	67.6094	64.613	99.9297	83.6392	102.158	60.4393	92.0791	919.599	76.6333
MRNA14141___ENSRNOT00000002491	ENSRNOT00000002491	MRNA14141	2236	ENSRNOG00000001818	ENSRNOP00000002491		NA	0.0395499	4.99846	0.844068	0.872961	234.746	-0.051296	-0.0520199	0.184454	-0.278097	0.780938	0.816239	29.2801	22.5644	34.4234	25.2415	35.9925	40.225	35.2542	29.8099	22.023	28.27	44.6725	32.7359	380.492	31.7077
MRNA14145___ENSRNOT00000002498	ENSRNOT00000002498	MRNA14145	803	ENSRNOG00000001825	ENSRNOP00000002498		Pkp2	-0.684405	3.14942	0.013258	0.0218987	63.9023	0.654967	0.672189	0.248765	2.63287	0.00846661	0.0140512	6.63377	12.5694	8.91165	9.89863	8.81816	17.0334	7.42814	3.9827	7.58168	6.55351	5.73337	8.52031	103.665	8.63873
MRNA17205.7.53c3cffe___ENSRNOT00000002499	ENSRNOT00000002499	MRNA17205.7.53c3cffe	2479	ENSRNOG00000001823	ENSRNOP00000002499	St6gal1-201	St6gal1-201	0.789235	5.82576	8.18225e-06	2.27169e-05	418.102	-0.792639	-0.802305	0.17182	-4.61321	3.96503e-06	1.04917e-05	39.8026	44.8258	43.5098	41.3268	38.152	40.487	88.5481	45.4994	52.4701	66.1776	95.4367	80.7187	676.955	56.4129
MRNA10710.6.53c3d00a___ENSRNOT00000002502	ENSRNOT00000002502	MRNA10710.6.53c3d00a	1619	ENSRNOG00000001828	ENSRNOP00000002502	Stk38l	Stk38l	1.25715	5.92735	2.60658e-21	3.50961e-20	448.908	-1.26719	-1.27111	0.0873404	-14.5086	1.06818e-47	3.4947e-46	37.8582	33.9222	38.9666	34.274	34.1929	34.9839	75.9321	87.7402	93.6278	80.4411	94.6006	79.6724	726.212	60.5177
MRNA14036___ENSRNOT00000002511	ENSRNOT00000002511	MRNA14036	621	ENSRNOG00000001834	ENSRNOP00000002511	Mzt2b	Mzt2b	0.57976	5.25547	0.00193191	0.0037527	281.035	-0.586801	-0.594906	0.182612	-3.21338	0.00131183	0.00250263	33.1688	36.0424	33.7245	34.274	17.9962	26.8603	49.8747	42.1201	45.6104	48.8301	30.2196	56.0547	454.776	37.898
MRNA17207___ENSRNOT00000002512	ENSRNOT00000002512	MRNA17207	2024	ENSRNOG00000001827	ENSRNOP00000002512	Masp1-202	Masp1-202	-0.749916	4.7907	6.70297e-05	0.000164315	203.226	0.72867	0.737307	0.169358	4.30253	1.68857e-05	4.16256e-05	25.8488	40.2827	38.2677	36.9961	34.3728	31.0531	19.6905	16.4136	19.9771	14.649	24.1279	28.1021	329.781	27.4818
MRNA14037___ENSRNOT00000002513	ENSRNOT00000002513	MRNA14037	1468	ENSRNOG00000022021	ENSRNOP00000002513	Spag6l	Spag6l	3.70338	3.12689	2.04353e-24	3.40508e-23	62.5584	-3.56001	-3.73756	0.331952	-10.7245	7.81342e-27	1.01223e-25	1.02938	0.151439	1.22317	1.1136	1.61966	1.96539	13.5593	12.1895	14.8023	18.3755	9.67506	25.1125	100.817	8.4014
MRNA10714___ENSRNOT00000002518	ENSRNOT00000002518	MRNA10714	650	ENSRNOG00000001840	ENSRNOP00000002518	Rep15	Rep15	5.70322	1.71554	6.86609e-28	1.43189e-26	21.8886	-4.99186	-5.94562	0.528203	-9.45065	3.36727e-21	3.08831e-20	0.114375	0	0.174738	0.123733	0.179962	0	5.42372	5.31027	4.45273	3.72651	8.36116	7.47396	35.3412	2.9451
MRNA17209___ENSRNOT00000002519	ENSRNOT00000002519	MRNA17209	546	ENSRNOG00000001837	ENSRNOP00000002519	Sst	Sst	-0.212552	7.46596	0.392107	0.459704	1306.84	0.192516	0.198249	0.263939	0.729395	0.46576	0.530913	157.838	361.787	152.547	153.305	145.77	166.01	174.267	90.2746	122.029	142.507	193.023	259.496	2118.85	176.571
MRNA10715___ENSRNOT00000002520	ENSRNOT00000002520	MRNA10715	720	ENSRNOG00000001842	ENSRNOP00000002520	Mrps35	Mrps35	1.11997	6.38027	1.1256e-12	6.99995e-12	615.375	-1.12337	-1.13338	0.147399	-7.6213	2.51136e-14	1.39435e-13	59.3608	53.1549	53.6447	51.3491	37.9721	57.9135	120.855	93.4125	87.4902	103.7	137.481	139.315	995.648	82.9707
MRNA15872___ENSRNOT00000002522	ENSRNOT00000002522	MRNA15872	2226	ENSRNOG00000001843	ENSRNOP00000002522	Bcl6	Bcl6	0.525498	6.4619	0.0350179	0.0532058	651.088	-0.522868	-0.538776	0.266598	-1.96126	0.0498485	0.0718395	79.2621	93.1347	98.0282	47.3897	57.588	56.8653	69.0935	157.377	165.594	95.4756	74.2949	60.0906	1054.19	87.8494
MRNA14039___ENSRNOT00000002524	ENSRNOT00000002524	MRNA14039	2635	ENSRNOG00000001845	ENSRNOP00000002524	Top3b	Top3b	0.0989594	6.46065	0.498106	0.56464	650.082	-0.111741	-0.112537	0.132058	-0.846151	0.397468	0.461712	110.83	89.0459	83.5249	95.2743	65.8663	63.8096	94.9151	88.3436	95.6736	92.9056	86.0005	87.1463	1053.34	87.778
MRNA14.5.53c3d00a___ENSRNOT00000002527	ENSRNOT00000002527	MRNA14.5.53c3d00a	1161	ENSRNOG00000001847	ENSRNOP00000002527	Ccdc91	Ccdc91	1.2787	6.04883	3.78637e-09	1.60258e-08	488.956	-1.26689	-1.29374	0.224522	-5.6426	1.675e-08	5.67482e-08	39.2307	34.2251	38.7919	42.0692	42.2912	34.0667	61.0758	66.6198	151.874	135.439	71.3088	73.3943	790.387	65.8656
MRNA4105___ENSRNOT00000002528	ENSRNOT00000002528	MRNA4105	1467	ENSRNOG00000001851	ENSRNOP00000002528	Far2	Far2	-0.568283	5.35697	0.000133263	0.000310876	301.392	0.55218	0.555405	0.119702	4.61295	3.96992e-06	1.04996e-05	59.0176	44.3715	55.392	44.7913	46.4303	42.0593	35.6079	28.8444	31.1691	31.611	39.2975	30.3443	488.936	40.7447
MRNA14040___ENSRNOT00000002530	ENSRNOT00000002530	MRNA14040	1666	ENSRNOG00000037909	ENSRNOP00000002530	Ppm1f	Ppm1f	-0.755922	5.71058	1.33204e-07	4.72312e-07	385.682	0.738724	0.742667	0.114439	6.4552	1.0808e-10	4.51602e-10	56.5014	54.6693	59.9352	77.4568	71.805	72.5884	34.5467	35.4823	40.917	42.0196	38.7002	41.1068	625.729	52.1441
MRNA14042.1.53c3cfdd___ENSRNOT00000002533	ENSRNOT00000002533	MRNA14042.1.53c3cfdd	2116	ENSRNOG00000001849	ENSRNOP00000002533	Mapk1	Mapk1	-0.156324	9.34704	0.337391	0.40344	4816.47	0.143196	0.144504	0.149159	0.960025	0.337043	0.401346	568.559	668.45	706.816	652.072	673.24	848.262	721.827	557.82	558.036	497.938	867.769	490.889	7811.68	650.973
MRNA14043___ENSRNOT00000002539	ENSRNOT00000002539	MRNA14043	337	ENSRNOG00000001858	ENSRNOP00000002539	Ypel1	Ypel1	2.20983	3.2897	7.24359e-12	4.1544e-11	69.8653	-2.14477	-2.22735	0.296812	-7.22603	4.97301e-13	2.49105e-12	1.94438	4.6946	3.84424	2.47466	2.69944	4.45488	25.7037	9.77573	11.9141	10.794	21.2612	13.4531	113.014	9.41784
MRNA14048___ENSRNOT00000002542	ENSRNOT00000002542	MRNA14048	95	ENSRNOG00000001861	ENSRNOP00000002542	Ydjc	Ydjc	0.105507	3.2862	0.688089	0.737417	70.2259	-0.115874	-0.118335	0.224755	-0.515557	0.606164	0.660327	7.09127	11.055	10.4843	8.78503	5.57884	11.7923	11.5549	6.51715	12.0344	7.19601	9.91395	11.8089	113.812	9.48434
MRNA14051___ENSRNOT00000002545	ENSRNOT00000002545	MRNA14051	3312	ENSRNOG00000001863	ENSRNOP00000002545	Hic2	Hic2	0.544259	3.99674	0.00602649	0.0106843	115.947	-0.551894	-0.557563	0.158092	-3.49096	0.000481288	0.000978104	13.8394	12.8723	10.659	13.6106	14.0371	11.3993	18.0398	17.8618	22.384	13.878	23.889	15.3964	187.867	15.6556
MRNA14057___ENSRNOT00000002552	ENSRNOT00000002552	MRNA14057	894	ENSRNOG00000001868	ENSRNOP00000002552	LOC100911248	LOC100911248	1.20125	4.43274	2.27757e-13	1.50801e-12	157.789	-1.21011	-1.21625	0.11163	-10.8403	2.21659e-27	2.98083e-26	14.1825	14.0838	13.2801	11.2597	12.0575	12.4475	27.3544	31.2582	31.4098	31.9965	28.6668	27.2052	255.202	21.2668
MRNA14059___ENSRNOT00000002554	ENSRNOT00000002554	MRNA14059	2346	ENSRNOG00000001870	ENSRNOP00000002554	Lztr1	Lztr1	0.0643512	6.93305	0.596164	0.656578	902.778	-0.0771446	-0.0772982	0.0701658	-1.09946	0.271567	0.331592	126.042	128.268	115.502	119.897	106.538	118.841	132.763	134.567	127.444	116.678	120.281	116.145	1462.97	121.914
MRNA14063.8.53c3cfdf___ENSRNOT00000002558	ENSRNOT00000002558	MRNA14063.8.53c3cfdf	1541	ENSRNOG00000001873	ENSRNOP00000002558	P2rx6	P2rx6	1.38352	4.90799	1.39043e-11	7.76581e-11	220.381	-1.37717	-1.39833	0.192026	-7.17178	7.40284e-13	3.65473e-12	12.81	17.7183	12.7559	17.5701	27.1743	11.0062	47.7523	34.7581	43.9256	43.0476	45.6281	42.3026	356.449	29.7041
MRNA14064___ENSRNOT00000002560	ENSRNOT00000002560	MRNA14064	2120	ENSRNOG00000001874	ENSRNOP00000002560	Slc7a4	Slc7a4	-0.883396	5.56458	1.31094e-06	4.08131e-06	348.343	0.859748	0.87071	0.175582	4.89658	9.75213e-07	2.75402e-06	54.2139	81.9283	64.4784	50.8542	47.6901	67.4784	40.2063	26.4307	26.4757	25.7	39.2975	40.6583	565.412	47.1176
MRNA14067___ENSRNOT00000002567	ENSRNOT00000002567	MRNA14067	920	ENSRNOG00000001876	ENSRNOP00000002567	Ccdc74a	Ccdc74a	1.55564	2.8218	3.10723e-08	1.18467e-07	50.1055	-1.5345	-1.57303	0.243375	-6.30506	2.88084e-10	1.15698e-09	3.77438	4.84604	1.57264	3.21705	3.59925	3.40667	8.01768	8.56885	13.8396	10.537	7.64449	11.9583	80.982	6.7485
MRNA14068___ENSRNOT00000002568	ENSRNOT00000002568	MRNA14068	2737	ENSRNOG00000001877	ENSRNOP00000002568	Med15	Med15	0.331044	7.45022	0.0132916	0.0219506	1292.91	-0.342662	-0.344061	0.100241	-3.41839	0.000629922	0.00125939	159.782	173.7	140.315	152.439	157.287	144.391	214.237	184.532	192.551	180.029	236.979	158.747	2094.99	174.582
MRNA6298___ENSRNOT00000002574	ENSRNOT00000002574	MRNA6298	803	ENSRNOG00000001880	ENSRNOP00000002574	Dgcr6	Dgcr6	-0.0494015	7.32627	0.73326	0.777848	1186.63	0.0345934	0.034816	0.125572	0.275486	0.782943	0.818022	172.135	211.863	159.886	155.903	127.773	150.025	153.043	158.946	141.886	179.258	134.615	177.282	1922.61	160.218
MRNA6305___ENSRNOT00000002581	ENSRNOT00000002581	MRNA6305	3785	ENSRNOG00000001886	ENSRNOP00000002581	Dgcr8	Dgcr8	-0.18455	6.00542	0.220929	0.278061	473.622	0.169857	0.171049	0.13105	1.29612	0.194934	0.247077	77.3177	63.1499	81.6028	65.4547	59.7475	61.1891	56.8312	65.2922	77.622	58.2106	51.8392	49.4776	767.734	63.9779
MRNA5132___ENSRNOT00000002617	ENSRNOT00000002617	MRNA5132	2063	ENSRNOG00000001908	ENSRNOP00000002617	Klhl6	Klhl6	-1.05646	1.9779	0.00353133	0.00655161	27.5492	0.993965	1.04547	0.340152	2.92212	0.00347654	0.00616153	4.11751	3.18021	5.06741	5.19678	5.7588	6.81335	2.59395	1.08619	2.16619	3.85501	0.955562	3.88646	44.6774	3.72312
MRNA4270.1.53c3d013___ENSRNOT00000002638	ENSRNOT00000002638	MRNA4270.1.53c3d013	4064	ENSRNOG00000024955	ENSRNOP00000002638	Scyl2	Scyl2	-0.0510038	6.54562	0.680038	0.730412	689.684	0.0371036	0.0372033	0.0814232	0.455689	0.648614	0.699204	89.5558	83.897	94.7082	97.1303	100.599	102.986	103.522	86.7747	83.7595	90.2071	97.7062	86.9969	1117.84	93.1536
MRNA15878___ENSRNOT00000002639	ENSRNOT00000002639	MRNA15878	1725	ENSRNOG00000001925	ENSRNOP00000002639	Leprel1	Leprel1	2.75417	3.70282	1.47656e-23	2.34729e-22	94.1323	-2.7027	-2.77503	0.250343	-10.796	3.59577e-27	4.75962e-26	2.51626	2.42302	2.44634	3.71199	3.95917	4.45488	20.7516	31.0168	23.7078	18.761	12.3029	25.8599	151.912	12.6593
MRNA15879___ENSRNOT00000002640	ENSRNOT00000002640	MRNA15879	2021	ENSRNOG00000001926	ENSRNOP00000002640	Cldn1	Cldn1	0.446005	2.40308	0.336414	0.402549	37.2394	-0.420214	-0.460893	0.446614	-0.940889	0.346762	0.411222	6.17626	4.24028	8.38744	1.97973	0.899812	3.79975	4.59837	3.13789	1.68482	7.45301	9.55562	8.37083	60.2838	5.02365
MRNA3860___ENSRNOT00000002650	ENSRNOT00000002650	MRNA3860	714	ENSRNOG00000001931	ENSRNOP00000002650	Fgf12	Fgf12	-1.32281	6.70445	5.44781e-17	5.08817e-16	769.02	1.29952	1.31083	0.145734	8.91707	4.78786e-19	3.7779e-18	138.28	143.867	144.334	150.459	160.167	155.528	70.2726	49.3614	48.7394	53.5846	86.5978	47.9828	1249.17	104.098
MRNA12146.3.53c3cfd0___ENSRNOT00000002678	ENSRNOT00000002678	MRNA12146.3.53c3cfd0	3255	ENSRNOG00000001956	ENSRNOP00000002678	Dzip3	Dzip3	-0.924877	6.25342	8.57531e-10	3.89932e-09	562.714	0.904525	0.91137	0.135963	6.65271	2.87749e-11	1.262e-10	77.0889	78.8995	94.0092	99.3575	133.712	115.303	54.2372	56.2406	51.748	52.0426	51.8392	48.7302	913.208	76.1007
MRNA1646___ENSRNOT00000002679	ENSRNOT00000002679	MRNA1646	1445	ENSRNOG00000001953	ENSRNOP00000002679	Bace2	Bace2	-0.912321	2.79175	0.00424454	0.00776527	49.6877	0.869569	0.901872	0.292351	2.9744	0.00293558	0.00528135	7.20564	8.48056	9.08639	7.42397	9.71797	10.7441	4.83419	2.53445	1.80516	4.49751	7.28616	7.02552	80.6416	6.72014
MRNA12139___ENSRNOT00000002684	ENSRNOT00000002684	MRNA12139	1451	ENSRNOG00000001958	ENSRNOP00000002684	Ift57	Ift57	-1.11622	5.48832	3.35888e-11	1.79887e-10	330.323	1.09316	1.10351	0.151759	7.20326	5.87888e-13	2.93275e-12	60.962	64.0585	73.2153	58.6494	44.9906	64.9889	31.4812	18.8273	27.3181	27.242	30.1002	34.3802	536.214	44.6845
MRNA21523___ENSRNOT00000002692	ENSRNOT00000002692	MRNA21523	2161	ENSRNOG00000001966	ENSRNOP00000002692	Zbtb20	Zbtb20	1.91334	5.78599	4.51757e-16	3.87314e-15	407.251	-1.88175	-1.92828	0.241552	-7.79025	6.6876e-15	3.89873e-14	21.3882	18.9298	14.5033	15.3429	39.4118	28.5637	70.2726	103.792	113.244	99.3307	59.3643	73.6932	657.836	54.8197
MRNA1645___ENSRNOT00000002695	ENSRNOT00000002695	MRNA1645	1467	ENSRNOG00000001963	ENSRNOP00000002695	Mx2	Mx2	-0.873565	4.38127	4.77267e-05	0.000119597	152.406	0.846062	0.859841	0.197803	4.27729	1.89182e-05	4.63441e-05	27.1069	32.105	20.6191	31.6756	29.1539	19.3918	11.2012	22.0859	12.2751	16.3195	13.7362	11.6594	247.33	20.6108
MRNA12136___ENSRNOT00000002700	ENSRNOT00000002700	MRNA12136	2554	ENSRNOG00000001971	ENSRNOP00000002700	LOC100912484	LOC100912484	1.92696	5.51913	3.82425e-17	3.63957e-16	338.035	-1.8993	-1.94179	0.23027	-8.24813	1.60896e-16	1.06423e-15	15.6694	9.84351	15.7264	18.4362	31.4934	22.6675	60.4863	94.4987	82.5561	75.6866	52.9142	66.0698	546.048	45.504
MRNA215___ENSRNOT00000002715	ENSRNOT00000002715	MRNA215	1454	ENSRNOG00000001979	ENSRNOP00000002715	Rcan1	Rcan1	0.491946	6.88528	0.000365751	0.000799488	873.73	-0.502976	-0.505506	0.111164	-4.52461	6.05056e-06	1.56586e-05	80.7489	105.553	94.5334	105.173	86.9219	115.041	120.501	136.619	141.043	151.887	157.787	119.135	1414.94	117.912
MRNA19453___ENSRNOT00000002717	ENSRNOT00000002717	MRNA19453	474	ENSRNOG00000001984	ENSRNOP00000002717	Kcne1	Kcne1	7.23031	0.642387	5.32925e-20	6.53517e-19	9.17473	-4.93266	-8.88439	0.677155	-7.28439	3.23137e-13	1.64114e-12	0	0	0	0	0	0	2.82977	2.29307	2.28654	3.2125	2.98613	1.19583	14.8038	1.23365
MRNA19455___ENSRNOT00000002718	ENSRNOT00000002718	MRNA19455	644	ENSRNOG00000001986	ENSRNOP00000002718	LOC498063	LOC498063	NA	NA	NA	NA	0.724794	-1.84754	-5.20137	0.785582	-2.35181	0.0186823	0.0292387	NA	NA	NA	NA	NA	NA	NA	NA	NA	NA	NA	NA	0	#DIV/0!
MRNA3961.1.53c3cff1___ENSRNOT00000002719	ENSRNOT00000002719	MRNA3961.1.53c3cff1	3155	ENSRNOG00000001982	ENSRNOP00000002719	Cblb	Cblb	-0.0845719	4.86861	0.611668	0.670335	214.413	0.0703202	0.0708494	0.13561	0.518547	0.604077	0.658338	36.0282	22.8672	29.8802	31.0569	36.3524	22.6675	29.0051	27.8789	28.1605	28.3985	26.6363	28.5505	347.482	28.9569
MRNA17114___ENSRNOT00000002738	ENSRNOT00000002738	MRNA17114	2306	ENSRNOG00000001989	ENSRNOP00000002738	Alcam	Alcam	-0.452212	7.51055	0.0150306	0.0245556	1346.95	0.433772	0.44019	0.188792	2.29762	0.0215836	0.0334497	196.382	193.236	235.547	218.389	185.721	233.226	168.607	94.4987	111.92	148.161	245.46	154.113	2185.26	182.105
MRNA12344___ENSRNOT00000002746	ENSRNOT00000002746	MRNA12344	1665	ENSRNOG00000002004	ENSRNOP00000002746	Prdm8	Prdm8	0.419776	5.26017	0.0158674	0.025801	281.626	-0.428375	-0.432967	0.161388	-2.65433	0.00794667	0.0132646	36.9432	41.0399	28.6571	26.3551	24.6549	37.3424	54.8267	42.8442	45.7308	31.611	40.6114	45.5911	456.208	38.0173
MRNA19457___ENSRNOT00000002752	ENSRNOT00000002752	MRNA19457	223	ENSRNOG00000002010	ENSRNOP00000002752	LOC100360017	LOC100360017	-0.324694	4.32368	0.117282	0.158125	146.385	0.306687	0.310999	0.184156	1.66536	0.0958411	0.130196	19.215	30.742	18.697	17.1989	16.9165	29.0878	14.7384	15.6894	18.172	19.532	16.2445	21.0766	237.31	19.7758
MRNA7538___ENSRNOT00000002759	ENSRNOT00000002759	MRNA7538	1892	ENSRNOG00000002013	ENSRNOP00000002759	Sidt1	Sidt1	-0.623983	6.0552	0.000790625	0.00164028	489.85	0.603516	0.612109	0.185333	3.2564	0.00112836	0.00217496	85.4383	72.9934	78.108	75.477	83.6826	86.6082	77.2291	56.2406	40.3153	44.2041	64.0226	30.6432	794.962	66.2469
MRNA9253___ENSRNOT00000002760	ENSRNOT00000002760	MRNA9253	1048	ENSRNOG00000002014	ENSRNOP00000002760	Stap1	Stap1	NA	NA	NA	NA	2.93236	-0.339109	-0.420536	0.621345	-0.545766	0.585227	0.641345	NA	NA	NA	NA	NA	NA	NA	NA	NA	NA	NA	NA	0	#DIV/0!
MRNA19464___ENSRNOT00000002769	ENSRNOT00000002769	MRNA19464	7101	ENSRNOG00000002021	ENSRNOP00000002769	Son-202	Son-202	-0.0630453	9.22773	0.634736	0.691092	4436.82	0.0495119	0.0496853	0.0928731	0.533114	0.593955	0.649421	627.12	555.628	632.553	565.83	669.64	623.684	581.164	661.853	675.01	551.523	567.723	479.679	7191.41	599.284
MRNA19466___ENSRNOT00000002779	ENSRNOT00000002779	MRNA19466	729	ENSRNOG00000002032	ENSRNOP00000002779	Ifngr2	Ifngr2	-2.41914	4.96174	2.00117e-44	9.51364e-43	228.958	2.391	2.40887	0.134984	17.7132	3.31477e-70	2.43825e-68	53.1845	56.9409	52.771	43.554	53.2689	53.8517	11.437	8.20678	7.82237	8.22401	10.2723	12.7057	372.239	31.0199
MRNA7542___ENSRNOT00000002790	ENSRNOT00000002790	MRNA7542	2814	ENSRNOG00000002041	ENSRNOP00000002790	Boc	Boc	-1.73601	5.71995	1.42877e-14	1.0632e-13	387.944	1.68555	1.72345	0.230994	7.29695	2.94359e-13	1.50125e-12	118.035	89.8031	89.6407	61.0003	78.1037	48.3486	20.3979	29.5686	31.6505	27.8845	22.6946	13.1542	630.282	52.5235
MRNA21478___ENSRNOT00000002793	ENSRNOT00000002793	MRNA21478	2803	ENSRNOG00000002024	ENSRNOP00000002793	Epha5-206	Epha5-206	-0.425785	6.23812	0.0459564	0.0680728	556.255	0.406184	0.414671	0.223031	1.8212	0.0685767	0.0961987	72.7427	87.3801	81.428	89.5826	79.9033	106.524	80.6484	44.6546	40.3153	50.8861	113.234	55.4568	902.756	75.2297
MRNA7545___ENSRNOT00000002799	ENSRNOT00000002799	MRNA7545	704	ENSRNOG00000039048	ENSRNOP00000002799	Cd200r1	Cd200r1	-3.33354	1.24351	2.00128e-14	1.46853e-13	15.8074	3.10018	3.37608	0.424329	7.30608	2.75039e-13	1.40664e-12	5.03251	1.51439	3.84424	4.57812	4.3191	4.19283	0.235814	0.60344	0.240688	0.642501	0.358336	0.149479	25.7114	2.14262
MRNA19473___ENSRNOT00000002800	ENSRNOT00000002800	MRNA19473	2672	ENSRNOG00000002036	ENSRNOP00000002800	Gcfc1	Gcfc1	0.212947	5.99908	0.201317	0.256531	471.721	-0.224799	-0.227154	0.159552	-1.40894	0.158854	0.205408	69.4258	52.3978	61.6826	63.5987	54.5286	52.1483	58.1281	82.0678	92.304	70.0326	47.3003	60.3896	764.004	63.667
MRNA21486___ENSRNOT00000002809	ENSRNOT00000002809	MRNA21486	967	ENSRNOG00000002050	ENSRNOP00000002809	Igfbp7	Igfbp7	0.261289	7.11039	0.057865	0.0839155	1021.15	-0.272774	-0.274247	0.115135	-2.36917	0.0178283	0.027986	121.467	131.752	129.306	129.425	127.233	113.599	150.096	135.412	131.536	152.401	204.849	127.655	1654.73	137.894
MRNA12334___ENSRNOT00000002814	ENSRNOT00000002814	MRNA12334	8097	ENSRNOG00000002053	ENSRNOP00000002814		Fras1	0.596083	4.9509	0.0173012	0.0279646	226.775	-0.591596	-0.608271	0.257184	-2.30028	0.0214324	0.033253	16.8132	20.5956	20.4444	25.8602	26.8144	35.7701	65.7921	28.3617	26.235	21.7165	43.5975	35.4266	367.427	30.6189
MRNA13507___ENSRNOT00000002815	ENSRNOT00000002815	MRNA13507	1729	ENSRNOG00000023484	ENSRNOP00000002815	Rpap2	Rpap2	0.510025	5.60144	0.000330414	0.000728436	357.75	-0.522776	-0.525353	0.109995	-4.75274	2.00675e-06	5.463e-06	38.087	37.2539	44.034	35.1401	43.191	41.4042	64.1414	64.6888	55.7193	57.3111	45.867	52.3177	579.155	48.263
MRNA19470___ENSRNOT00000002827	ENSRNOT00000002827	MRNA19470	1491	ENSRNOG00000028648	ENSRNOP00000002827	Olig1	Olig1	-0.746341	7.62515	3.409e-05	8.7145e-05	1459.48	0.720326	0.73041	0.183762	3.91988	8.85916e-05	0.000199623	198.555	266.683	210.035	277.162	296.398	233.881	112.13	127.205	120.344	197.505	115.981	210.915	2366.8	197.233
MRNA19476___ENSRNOT00000002838	ENSRNOT00000002838	MRNA19476	1208	ENSRNOG00000002072	ENSRNOP00000002838	Fam176c	Fam176c	1.00362	2.40112	0.000137562	0.00032016	37.1036	-1.01052	-1.02893	0.208064	-4.85679	1.19302e-06	3.33984e-06	2.28751	2.72589	4.01898	2.96959	4.85899	3.27565	6.01326	6.39646	6.73927	6.55351	7.16671	7.02552	60.0313	5.00261
MRNA12330___ENSRNOT00000002843	ENSRNOT00000002843	MRNA12330	3990	ENSRNOG00000002075	ENSRNOP00000002843	Cnot6l	Cnot6l	0.135294	5.00493	0.444406	0.512277	235.766	-0.146918	-0.148388	0.155988	-0.941856	0.346266	0.410767	29.2801	20.2928	37.0445	26.4788	32.0333	37.0803	32.6602	33.9133	31.1691	32.6391	41.8058	27.6536	382.051	31.8376
MRNA19477___ENSRNOT00000002851	ENSRNOT00000002851	MRNA19477	6272	ENSRNOG00000002080	ENSRNOP00000002851	Urb1	Urb1	1.22698	6.13498	8.75014e-20	1.05117e-18	518.738	-1.23438	-1.23926	0.0986123	-12.5176	5.9853e-36	1.23772e-34	44.3776	39.6769	41.7625	44.915	37.2522	42.9765	106.352	85.085	111.078	82.8826	99.1395	103.739	839.236	69.9364
MRNA7547___ENSRNOT00000002853	ENSRNOT00000002853	MRNA7547	1655	ENSRNOG00000002069	ENSRNOP00000002853	Slc35a5	Slc35a5	0.283478	5.54084	0.0523862	0.0766928	342.713	-0.295499	-0.297077	0.114563	-2.57935	0.00989853	0.0162043	42.3189	38.4654	41.413	42.4404	36.8923	48.7417	49.403	56.6027	53.1921	58.8531	46.8225	39.9109	555.056	46.2547
MRNA16143___ENSRNOT00000002857	ENSRNOT00000002857	MRNA16143	1916	ENSRNOG00000002095	ENSRNOP00000002857	Arhgap24-202	Arhgap24-202	-0.576495	3.82155	0.0945225	0.130456	103.241	0.531514	0.559638	0.343897	1.54556	0.12221	0.162276	12.4669	16.8097	13.6296	21.9007	23.3951	11.9234	5.18791	8.32747	4.45273	23.387	10.8695	14.9479	167.298	13.9415
MRNA21492___ENSRNOT00000002862	ENSRNOT00000002862	MRNA21492	1928	ENSRNOG00000002100	ENSRNOP00000002862	Srp72	Srp72	1.75989	6.48352	1.71166e-42	7.46505e-41	661.647	-1.76976	-1.77489	0.0844552	-20.9551	1.68708e-97	2.43295e-95	38.6588	32.5593	47.5288	42.4404	41.0314	41.6663	135.593	139.636	132.74	138.78	144.768	134.083	1069.48	89.1237
MRNA4799___ENSRNOT00000002864	ENSRNOT00000002864	MRNA4799	2846	ENSRNOG00000002091	ENSRNOP00000002864	Gtf3c3	Gtf3c3	0.696001	5.56634	1.6856e-07	5.90577e-07	348.918	-0.707569	-0.709564	0.0834144	-8.48258	2.20262e-17	1.55646e-16	37.8582	31.6507	35.1224	36.5012	37.0723	37.3424	61.5474	63.2405	60.0517	56.0261	56.2587	52.1682	564.84	47.07
MRNA19480___ENSRNOT00000002866	ENSRNOT00000002866	MRNA19480	1988	ENSRNOG00000002092	ENSRNOP00000002866	Hunk	Hunk	0.14987	3.95536	0.535429	0.599832	112.659	-0.159289	-0.162488	0.218915	-0.727627	0.466842	0.531704	18.8719	15.5982	17.2991	12.3733	12.4174	10.089	22.9919	17.017	18.172	11.565	16.364	9.86562	182.624	15.2187
MRNA173___ENSRNOT00000002867	ENSRNOT00000002867	MRNA173	2949	ENSRNOG00000002093	ENSRNOP00000002867	Tgfbr3	Tgfbr3	0.243204	5.61402	0.343216	0.409565	360.744	-0.2491	-0.256957	0.271164	-0.918634	0.358287	0.422149	44.2632	35.1338	46.4804	46.6473	56.5082	38.6527	36.1974	78.8093	84.3613	60.2666	33.9224	23.0198	584.262	48.6885
MRNA299___ENSRNOT00000002872	ENSRNOT00000002872	MRNA299	1898	ENSRNOG00000023923	ENSRNOP00000017281	Fastkd2	Fastkd2	0.734918	4.69629	3.92374e-06	1.14316e-05	190.006	-0.748081	-0.752254	0.116891	-6.39981	1.55574e-10	6.4077e-10	17.0419	20.1413	17.4738	17.4463	23.5751	19.9159	32.4244	36.3271	33.576	32.7676	27.8307	28.999	307.519	25.6266
MRNA14909___ENSRNOT00000002876	ENSRNOT00000002876	MRNA14909	1870	ENSRNOG00000002089	ENSRNOP00000002876	Ccng2	Ccng2	0.071385	6.47748	0.792024	0.82698	657.904	-0.0817241	-0.0847007	0.29002	-0.281787	0.778107	0.814134	142.397	88.4401	137.694	48.8745	44.8107	57.5204	88.4302	136.981	104.699	85.4526	67.1282	63.3792	1065.81	88.8173
MRNA13497.2.53c3cfef___ENSRNOT00000002882	ENSRNOT00000002882	MRNA13497.2.53c3cfef	5039	ENSRNOG00000002112	ENSRNOP00000002882	Zfp644	Zfp644	-0.0457569	6.84493	0.773889	0.811762	849.21	0.0319121	0.0322121	0.151327	0.210882	0.83298	0.860782	116.32	104.19	125.812	107.276	119.135	126.44	102.933	149.532	145.015	107.683	89.8228	82.064	1376.22	114.685
MRNA13496___ENSRNOT00000002887	ENSRNOT00000002887	MRNA13496	1414	ENSRNOG00000002117	ENSRNOP00000002887	Barhl2	Barhl2	1.03985	4.79988	0.2047	0.260445	203.955	-0.722062	-1.05474	0.731273	-0.987404	0.323445	0.38707	41.1751	28.4705	33.7245	3.21705	0.899812	0.393078	20.3979	81.223	76.0575	36.8796	2.26946	5.08229	329.79	27.4825
MRNA13494.1.53c3cfee___ENSRNOT00000002888	ENSRNOT00000002888	MRNA13494.1.53c3cfee	2869	ENSRNOG00000002121	ENSRNOP00000002888	Lrrc8d	Lrrc8d	0.183447	6.54307	0.214154	0.270552	688.56	-0.195398	-0.196827	0.133689	-1.46158	0.143855	0.187792	90.814	88.5916	79.5059	88.7165	88.3616	86.3461	129.933	68.4301	85.4443	96.7606	106.784	105.981	1115.67	92.9724
MRNA7915___ENSRNOT00000002895	ENSRNOT00000002895	MRNA7915	3156	ENSRNOG00000002126	ENSRNOP00000002895	Ncam2	Ncam2	0.312624	6.81472	0.0637303	0.0917317	831.77	-0.322167	-0.325745	0.16415	-1.96264	0.0496879	0.0716269	79.6052	74.6592	79.6807	105.544	133.352	128.274	121.916	124.309	103.255	116.55	155.279	125.114	1347.54	112.295
MRNA13493.2.53c3cfee___ENSRNOT00000002896	ENSRNOT00000002896	MRNA13493.2.53c3cfee	2291	ENSRNOG00000002122	ENSRNOP00000002896	Lrrc8c	Lrrc8c	-0.0340567	4.59455	0.856102	0.883312	177.018	0.0206272	0.0208602	0.165484	0.124648	0.900802	0.917887	19.7869	22.8672	25.3371	22.8906	29.1539	25.288	29.0051	18.2239	18.894	18.8895	30.9363	25.7104	286.983	23.9153
MRNA2217___ENSRNOT00000002897	ENSRNOT00000002897	MRNA2217	2492	ENSRNOG00000002129	ENSRNOP00000002897	Lrrc8b	Lrrc8b	0.397217	6.54082	0.0682001	0.097494	687.222	-0.399552	-0.408388	0.229137	-1.74373	0.0812063	0.112107	70.2264	55.1237	80.9038	79.189	105.278	90.1459	139.602	76.2748	68.2351	74.7871	171.882	102.244	1113.89	92.8243
MRNA7548___ENSRNOT00000002906	ENSRNOT00000002906	MRNA7548	1054	ENSRNOG00000002094	ENSRNOP00000002906	Atg3	Atg3	0.247044	6.58303	0.0576572	0.0836445	708.408	-0.26006	-0.26109	0.0987293	-2.63407	0.00843681	0.0140081	86.8108	81.6254	91.7376	76.9618	92.5007	94.9938	88.3123	95.947	113.605	108.197	96.3923	120.181	1147.27	95.6054
MRNA21495___ENSRNOT00000002907	ENSRNOT00000002907	MRNA21495	2788	ENSRNOG00000002137	ENSRNOP00000002907	Aasdh	Aasdh	0.132655	5.00798	0.388056	0.455433	236.417	-0.144828	-0.145697	0.121209	-1.19486	0.23214	0.288073	31.9107	28.319	25.6865	33.7791	34.3728	28.4326	31.2454	30.0513	32.6133	36.2371	29.0252	41.2562	382.929	31.9108
MRNA2718___ENSRNOT00000002916	ENSRNOT00000002916	MRNA2718	3304	ENSRNOG00000002146	ENSRNOP00000002916	Pkd2	Pkd2	0.461222	5.98725	0.00196585	0.00381052	468.269	-0.472271	-0.475549	0.130286	-3.62489	0.000289087	0.000605464	56.1583	51.6406	54.6931	53.0814	50.0296	53.0655	57.067	67.2232	73.4099	78.1281	63.4254	100.002	757.924	63.1603
MRNA16147___ENSRNOT00000002918	ENSRNOT00000002918	MRNA16147	2072	ENSRNOG00000002142	ENSRNOP00000002918	Cds1	Cds1	-1.00533	7.28463	5.6989e-10	2.63315e-09	1151.24	0.982088	0.991882	0.155742	6.30586	2.86602e-10	1.15187e-09	184.83	198.385	205.492	187.084	232.332	239.384	100.221	141.808	111.679	109.354	92.8089	65.1729	1868.55	155.713
MRNA2720___ENSRNOT00000002927	ENSRNOT00000002927	MRNA2720	850	ENSRNOG00000002154	ENSRNOP00000002927	Mepe	Mepe	-4.0526	0.547824	1.63942e-12	1.00275e-11	9.11973	3.48381	4.20368	0.567213	6.14198	8.14985e-10	3.12921e-09	1.3725	1.66582	3.14529	4.20692	1.4397	2.22744	0.353721	0	0	0.1285	0	0.298958	14.8389	1.23657
MRNA16149___ENSRNOT00000002928	ENSRNOT00000002928	MRNA16149	1171	ENSRNOG00000002149	ENSRNOP00000002928	Nkx6-1	Nkx6-1	-0.520912	0.467209	0.381441	0.44872	8.57154	0.429774	0.511028	0.574587	0.74797	0.454478	0.519946	1.25813	1.51439	0.873691	1.1136	3.05936	0.393078	0.235814	0.844816	0.240688	3.084	0.358336	0.896875	13.8728	1.15606
MRNA1579___ENSRNOT00000002929	ENSRNOT00000002929	MRNA1579	1098	ENSRNOG00000021246	ENSRNOP00000002929	Cenpb	Cenpb	-1.31532	5.64053	2.73195e-17	2.64519e-16	367.184	1.29327	1.30262	0.132936	9.72849	2.27949e-22	2.23264e-21	79.0333	71.3276	75.4869	77.333	55.7884	66.0371	27.4723	26.7927	24.9112	27.6275	25.3224	39.0141	596.147	49.6789
MRNA16151___ENSRNOT00000002936	ENSRNOT00000002936	MRNA16151	1511	ENSRNOG00000002159	ENSRNOP00000002936	Agpat9	Agpat9	0.976781	3.74369	4.50979e-05	0.000113378	97.0316	-0.973998	-0.992613	0.213549	-4.561	5.09114e-06	1.32949e-05	5.83314	10.2978	6.64005	10.7648	10.6178	8.77874	12.2623	18.8273	25.2723	17.8615	15.0501	14.7984	157.004	13.0837
MRNA2721___ENSRNOT00000002938	ENSRNOT00000002938	MRNA2721	657	ENSRNOG00000002158	ENSRNOP00000002938	Ibsp	Ibsp	NA	NA	NA	NA	7.43228	0.964953	1.05044	0.429601	2.24616	0.0246937	0.0379211	NA	NA	NA	NA	NA	NA	NA	NA	NA	NA	NA	NA	0	#DIV/0!
MRNA7535.1.53c3d008___ENSRNOT00000002942	ENSRNOT00000002942	MRNA7535.1.53c3d008	591	ENSRNOG00000002151	ENSRNOP00000002942	Tagln3	Tagln3	-0.0188149	8.89091	0.912347	0.929457	3514.06	0.00447591	0.00452572	0.164575	0.0271969	0.978303	0.981617	566.501	556.688	542.213	356.598	365.324	477.852	389.918	572.303	579.577	498.067	348.183	440.067	5693.29	474.441
MRNA16130___ENSRNOT00000002946	ENSRNOT00000002946	MRNA16130	1031	ENSRNOG00000002168	ENSRNOP00000002946	Dspp	Dspp	NA	NA	NA	NA	0.292671	0.0115947	0.0481746	0.669086	0.0173291	0.986174	0.988248	NA	NA	NA	NA	NA	NA	NA	NA	NA	NA	NA	NA	0	#DIV/0!
MRNA21500___ENSRNOT00000002953	ENSRNOT00000002953	MRNA21500	669	ENSRNOG00000002169	ENSRNOP00000002953	Pdcl2	Pdcl2	NA	NA	NA	NA	5.39346	2.97343	3.68557	0.59713	4.97953	6.37378e-07	1.84076e-06	NA	NA	NA	NA	NA	NA	NA	NA	NA	NA	NA	NA	0	#DIV/0!
MRNA16152.4.53c3cfeb___ENSRNOT00000002956	ENSRNOT00000002956	MRNA16152.4.53c3cfeb	332	ENSRNOG00000002165	ENSRNOP00000002956	Fam175a	Fam175a	0.418106	1.7645	0.218075	0.274848	22.9987	-0.417283	-0.434338	0.306132	-1.36308	0.172857	0.221425	3.31688	2.72589	1.92212	2.22719	3.41929	2.35847	3.77302	6.39646	3.24929	3.084	2.98613	1.79375	37.2525	3.10438
MRNA8___ENSRNOT00000002957	ENSRNOT00000002957	MRNA8	1463	ENSRNOG00000002176	ENSRNOP00000002957	Pvrl3	Pvrl3	-0.0399351	4.03357	0.847953	0.876076	119.369	0.026673	0.0269103	0.147222	0.181175	0.85623	0.880244	14.7544	12.418	17.1244	20.6634	17.4564	15.5921	14.8563	14.1205	13.5989	18.1185	17.0807	17.6385	193.422	16.1185
MRNA12253.2.53c3cfcb___ENSRNOT00000002960	ENSRNOT00000002960	MRNA12253.2.53c3cfcb	3431	ENSRNOG00000002163	ENSRNOP00000002960	Klf3	Klf3	0.222303	6.06629	0.105581	0.143917	494.307	-0.235411	-0.236433	0.103332	-2.2782	0.0227148	0.0350739	57.8739	51.6406	63.7795	65.4547	68.7457	62.2373	68.0323	69.2749	66.43	80.9551	83.7311	62.6318	800.787	66.7322
MRNA16133___ENSRNOT00000002973	ENSRNOT00000002973	MRNA16133	1123	ENSRNOG00000002186	ENSRNOP00000002973	Nudt9	Nudt9	-1.46562	5.92797	2.07235e-28	4.49951e-27	448.508	1.44821	1.45261	0.086547	16.7332	7.51093e-63	4.19999e-61	83.1508	101.01	89.2913	82.901	85.3022	93.1594	29.9484	35.603	32.3726	30.1975	30.8169	34.6792	728.432	60.7026
MRNA16154___ENSRNOT00000002974	ENSRNOT00000002974	MRNA16154	3003	ENSRNOG00000002181	ENSRNOP00000002974	Helq	Helq	0.560294	4.19301	0.00188657	0.00367175	133.314	-0.571708	-0.575777	0.131928	-4.33349	1.46763e-05	3.64001e-05	14.4113	14.2352	17.2991	14.6005	13.1373	13.6267	21.577	19.7928	19.9771	23.2585	26.6363	17.3396	215.891	17.9909
MRNA21501___ENSRNOT00000002976	ENSRNOT00000002976	MRNA21501	2429	ENSRNOG00000002175	ENSRNOP00000002976	LOC100911602	LOC100911602	1.2403	5.50991	5.057e-09	2.11803e-08	335.432	-1.22977	-1.25315	0.213088	-5.77115	7.87314e-09	2.74895e-08	30.3094	11.8122	28.4823	27.0975	39.5917	24.2398	66.9712	72.6542	63.1807	56.1546	72.6227	49.6271	542.743	45.2286
MRNA12246___ENSRNOT00000002978	ENSRNOT00000002978	MRNA12246	5004	ENSRNOG00000002190	ENSRNOP00000002978	RGD1563065	RGD1563065	-0.514947	5.27188	0.0676837	0.09688	283.722	0.484636	0.503167	0.296691	1.63347	0.102369	0.138225	38.8876	48.7632	42.9856	45.1625	33.653	61.4512	69.4472	21.7238	14.5616	24.8005	35.953	23.0198	460.409	38.3674
MRNA12247___ENSRNOT00000002982	ENSRNOT00000002982	MRNA12247	1411	ENSRNOG00000002191	ENSRNOP00000002982	LOC498368	LOC498368	-0.621779	3.79118	0.00194634	0.00377708	100.779	0.603272	0.609416	0.157236	3.83673	0.000124684	0.000275567	19.1007	19.5356	18.1728	14.4767	15.2968	12.4475	10.14	9.53435	10.7106	11.822	9.19728	13.0047	163.439	13.6199
MRNA10693___ENSRNOT00000002983	ENSRNOT00000002983	MRNA10693	1119	ENSRNOG00000002188	ENSRNOP00000002983		NA	-3.18999	1.59829	1.82651e-16	1.61e-15	20.9162	3.02699	3.21525	0.364693	8.3001	1.04028e-16	7.02924e-16	3.43126	5.30035	3.32003	6.80531	6.47865	5.37206	0.707442	0.362064	0.601721	0.514001	0.23889	0.896875	34.0286	2.83572
MRNA12248___ENSRNOT00000002984	ENSRNOT00000002984	MRNA12248	804	ENSRNOG00000002192	ENSRNOP00000002984	Rell1	Rell1	2.10174	4.39056	7.12567e-11	3.66928e-10	152.856	-2.0273	-2.11795	0.318552	-6.36409	1.96455e-10	8.03114e-10	8.12064	7.42049	6.46532	8.53757	10.0779	6.02719	23.2277	66.2577	43.0832	34.1811	21.739	11.8089	246.947	20.5789
MRNA14905___ENSRNOT00000002995	ENSRNOT00000002995	MRNA14905	1924	ENSRNOG00000002202	ENSRNOP00000002995	Sowahb	Sowahb	-1.54833	3.51111	1.4331e-08	5.72496e-08	82.7543	1.49893	1.5391	0.251163	5.96798	2.40208e-09	8.802e-09	22.7607	10.4493	24.2886	11.6309	15.4768	15.7231	6.7207	6.15509	6.13755	4.24051	7.4056	3.43802	134.427	11.2022
MRNA206.3.53c3d00d___ENSRNOT00000003001	ENSRNOT00000003001	MRNA206.3.53c3d00d	4916	ENSRNOG00000002208	ENSRNOP00000003001	Shroom3	Shroom3	1.31523	4.8693	2.22078e-11	1.21597e-10	214.206	-1.3113	-1.32908	0.180873	-7.24987	4.17159e-13	2.10306e-12	13.725	21.5043	19.7454	14.2293	12.4174	17.8195	49.1672	31.2582	41.6391	43.6901	51.3614	30.0453	346.602	28.8835
MRNA10697___ENSRNOT00000003006	ENSRNOT00000003006	MRNA10697	3873	ENSRNOG00000002203	ENSRNOP00000003006	Lin54	Lin54	-0.275501	5.17661	0.0479253	0.0707177	265.791	0.259984	0.260814	0.0886918	2.93132	0.00337523	0.00599749	37.7438	36.3453	37.2193	39.842	43.5509	41.4042	32.0707	34.034	31.7709	30.326	36.7891	29.8958	430.992	35.916
MRNA14904.1.53c3d00d___ENSRNOT00000003009	ENSRNOT00000003009	MRNA14904.1.53c3d00d	2607	ENSRNOG00000002204	ENSRNOP00000003009	Ccdc158	Ccdc158	-2.00946	1.04379	0.000346697	0.000760989	13.581	1.73759	2.0128	0.538254	3.2282	0.00124572	0.00238565	1.02938	3.33165	2.97055	6.06291	2.33951	1.96539	0.235814	0.482752	0.120344	2.4415	0.477781	0.597917	22.0555	1.83796
MRNA21575___ENSRNOT00000003013	ENSRNOT00000003013	MRNA21575	734	ENSRNOG00000038761	ENSRNOP00000003013	Ptplb	Ptplb	0.0301546	4.93911	0.860433	0.887415	225.31	-0.0441691	-0.0444792	0.13096	-0.337271	0.735913	0.777108	26.6494	28.9248	26.735	32.7892	38.512	27.1224	28.6514	34.7581	24.6706	28.6555	33.5641	34.0812	365.114	30.4261
MRNA209___ENSRNOT00000003014	ENSRNOT00000003014	MRNA209	5533	ENSRNOG00000002209	ENSRNOP00000003014	Arap2	Arap2	-0.0410921	7.13948	0.807731	0.841159	1041.76	0.0281986	0.028523	0.167063	0.16879	0.865962	0.888332	134.391	93.1347	137.519	139.571	186.621	165.355	180.398	119.964	139.238	133.897	154.323	104.336	1688.75	140.729
MRNA16249___ENSRNOT00000003017	ENSRNOT00000003017	MRNA16249	2691	ENSRNOG00000002207	ENSRNOP00000003017	Guf1	Guf1	0.0695545	5.68308	0.593498	0.654014	378.49	-0.0832347	-0.0834546	0.0807587	-1.03066	0.302701	0.365093	52.1551	46.6431	53.4699	47.0185	47.6901	52.2794	51.997	57.2061	55.96	51.4001	48.2559	49.1786	613.254	51.1045
MRNA14903___ENSRNOT00000003020	ENSRNOT00000003020	MRNA14903	1391	ENSRNOG00000002218	ENSRNOP00000003020	Stbd1	Stbd1	-1.1525	1.82004	0.000524111	0.00111811	24.2234	1.10528	1.14771	0.297112	3.72006	0.000199174	0.000427191	5.03251	5.30035	3.32003	4.82558	3.23932	5.37206	2.59395	0.844816	1.56447	1.542	2.86668	2.8401	39.3419	3.27849
MRNA21503___ENSRNOT00000003021	ENSRNOT00000003021	MRNA21503	835	ENSRNOG00000002216	ENSRNOP00000003021	Srd5a3	Srd5a3	-0.216111	4.12741	0.248392	0.308597	127.545	0.201465	0.203185	0.144254	1.39659	0.162536	0.209625	17.385	19.3841	20.0949	16.4565	17.6363	20.178	18.7472	12.7929	14.0803	12.7215	18.0362	19.2828	206.796	17.233
MRNA225___ENSRNOT00000003024	ENSRNOT00000003024	MRNA225	687	ENSRNOG00000002224	ENSRNOP00000003024	Yipf7	Yipf7	NA	NA	NA	NA	1.35925	-1.56585	-2.82346	0.774885	-2.02076	0.0433049	0.0632745	NA	NA	NA	NA	NA	NA	NA	NA	NA	NA	NA	NA	0	#DIV/0!
MRNA16136.1.53c3cfea___ENSRNOT00000003026	ENSRNOT00000003026	MRNA16136.1.53c3cfea	2245	ENSRNOG00000002214	ENSRNOP00000003026	Klhl8	Klhl8	-0.975872	6.12589	8.88375e-14	6.14148e-13	514.757	0.958915	0.962122	0.0907912	10.5618	4.48194e-26	5.52554e-25	88.6408	84.5027	98.2029	94.6556	86.382	101.545	43.2719	50.8097	52.9514	49.3441	44.3142	40.8078	835.428	69.619
MRNA10695___ENSRNOT00000003046	ENSRNOT00000003046	MRNA10695	1412	ENSRNOG00000023650	ENSRNOP00000003046	Cops4	Cops4	-0.245436	6.9066	0.0607343	0.087772	886.333	0.23077	0.231653	0.0970349	2.37822	0.0173964	0.0273394	134.62	142.504	116.725	130.786	122.914	131.55	97.8628	108.257	92.7853	130.942	110.367	117.341	1436.65	119.721
MRNA21569___ENSRNOT00000003048	ENSRNOT00000003048	MRNA21569	2209	ENSRNOG00000002240	ENSRNOP00000003048	Dirc2	Dirc2	-1.30245	6.24099	3.58677e-19	4.13551e-18	557.602	1.28041	1.28868	0.125708	10.1856	2.3004e-24	2.53902e-23	112.431	133.72	108.512	96.5116	90.5211	102.331	36.5512	41.6374	37.7881	52.1711	43.3586	49.7765	905.311	75.4425
MRNA21505.2.53c3cfec___ENSRNOT00000003050	ENSRNOT00000003050	MRNA21505.2.53c3cfec	3428	ENSRNOG00000002227	ENSRNOP00000003050	Kit	Kit	0.346607	6.80711	0.238112	0.297299	827.335	-0.34567	-0.360587	0.313677	-1.10199	0.270465	0.330394	164.014	117.971	119.696	64.5886	38.152	85.2979	84.1856	206.376	184.488	100.873	77.1616	97.012	1339.81	111.651
MRNA14901___ENSRNOT00000003052	ENSRNOT00000003052	MRNA14901	1225	ENSRNOG00000002225	ENSRNOP00000003052	Scarb2	Scarb2	-0.52661	7.17109	0.000126751	0.000296649	1064.6	0.5102	0.512876	0.113486	4.49569	6.93455e-06	1.7841e-05	161.384	135.992	152.721	166.297	203.538	199.29	119.44	110.067	110.837	135.311	124.701	107.027	1726.6	143.884
MRNA21568.2.53c3cfbe___ENSRNOT00000003060	ENSRNOT00000003060	MRNA21568.2.53c3cfbe	1192	ENSRNOG00000002241	ENSRNOP00000003060	Hspbap1	Hspbap1	-0.415027	3.46913	0.0429046	0.0640345	80.1616	0.399302	0.403104	0.152177	2.62393	0.00869205	0.0143924	12.5813	14.6895	11.7075	12.6208	12.5974	10.089	8.96093	8.44816	8.54443	7.58151	10.989	11.2109	130.02	10.835
MRNA16265___ENSRNOT00000003061	ENSRNOT00000003061	MRNA16265	8462	ENSRNOG00000002248	ENSRNOP00000003061	Fryl	Fryl	-0.50413	6.78739	0.00555597	0.00992201	815.705	0.483887	0.49075	0.184939	2.61646	0.00888471	0.0146872	115.977	88.743	93.6597	131.775	217.935	128.012	92.0854	96.0677	92.5447	86.7376	91.1367	88.3422	1323.02	110.251
MRNA21563___ENSRNOT00000003068	ENSRNOT00000003068	MRNA21563	900	ENSRNOG00000002253	ENSRNOP00000003068	Wdr5b	Wdr5b	0.85592	2.67482	0.000211262	0.000478908	45.1025	-0.8588	-0.870272	0.179652	-4.78036	1.74977e-06	4.79798e-06	4.80376	4.24028	4.36846	4.20692	3.95917	4.32386	6.36698	8.81022	9.02581	7.96701	7.28616	7.62344	72.9821	6.08184
MRNA14900___ENSRNOT00000003070	ENSRNOT00000003070	MRNA14900	1261	ENSRNOG00000002247	ENSRNOP00000003070	Nup54	Nup54	0.0356633	4.46131	0.837352	0.86676	161.172	-0.0494214	-0.0497315	0.123981	-0.398621	0.690173	0.736417	25.1626	22.5644	21.8423	19.1786	21.5955	18.6057	19.1009	23.0514	23.3468	26.214	20.4251	20.0302	261.117	21.7598
MRNA10699___ENSRNOT00000003072	ENSRNOT00000003072	MRNA10699	3432	ENSRNOG00000002251	ENSRNOP00000003072	Sec31a	Sec31a	-0.275705	7.18345	0.0507113	0.074489	1073.8	0.260678	0.262204	0.119804	2.17587	0.0295651	0.0447313	155.893	178.849	134.548	147.985	193.1	143.473	121.09	150.136	141.043	128.372	144.887	101.945	1741.32	145.11
MRNA14897___ENSRNOT00000003075	ENSRNOT00000003075	MRNA14897	582	ENSRNOG00000022256	ENSRNOP00000003649	Cxcl10	Cxcl10	NA	NA	NA	NA	3.30353	3.00231	4.32486	0.683826	4.39046	1.13114e-05	2.8369e-05	NA	NA	NA	NA	NA	NA	NA	NA	NA	NA	NA	NA	0	#DIV/0!
MRNA10702___ENSRNOT00000003076	ENSRNOT00000003076	MRNA10702	1761	ENSRNOG00000002258	ENSRNOP00000003076	Tmem150c	Tmem150c	-1.0221	6.24588	1.19602e-09	5.36071e-09	559.6	0.996477	1.00756	0.164282	6.06566	1.3141e-09	4.91889e-09	69.7689	120.848	80.5543	103.441	94.8402	139.019	44.4509	49.2407	49.9428	57.3111	42.2836	56.5031	908.203	75.6836
MRNA21506.1.53c3cfec___ENSRNOT00000003077	ENSRNOT00000003077	MRNA21506.1.53c3cfec	5451	ENSRNOG00000002244	ENSRNOP00000003077	Pdgfra	Pdgfra	-0.960814	6.70538	7.85869e-11	4.02813e-10	769.943	0.940842	0.947568	0.132222	7.11564	1.11396e-12	5.419e-12	109	129.934	142.586	168.4	124.174	151.466	70.8621	59.3785	58.7279	79.1561	86.9561	69.0594	1249.7	104.142
MRNA14896___ENSRNOT00000003082	ENSRNOT00000003082	MRNA14896	706	ENSRNOG00000022242	ENSRNOP00000003627	Cxcl9	Cxcl9	NA	NA	NA	NA	0.953543	1.71046	3.54994	0.784456	2.18044	0.0292248	0.044247	NA	NA	NA	NA	NA	NA	NA	NA	NA	NA	NA	NA	0	#DIV/0!
MRNA10703___ENSRNOT00000003083	ENSRNOT00000003083	MRNA10703	1277	ENSRNOG00000002262	ENSRNOP00000003083	Enoph1	Enoph1	-0.763239	6.64741	1.55692e-08	6.18513e-08	739.788	0.746437	0.749973	0.107867	6.91997	4.51748e-12	2.11588e-11	117.349	145.532	114.628	133.26	114.996	129.323	69.8009	64.6888	68.3555	71.7031	76.206	94.4708	1200.31	100.026
MRNA21508___ENSRNOT00000003085	ENSRNOT00000003085	MRNA21508	810	ENSRNOG00000002267	ENSRNOP00000003085	Chic2	Chic2	-0.508343	2.92644	0.0212851	0.0338476	54.4536	0.487955	0.493828	0.170725	2.85814	0.00426129	0.00744758	9.15002	8.02625	9.26113	6.92904	8.99812	9.56489	5.65954	7.60334	6.85962	5.65401	5.37503	5.23177	88.3128	7.3594
MRNA16262.3.53c3cfdd___ENSRNOT00000003087	ENSRNOT00000003087	MRNA16262.3.53c3cfdd	3968	ENSRNOG00000002271	ENSRNOP00000003087	Slain2	Slain2	-0.0872043	6.22211	0.539355	0.60369	550.864	0.0728681	0.0733139	0.12242	0.595231	0.551689	0.610882	74.6871	62.5441	83.5249	69.7853	95.92	73.7676	69.0935	78.8093	84.1206	72.4741	70.7116	57.4	892.838	74.4032
MRNA21509___ENSRNOT00000003088	ENSRNOT00000003088	MRNA21509	2184	ENSRNOG00000002272	ENSRNOP00000003088	Lnx1	Lnx1	0.526305	5.74895	0.00142406	0.00283709	396.17	-0.534191	-0.539327	0.152971	-3.49211	0.000479227	0.000974457	44.492	56.638	43.8593	38.8521	36.5324	42.5834	79.4693	48.5166	52.4701	55.8976	78.5949	63.8276	641.733	53.4778
MRNA18231___ENSRNOT00000003091	ENSRNOT00000003091	MRNA18231	909	ENSRNOG00000002276	ENSRNOP00000003091		Phf6	1.7925	3.59288	1.70135e-16	1.50496e-15	86.9917	-1.79097	-1.8112	0.165318	-10.8335	2.38917e-27	3.20113e-26	5.03251	4.84604	7.51375	5.32051	3.95917	4.84796	18.7472	20.7583	19.2551	14.392	18.6335	17.3396	140.646	11.7205
MRNA14894___ENSRNOT00000003102	ENSRNOT00000003102	MRNA14894	1256	ENSRNOG00000002273	ENSRNOP00000003102	Naaa	Naaa	0.418966	4.86861	0.0230465	0.0363911	214.711	-0.429571	-0.434701	0.169959	-2.5275	0.0114879	0.0186089	19.4438	22.7158	24.8128	24.4991	32.0333	25.288	32.3065	29.8099	28.5216	47.0311	24.964	36.0245	347.45	28.9542
MRNA16261.1.53c3cfdd___ENSRNOT00000003125	ENSRNOT00000003125	MRNA16261.1.53c3cfdd	2191	ENSRNOG00000002278	ENSRNOP00000003125	Tec	Tec	-1.84437	3.44342	5.0339e-11	2.6451e-10	78.9318	1.78671	1.83587	0.254071	7.03234	2.03095e-12	9.72868e-12	17.1563	15.1439	19.5707	17.8175	15.1168	15.5921	6.7207	1.68963	3.24929	4.24051	7.04727	4.93281	128.278	10.6898
MRNA13168.4.53c3d00b___ENSRNOT00000003128	ENSRNOT00000003128	MRNA13168.4.53c3d00b	1617	ENSRNOG00000002254	ENSRNOP00000003128	Tmem33	Tmem33	0.484172	6.3477	0.00140003	0.00279532	601.567	-0.494088	-0.498184	0.142201	-3.47459	0.000511644	0.00103605	57.8739	52.8521	67.449	56.7934	75.9442	95.1248	83.8319	101.378	90.2581	103.057	93.0478	96.2646	973.875	81.1562
MRNA16257___ENSRNOT00000003131	ENSRNOT00000003131	MRNA16257	2714	ENSRNOG00000002296	ENSRNOP00000003131	Nfxl1	Nfxl1	-0.34803	4.95051	0.0258648	0.0405074	226.892	0.332844	0.33481	0.120412	2.7642	0.00570629	0.00977813	35.9138	32.4079	28.4823	40.9556	36.5324	31.7083	25.4679	27.1548	31.0488	30.4545	25.2029	22.5713	367.901	30.6584
MRNA13169___ENSRNOT00000003136	ENSRNOT00000003136	MRNA13169	637	ENSRNOG00000002299	ENSRNOP00000003136		NA	-4.44919	-0.200271	2.28962e-07	7.86278e-07	4.88334	3.12062	4.90314	0.721999	4.3222	1.54484e-05	3.82631e-05	1.02938	1.81726	0.174738	0.989863	3.41929	0.262052	0	0	0	0.257	0	0	7.94958	0.662465
MRNA21557___ENSRNOT00000003137	ENSRNOT00000003137	MRNA21557	1962	ENSRNOG00000002289	ENSRNOP00000003137	Ildr1	Ildr1	0.992572	0.766238	0.0249465	0.0391978	10.7024	-0.935204	-1.02257	0.438681	-2.13185	0.0330188	0.0494718	1.14375	1.21151	0.873691	1.1136	1.25974	0.131026	1.29698	1.68963	0.962753	2.056	1.67223	3.88646	17.2974	1.44145
MRNA6699___ENSRNOT00000003139	ENSRNOT00000003139	MRNA6699	558	ENSRNOG00000002304	ENSRNOP00000003139	Tnfrsf13b	Tnfrsf13b	4.49377	0.918415	1.91051e-17	1.88255e-16	11.6606	-3.97336	-4.69005	0.532562	-7.46084	8.59731e-14	4.59866e-13	0.114375	0.151439	0	0	0.179962	0.262052	2.35814	4.58614	3.12895	3.2125	2.26946	2.54115	18.8042	1.56701
MRNA16255___ENSRNOT00000003146	ENSRNOT00000003146	MRNA16255	4005	ENSRNOG00000002312	ENSRNOP00000003146		NA	0.665974	3.57797	0.00489676	0.00884164	86.3751	-0.668463	-0.680502	0.207536	-3.22095	0.00127765	0.00244254	7.43439	7.11761	7.16427	10.8885	11.8775	9.56489	10.9653	9.65504	13.9599	16.705	19.1112	15.3964	139.84	11.6533
MRNA19723___ENSRNOT00000003150	ENSRNOT00000003150	MRNA19723	2299	ENSRNOG00000002294	ENSRNOP00000003150	Snx29	Snx29	-0.0700333	4.58549	0.695327	0.744061	175.785	0.0562176	0.0566926	0.143592	0.39151	0.69542	0.741421	24.0188	16.8097	21.1433	26.6026	30.2337	27.1224	20.7516	21.2411	24.9112	24.2865	26.2779	21.525	284.924	23.7437
MRNA1708___ENSRNOT00000003152	ENSRNOT00000003152	MRNA1708	698	ENSRNOG00000002316	ENSRNOP00000003152	LOC100912805	LOC100912805	-0.0624339	0.656377	0.972778	0.978533	9.56618	0.0334169	0.0430542	0.656947	0.0508669	0.959432	0.966309	0.457501	1.21151	0.174738	4.82558	1.07977	0.131026	0.353721	0.241376	0.361032	2.6985	2.62779	1.34531	15.5079	1.29232
MRNA16253___ENSRNOT00000003170	ENSRNOT00000003170	MRNA16253	856	ENSRNOG00000002327	ENSRNOP00000003170	Gabrb1	Gabrb1	-1.12778	4.00325	1.1275e-05	3.08089e-05	117.005	1.08852	1.11604	0.244185	4.45775	8.28246e-06	2.11352e-05	14.8688	18.4755	16.9496	20.7871	25.7346	33.5426	12.734	10.4999	5.29514	7.45301	11.8251	11.8089	189.974	15.8312
MRNA21225.1.53c3d019___ENSRNOT00000003179	ENSRNOT00000003179	MRNA21225.1.53c3d019	641	ENSRNOG00000002338	ENSRNOP00000003179	LOC497978	LOC497978	-0.0442369	4.43439	0.831553	0.861616	157.915	0.031831	0.0322878	0.186121	0.171023	0.864206	0.88678	25.0482	18.1726	23.2402	20.6634	22.1354	20.8331	29.4767	18.3446	18.2923	15.2915	28.9057	15.6953	256.099	21.3416
MRNA6697___ENSRNOT00000003182	ENSRNOT00000003182	MRNA6697	1180	ENSRNOG00000002331	ENSRNOP00000003182	Aldh3a1	Aldh3a1	NA	NA	NA	NA	5.8221	4.53601	8.4053	0.694107	6.53502	6.36e-11	2.71757e-10	NA	NA	NA	NA	NA	NA	NA	NA	NA	NA	NA	NA	0	#DIV/0!
MRNA21474.1.53c3cf80___ENSRNOT00000003188	ENSRNOT00000003188	MRNA21474.1.53c3cf80	970	ENSRNOG00000002323	ENSRNOP00000003188	RGD1566265	RGD1566265	0.700521	4.73505	0.00213507	0.00411627	195.241	-0.698756	-0.714024	0.227796	-3.06746	0.00215883	0.00396395	18.6432	16.3554	22.3665	18.1887	18.7161	26.0742	40.3242	17.4998	20.8195	31.2255	43.1197	42.751	316.084	26.3403
MRNA21556___ENSRNOT00000003189	ENSRNOT00000003189	MRNA21556	3157	ENSRNOG00000002305	ENSRNOP00000003189	Slc15a2	Slc15a2	0.921598	7.30608	2.67023e-08	1.02586e-07	1171.26	-0.926226	-0.936004	0.160149	-5.78354	7.31466e-09	2.55966e-08	85.4383	99.4952	80.7291	138.581	111.577	138.756	237.347	168.48	200.614	255.844	194.457	183.71	1895.03	157.919
MRNA16251___ENSRNOT00000003191	ENSRNOT00000003191	MRNA16251	1751	ENSRNOG00000002336	ENSRNOP00000003191	Gabra4	Gabra4	-1.63653	5.86355	1.59314e-16	1.41298e-15	428.865	1.59849	1.62451	0.197685	8.08602	6.16457e-16	3.90541e-15	71.2558	83.7455	97.3292	85.4994	85.3022	104.035	31.9528	17.1377	21.5416	21.331	39.0586	38.5656	696.754	58.0628
MRNA16428___ENSRNOT00000003198	ENSRNOT00000003198	MRNA16428	2085	ENSRNOG00000002339	ENSRNOP00000003198	Mark1	Mark1	-0.236721	6.56891	0.0718566	0.101994	700.813	0.222597	0.223487	0.0991591	2.24485	0.0247777	0.0380448	103.624	91.4689	107.115	100.966	110.137	101.414	101.872	76.5162	75.4558	77.6141	98.7812	91.3317	1136.3	94.6913
MRNA7976___ENSRNOT00000003207	ENSRNOT00000003207	MRNA7976	1337	ENSRNOG00000002345	ENSRNOP00000003207	Rasgef1b	Rasgef1b	-0.524315	5.20232	0.00980369	0.0166369	270.647	0.502637	0.511163	0.201692	2.4921	0.0126989	0.0204166	46.5507	42.7057	39.6656	45.1625	47.5101	37.3424	36.9049	19.0687	16.7278	32.125	40.1336	35.1276	439.025	36.5854
MRNA21555.1.53c3cfbd___ENSRNOT00000003208	ENSRNOT00000003208	MRNA21555.1.53c3cfbd	825	ENSRNOG00000002350	ENSRNOP00000003208	Eaf2	Eaf2	NA	NA	NA	NA	11.8113	-1.09086	-1.14773	0.340895	-3.19999	0.00137434	0.00261371	NA	NA	NA	NA	NA	NA	NA	NA	NA	NA	NA	NA	0	#DIV/0!
MRNA7937.4.53c3cffd___ENSRNOT00000003216	ENSRNOT00000003216	MRNA7937.4.53c3cffd	3845	ENSRNOG00000002353	ENSRNOP00000003216	Rab3gap2-201	Rab3gap2-201	-0.0916914	6.97544	0.495968	0.562662	929.339	0.0786441	0.0789854	0.103335	0.761063	0.446619	0.51181	126.842	118.425	124.239	140.437	134.072	133.384	135.711	112.24	111.8	104.214	153.965	111.511	1506.84	125.57
MRNA7093.10.53c3cff8___ENSRNOT00000003228	ENSRNOT00000003228	MRNA7093.10.53c3cff8	2381	ENSRNOG00000002364	ENSRNOP00000003228	Rnf112	Rnf112	-1.96923	8.11583	8.15385e-34	2.36458e-32	2046.74	1.93962	1.95644	0.145398	13.3401	1.35238e-40	3.32334e-39	577.595	483.089	460.61	363.156	333.111	432.255	131.82	87.9816	126.241	97.4031	120.401	112.857	3326.52	277.21
MRNA7977___ENSRNOT00000003237	ENSRNOT00000003237	MRNA7977	2587	ENSRNOG00000002361	ENSRNOP00000003237	Prkg2	Prkg2	-2.0078	3.83183	1.54345e-11	8.56855e-11	103.653	1.93352	1.99994	0.282167	6.8524	7.26233e-12	3.33453e-11	17.9569	22.11	18.697	23.138	21.5955	31.5773	5.54163	3.62064	3.0086	5.01151	11.9445	4.33489	168.537	14.0447
MRNA3167___ENSRNOT00000003239	ENSRNOT00000003239	MRNA3167	2556	ENSRNOG00000002369	ENSRNOP00000003239	Rgs8	Rgs8	0.24233	7.63362	0.525503	0.59069	1469.35	-0.232606	-0.256456	0.45742	-0.508517	0.61109	0.665298	353.877	153.862	269.097	124.104	96.8198	92.1112	102.579	468.752	323.966	185.169	88.6283	120.181	2379.15	198.262
MRNA10676___ENSRNOT00000003246	ENSRNOT00000003246	MRNA10676	3127	ENSRNOG00000002388	ENSRNOP00000003246	Trim41	Trim41	-0.16956	6.78547	0.184963	0.237594	814.769	0.15605	0.156572	0.0907831	1.71893	0.0856275	0.117633	106.255	118.425	114.628	119.773	106.358	133.515	102.579	98.3607	104.94	91.7491	100.812	123.32	1320.72	110.06
MRNA5492___ENSRNOT00000003247	ENSRNOT00000003247	MRNA5492	1691	ENSRNOG00000002389	ENSRNOP00000003247	Morf4l2	Morf4l2	-0.370282	8.19646	0.00609322	0.0107931	2169.41	0.354728	0.356338	0.105619	3.35855	0.000783513	0.00154587	295.317	344.826	342.312	331.109	265.085	404.215	253.736	246.686	243.336	262.783	234.351	293.428	3517.18	293.099
MRNA13171.2.53c3d00b___ENSRNOT00000003248	ENSRNOT00000003248	MRNA13171.2.53c3d00b	911	ENSRNOG00000002343	ENSRNOP00000003248	Uchl1	Uchl1	-0.827897	10.4262	2.94475e-06	8.70966e-06	10174.9	0.80338	0.813221	0.172212	4.66506	3.08521e-06	8.23726e-06	1352.03	2337.45	1509.56	1765.67	1790.27	1805.01	1098.54	719.18	776.581	1001.15	935.137	1418.56	16509.1	1375.76
MRNA7940___ENSRNOT00000003249	ENSRNOT00000003249	MRNA7940	896	ENSRNOG00000002378	ENSRNOP00000003249	Bpnt1	Bpnt1	-0.803297	5.90291	1.902e-07	6.604e-07	440.76	0.784863	0.790656	0.134317	5.84334	5.11634e-09	1.81708e-08	78.8046	76.0222	75.6617	76.5906	71.6251	75.9951	28.4156	44.5339	47.5359	38.5501	55.542	46.0396	715.316	59.6097
MRNA21553.2.53c3cfbd___ENSRNOT00000003255	ENSRNOT00000003255	MRNA21553.2.53c3cfbd	8779	ENSRNOG00000030314	ENSRNOP00000003255	Golgb1	Golgb1	0.284412	8.2334	0.0311776	0.0479078	2227.23	-0.296655	-0.297766	0.096008	-3.0899	0.00200224	0.00369811	288.683	225.189	256.691	255.261	336.17	264.934	335.917	325.737	321.8	299.148	363.472	335.132	3608.13	300.678
MRNA14116___ENSRNOT00000003265	ENSRNOT00000003265	MRNA14116	1237	ENSRNOG00000002365	ENSRNOP00000003265	Itm2a	Itm2a	-0.453055	6.30789	0.00904728	0.0154512	584.827	0.431963	0.437578	0.17726	2.43689	0.0148141	0.0235717	100.193	87.0772	104.843	98.9863	80.4432	76.1261	52.3507	76.9989	68.1148	95.6041	42.5225	64.575	947.835	78.9862
MRNA14892___ENSRNOT00000003277	ENSRNOT00000003277	MRNA14892	3516	ENSRNOG00000002301	ENSRNOP00000003277	Uso1	Uso1	-0.407709	7.54762	0.000493696	0.00105999	1382.61	0.394339	0.394798	0.0537023	7.34306	2.08772e-13	1.07677e-12	222.917	203.231	213.53	216.533	201.918	220.255	157.642	171.377	155.244	159.34	166.626	153.515	2242.13	186.844
MRNA18360___ENSRNOT00000003280	ENSRNOT00000003280	MRNA18360	2900	ENSRNOG00000002414	ENSRNOP00000003280	Tfcp2l1	Tfcp2l1	-4.31886	1.85392	1.27525e-20	1.6358e-19	25.6927	3.96621	4.37354	0.444392	8.92504	4.45553e-19	3.52074e-18	4.34626	4.99747	7.86322	6.43411	9.53801	6.68232	0.235814	0.120688	0.120344	1.1565	0	0.298958	41.7937	3.48281
MRNA93___ENSRNOT00000003281	ENSRNOT00000003281	MRNA93	1253	ENSRNOG00000002415	ENSRNOP00000003281		NA	0.235353	1.13244	0.662577	0.715041	14.1163	-0.2164	-0.248184	0.526625	-0.410919	0.681132	0.728242	1.48688	1.21151	0.873691	2.22719	1.79962	2.88257	1.06116	0.362064	0.842409	1.028	6.45004	2.69062	22.9158	1.90965
MRNA5495___ENSRNOT00000003283	ENSRNOT00000003283	MRNA5495	2582	ENSRNOG00000002419	ENSRNOP00000003283	Plp1	Plp1	-1.46796	11.4384	2.7398e-07	9.32574e-07	20519.7	1.3962	1.44979	0.297158	4.69851	2.62061e-06	7.04487e-06	3846.55	3849.27	3716.16	4439.66	5113.81	3493.02	697.891	1142.43	1235.57	2467.72	657.307	2640.85	33300.2	2775.02
MRNA19710___ENSRNOT00000003284	ENSRNOT00000003284	MRNA19710	2351	ENSRNOG00000002407	ENSRNOP00000003284		Pdxdc1	2.26185	5.49007	2.51482e-37	8.72878e-36	331.039	-2.25445	-2.27623	0.153318	-14.7044	6.04181e-49	2.09551e-47	16.9275	8.48056	14.8528	14.9717	18.1762	18.7367	73.1023	74.9473	84.2409	65.9206	68.681	75.7859	534.823	44.5686
MRNA14119___ENSRNOT00000003286	ENSRNOT00000003286	MRNA14119	1719	ENSRNOG00000002428	ENSRNOP00000003286	Lpar4	Lpar4	0.804628	1.85761	0.00759156	0.0131863	24.5808	-0.793519	-0.818331	0.27059	-2.93255	0.00336191	0.00597673	3.08813	1.9687	2.44634	2.96959	1.07977	2.75154	3.06558	4.70683	3.24929	5.01151	5.25559	4.18542	39.7783	3.31486
MRNA21221___ENSRNOT00000003295	ENSRNOT00000003295	MRNA21221	532	ENSRNOG00000002425	ENSRNOP00000003295	Pctp	Pctp	1.11219	1.11899	0.0158093	0.025719	14.1189	-1.0324	-1.14154	0.462346	-2.23295	0.0255524	0.0391192	1.02938	1.51439	0.698953	2.22719	1.25974	0.393078	2.94767	0.965504	0.962753	2.6985	2.74724	5.38125	22.8256	1.90214
MRNA21220___ENSRNOT00000003297	ENSRNOT00000003297	MRNA21220	940	ENSRNOG00000002434	ENSRNOP00000003297	Tmem100	Tmem100	-0.227347	4.64754	0.254577	0.315384	183.894	0.209397	0.212478	0.188193	1.11267	0.265848	0.325443	17.1563	28.7733	27.0844	32.418	26.8144	28.4326	14.7384	23.2928	22.023	29.555	20.1862	27.5042	297.979	24.8316
MRNA21218___ENSRNOT00000003308	ENSRNOT00000003308	MRNA21218	1861	ENSRNOG00000002436	ENSRNOP00000003308	Mmd	Mmd	0.82867	8.53204	1.30316e-05	3.52915e-05	2741.23	-0.828765	-0.841327	0.191009	-4.33889	1.43205e-05	3.55499e-05	214.339	273.65	274.863	236.082	231.612	368.183	683.035	316.806	384.74	366.354	551.359	537.228	4438.25	369.854
MRNA19727___ENSRNOT00000003309	ENSRNOT00000003309	MRNA19727	3270	ENSRNOG00000002420	ENSRNOP00000003309	Zc3h7a	Zc3h7a	0.409416	6.0446	0.00255928	0.00486743	487.019	-0.422053	-0.423763	0.0998459	-4.22704	2.36781e-05	5.72621e-05	60.2758	45.583	56.2657	54.3187	66.0462	56.3412	78.1723	75.1886	83.6392	76.7146	66.8893	69.2088	788.644	65.7203
MRNA21015___ENSRNOT00000003320	ENSRNOT00000003320	MRNA21015	2952	ENSRNOG00000002403	ENSRNOP00000003320	Fam129a	Fam129a	1.36748	3.11507	8.41042e-07	2.68678e-06	62.1395	-1.3532	-1.38785	0.244964	-5.52408	3.31215e-08	1.08719e-07	3.20251	3.48309	4.19372	3.34079	8.6382	5.37206	12.0265	13.155	11.6734	14.7775	8.60005	11.9583	100.421	8.36843
MRNA13173___ENSRNOT00000003327	ENSRNOT00000003327	MRNA13173	2159	ENSRNOG00000002408	ENSRNOP00000003327	Rbm47	Rbm47	-1.4219	1.44427	0.000141083	0.000327668	18.3777	1.34507	1.41941	0.350167	3.84123	0.000122419	0.000270833	5.14689	3.78596	5.06741	2.47466	1.97959	3.27565	1.17907	0.724128	0.722065	1.9275	1.91112	1.64427	29.8383	2.48653
MRNA19728.1.53c3cfde___ENSRNOT00000003332	ENSRNOT00000003332	MRNA19728.1.53c3cfde	2686	ENSRNOG00000002452	ENSRNOP00000003332	Txndc11	Txndc11	-0.287415	5.90317	0.0540439	0.0788759	440.979	0.272139	0.273911	0.126306	2.1546	0.031193	0.046948	80.5202	80.2625	66.5753	59.268	51.1093	55.1619	55.0626	53.2234	54.1549	58.3391	52.5559	48.7302	714.963	59.5803
MRNA19729___ENSRNOT00000003333	ENSRNOT00000003333	MRNA19729	267	ENSRNOG00000002463	ENSRNOP00000003333	Snn	Snn	-0.849496	5.68342	4.0018e-08	1.50627e-07	378.359	0.83115	0.837154	0.132894	6.25423	3.99479e-10	1.57947e-09	61.0764	64.5128	72.5164	63.7224	58.6678	74.4227	40.7958	35.3616	33.6964	24.672	42.0447	42.6016	614.091	51.1742
MRNA10675___ENSRNOT00000003334	ENSRNOT00000003334	MRNA10675	916	ENSRNOG00000002390	ENSRNOP00000003334	Gnb2l1	Gnb2l1	0.710773	9.12064	1.76934e-06	5.40447e-06	4125.18	-0.720194	-0.724921	0.126765	-5.68136	1.3363e-08	4.55974e-08	491.699	476.123	456.242	390.996	319.613	397.14	622.785	840.592	734.099	738.876	585.998	621.833	6676	556.333
MRNA10677___ENSRNOT00000003339	ENSRNOT00000003339	MRNA10677	1418	ENSRNOG00000002469	ENSRNOP00000003339	Trim7	Trim7	0.787937	3.41599	0.00128925	0.00258856	76.8374	-0.788434	-0.803769	0.215444	-3.65958	0.000252633	0.000532986	6.86252	7.42049	6.29058	9.15623	9.35805	6.5513	11.2012	16.1722	19.4958	12.85	9.43617	9.56666	124.361	10.3634
MRNA21552___ENSRNOT00000003340	ENSRNOT00000003340	MRNA21552	1990	ENSRNOG00000002459	ENSRNOP00000003340	Fbxo40	Fbxo40	2.54686	0.720523	5.31501e-08	1.96952e-07	10.0656	-2.35087	-2.60882	0.462534	-5.08259	3.7232e-07	1.10049e-06	0	0.302877	0.524215	0.371199	0.359925	0.786156	2.00442	1.68963	1.80516	1.6705	3.46391	3.28854	16.2665	1.35554
MRNA10681___ENSRNOT00000003343	ENSRNOT00000003343	MRNA10681	1272	ENSRNOG00000002470	ENSRNOP00000003343	Ifi47	Ifi47	-3.24719	1.63822	3.22856e-17	3.09319e-16	21.5267	3.08094	3.27285	0.36532	8.43352	3.3541e-17	2.33997e-16	4.57501	3.48309	3.6695	5.32051	7.37846	7.33745	0.589535	0.482752	0.842409	0.385501	0.358336	0.597917	35.0205	2.91837
MRNA6512___ENSRNOT00000003349	ENSRNOT00000003349	MRNA6512	3581	ENSRNOG00000002461	ENSRNOP00000003349	Nid1	Nid1	0.476462	4.35499	0.0332461	0.0507366	149.352	-0.480217	-0.488901	0.208027	-2.30843	0.020975	0.0326172	19.7869	13.9324	19.3959	16.9514	19.4359	11.7923	23.2277	23.8962	16.8482	20.9455	37.8641	17.9375	242.014	20.1678
MRNA2737___ENSRNOT00000003359	ENSRNOT00000003359	MRNA2737	735	ENSRNOG00000002450	ENSRNOP00000003359	Rrp15	Rrp15	0.136956	5.16295	0.409529	0.477118	263.396	-0.14912	-0.150442	0.146967	-1.01465	0.310273	0.373035	33.6263	40.1312	32.5013	38.9759	27.3543	30.398	33.4856	32.9478	37.7881	32.7676	34.4002	52.3177	426.694	35.5578
MRNA5934___ENSRNOT00000003361	ENSRNOT00000003361	MRNA5934	1221	ENSRNOG00000002443	ENSRNOP00000003361	Mfap3	Mfap3	0.944547	4.67555	6.35082e-08	2.3378e-07	187.001	-0.950714	-0.95893	0.145155	-6.54966	5.7669e-11	2.47282e-10	16.9275	18.9298	18.1728	16.4565	16.7365	16.3782	33.014	40.3098	40.1949	24.2865	34.878	26.4578	302.742	25.2285
MRNA21212___ENSRNOT00000003369	ENSRNOT00000003369	MRNA21212	1372	ENSRNOG00000002474	ENSRNOP00000003369	Tom1l1	Tom1l1	-0.254705	5.53308	0.0900508	0.124834	340.789	0.240455	0.241894	0.121161	1.98459	0.0471896	0.0684487	46.2076	42.5542	47.7036	59.3918	49.4897	55.1619	45.8658	34.3961	35.6219	43.5616	49.092	43.4984	552.545	46.0454
MRNA17376.4.53c3cfd2___ENSRNOT00000003378	ENSRNOT00000003378	MRNA17376.4.53c3cfd2	2222	ENSRNOG00000002501	ENSRNOP00000003378	RGD1309586	RGD1309586	9.69613	6.96941	1.80527e-284	2.01208e-281	928.895	-9.20169	-9.7928	0.34639	-26.5645	1.74528e-155	6.59595e-153	0.114375	0.302877	0	0.371199	0.71985	0.262052	238.997	309.203	218.545	210.612	262.421	256.955	1498.5	124.875
MRNA14124___ENSRNOT00000003390	ENSRNOT00000003390	MRNA14124	1224	ENSRNOG00000002467	ENSRNOP00000003390	Pgk1	Pgk1	-0.434421	8.84942	0.000864343	0.0017796	3411.52	0.419526	0.420809	0.0868354	4.83128	1.35657e-06	3.77743e-06	524.983	571.984	564.405	515.842	415.173	586.865	386.735	382.702	386.666	390.641	383.539	422.577	5532.11	461.009
MRNA3765___ENSRNOT00000003397	ENSRNOT00000003397	MRNA3765	1685	ENSRNOG00000002509	ENSRNOP00000003397	Gnl3l	Gnl3l	-2.19243	6.42152	5.38579e-64	4.95641e-62	631.621	2.17232	2.17906	0.0874698	24.8351	3.74474e-136	1.10925e-133	125.241	136.295	148.178	145.262	131.553	156.052	33.1319	31.6203	29.2436	27.499	33.803	28.8495	1026.73	85.5607
MRNA21006___ENSRNOT00000003405	ENSRNOT00000003405	MRNA21006	722	ENSRNOG00000002517	ENSRNOP00000003405	Pdc	Pdc	-7.3946	0.589621	5.89399e-11	3.06335e-10	10.3807	4.44732	9.22741	0.7322	6.07391	1.24832e-09	4.69191e-09	1.02938	1.9687	8.91165	1.23733	3.59925	0.131026	0	0	0	0	0	0	16.8773	1.40644
MRNA17840___ENSRNOT00000003407	ENSRNOT00000003407	MRNA17840	3688	ENSRNOG00000002468	ENSRNOP00000003407		NA	-0.265808	6.00205	0.160483	0.209884	472.401	0.24975	0.253515	0.190518	1.3109	0.189892	0.241217	69.9977	45.7345	67.7985	73.2499	87.6417	73.8986	78.2902	61.3095	40.3153	39.3211	68.9199	59.6422	766.119	63.8432
MRNA19730___ENSRNOT00000003412	ENSRNOT00000003412	MRNA19730	1159	ENSRNOG00000002520	ENSRNOP00000003412	Litaf	Litaf	-0.952094	5.89286	3.40457e-08	1.2897e-07	437.983	0.92799	0.938353	0.164549	5.6396	1.70447e-08	5.77042e-08	62.4489	74.6592	60.11	88.9639	112.117	70.3609	35.1363	40.9132	32.2522	40.4776	44.6725	48.7302	710.842	59.2368
MRNA18221___ENSRNOT00000003414	ENSRNOT00000003414	MRNA18221	3058	ENSRNOG00000002529	ENSRNOP00000003414	Rap2c	Rap2c	-1.01238	5.77408	1.39766e-11	7.80185e-11	403.101	0.992952	0.999327	0.125361	7.92074	2.36106e-15	1.43284e-14	64.7364	58.9096	71.9922	78.5704	77.0239	86.084	37.7302	29.5686	30.5674	38.8071	38.2225	42.0036	654.216	54.518
MRNA13175___ENSRNOT00000003425	ENSRNOT00000003425	MRNA13175	1069	ENSRNOG00000002540	ENSRNOP00000003425	Rhoh	Rhoh	NA	NA	NA	NA	4.40209	2.17062	2.61632	0.581471	3.73298	0.000189226	0.000406969	NA	NA	NA	NA	NA	NA	NA	NA	NA	NA	NA	NA	0	#DIV/0!
MRNA13285___ENSRNOT00000003432	ENSRNOT00000003432	MRNA13285	1971	ENSRNOG00000024525	ENSRNOP00000003432	Alkbh8	Alkbh8	2.09768	4.45664	1.1021e-25	2.0182e-24	160.262	-2.08945	-2.11332	0.166344	-12.561	3.45931e-36	7.27716e-35	8.00627	5.30035	8.38744	7.05277	8.99812	11.2682	40.0884	31.4996	41.7594	33.2816	33.9224	29.4474	259.012	21.5843
MRNA13178___ENSRNOT00000003437	ENSRNOT00000003437	MRNA13178	3437	ENSRNOG00000002541	ENSRNOP00000003437	Pds5a	Pds5a	0.443319	6.20901	0.00162901	0.00320908	545.96	-0.454759	-0.45723	0.115474	-3.93818	8.21032e-05	0.000186035	65.0795	49.0661	67.0995	56.5459	73.0648	64.0717	89.4914	92.8091	84.4816	86.4806	89.9422	66.0698	884.202	73.6835
MRNA19746___ENSRNOT00000003439	ENSRNOT00000003439	MRNA19746	2954	ENSRNOG00000002545	ENSRNOP00000003439	RGD1309748	RGD1309748	-0.560283	6.42327	1.63223e-05	4.36727e-05	633.043	0.544693	0.546781	0.0971572	5.60631	2.06691e-08	6.91918e-08	92.9871	103.433	102.397	96.3879	104.198	112.813	78.9977	72.5335	71.1234	55.3836	75.3699	61.4359	1027.06	85.5883
MRNA12441___ENSRNOT00000003441	ENSRNOT00000003441	MRNA12441	848	ENSRNOG00000002549	ENSRNOP00000003441	Htr5b	Htr5b	-0.125436	3.23285	0.773852	0.811762	67.9749	0.105194	0.11391	0.418483	0.251369	0.801528	0.834101	10.5225	17.264	7.16427	1.97973	14.7569	5.89617	14.2667	5.43096	4.45273	4.11201	12.3029	12.1078	110.257	9.18806
MRNA3764___ENSRNOT00000003443	ENSRNOT00000003443	MRNA3764	3048	ENSRNOG00000038970	ENSRNOP00000003443	Fgd1	Fgd1	1.32538	4.34525	2.07152e-13	1.37886e-12	148.161	-1.33049	-1.34079	0.137482	-9.67757	3.75539e-22	3.61679e-21	12.5813	11.9636	11.0085	10.3936	11.6976	10.7441	30.3021	31.9823	29.4843	26.214	32.728	20.6281	239.728	19.9773
MRNA94.1.53c3d016___ENSRNOT00000003447	ENSRNOT00000003447	MRNA94.1.53c3d016	1716	ENSRNOG00000002488	ENSRNOP00000003447	Galnt10	Galnt10	0.753893	4.65121	0.000198547	0.000451718	184.273	-0.758122	-0.769899	0.193218	-3.92366	8.72155e-05	0.000196805	17.4994	18.1726	16.4254	22.1482	23.2152	13.4957	25.8216	40.9132	27.7995	38.9356	20.4251	33.1844	298.036	24.8363
MRNA20147___ENSRNOT00000003449	ENSRNOT00000003449	MRNA20147	850	ENSRNOG00000002536	ENSRNOP00000003449	C1galt1c1	C1galt1c1	-2.45117	5.02224	1.98694e-40	8.00443e-39	238.888	2.41299	2.43884	0.161185	14.9703	1.14844e-50	4.22378e-49	51.1257	45.583	59.9352	46.1524	59.0277	66.5612	9.19674	13.6377	9.74788	11.051	7.16671	9.11823	388.304	32.3586
MRNA17838___ENSRNOT00000003452	ENSRNOT00000003452	MRNA17838	5174	ENSRNOG00000002548	ENSRNOP00000003452	Tnn	Tnn	1.46855	1.80389	7.47311e-05	0.00018186	23.8226	-1.41288	-1.49169	0.351193	-4.02308	5.74409e-05	0.000132621	2.28751	1.06007	2.62107	1.1136	1.79962	1.31026	6.83861	2.41376	3.0086	4.62601	3.94169	7.47396	38.4948	3.2079
MRNA17837___ENSRNOT00000003460	ENSRNOT00000003460	MRNA17837	619	ENSRNOG00000002569	ENSRNOP00000003460	Mrps14	Mrps14	-1.60165	4.44627	8.35089e-14	5.80109e-13	159.482	1.56507	1.58958	0.193949	8.0695	7.05852e-16	4.45374e-15	34.427	39.2226	32.6761	29.3247	18.7161	40.356	9.43256	9.29298	12.3954	10.28	8.7195	14.2005	259.043	21.587
MRNA14133___ENSRNOT00000003463	ENSRNOT00000003463	MRNA14133	1212	ENSRNOG00000002560	ENSRNOP00000003463	Fgf16	Fgf16	1.46486	0.317458	0.0168887	0.0273375	7.15606	-1.25348	-1.49988	0.580393	-2.15971	0.0307948	0.0463997	0.343126	0.605754	1.04843	0.494931	0.179962	0.393078	0.353721	0.482752	0.962753	0.642501	4.30003	1.79375	11.6008	0.966732
MRNA19739___ENSRNOT00000003465	ENSRNOT00000003465	MRNA19739	1042	ENSRNOG00000002571	ENSRNOP00000003465	Tekt5	Tekt5	-0.272494	2.05235	0.504917	0.571071	28.6522	0.245768	0.26189	0.378845	0.648729	0.516514	0.578715	6.40502	4.84604	7.33901	2.84586	0.71985	3.27565	4.36256	2.41376	3.73067	3.2125	4.77781	2.54115	46.4699	3.87249
MRNA18190___ENSRNOT00000003466	ENSRNOT00000003466	MRNA18190	1094	ENSRNOG00000002555	ENSRNOP00000003466	Serpinb7	Serpinb7	NA	NA	NA	NA	0.0758719	0.357563	2.21816	0.547295	0.653329	0.513544	0.575859	NA	NA	NA	NA	NA	NA	NA	NA	NA	NA	NA	NA	0	#DIV/0!
MRNA14886___ENSRNOT00000003472	ENSRNOT00000003472	MRNA14886	713	ENSRNOG00000002579	ENSRNOP00000003472	Parm1	Parm1	0.691553	5.32195	5.56788e-05	0.000138349	294.133	-0.698255	-0.705356	0.157217	-4.44133	8.94028e-06	2.27134e-05	30.3094	28.7733	26.3855	27.4687	39.2318	30.136	62.6086	57.4475	40.7967	47.8021	51.3614	33.9318	476.253	39.6877
MRNA19740___ENSRNOT00000003479	ENSRNOT00000003479	MRNA19740	951	ENSRNOG00000002574	ENSRNOP00000003479	Nubp1	Nubp1	-0.0381451	5.8242	0.790549	0.825783	417.457	0.0250288	0.025147	0.107747	0.232292	0.816311	0.846831	60.7333	61.6355	56.4405	59.1443	46.6103	58.0445	44.4509	60.9474	63.7824	57.4396	55.3031	52.0187	676.551	56.3792
MRNA8731___ENSRNOT00000003489	ENSRNOT00000003489	MRNA8731	1289	ENSRNOG00000002593	ENSRNOP00000003489	Esrrg	Esrrg	-0.804373	4.49131	0.000534186	0.00113791	164.897	0.774728	0.791447	0.226429	3.42151	0.00062275	0.00124573	35.342	21.9586	30.9287	23.8804	40.8515	17.2954	12.1444	24.8617	16.3668	15.0345	14.8112	14.051	267.526	22.2939
MRNA15516___ENSRNOT00000003492	ENSRNOT00000003492	MRNA15516	3468	ENSRNOG00000002542	ENSRNOP00000003492	Heatr6	Heatr6	-0.17137	4.38	0.328005	0.393896	152.106	0.158775	0.159859	0.129368	1.22731	0.219707	0.274227	25.9632	21.9586	18.8717	20.7871	21.0556	21.8813	17.0965	22.5687	22.384	15.5485	18.7529	19.7312	246.599	20.55
MRNA9568___ENSRNOT00000003494	ENSRNOT00000003494	MRNA9568	5122	ENSRNOG00000002565	ENSRNOP00000003494		NA	-0.496083	6.38732	6.16046e-05	0.000152019	617.562	0.48122	0.482539	0.0822463	5.85096	4.88745e-09	1.73917e-08	106.712	87.0772	103.969	96.6354	102.579	89.2287	68.9756	67.4646	65.8283	67.2056	79.7894	66.2193	1001.68	83.4737
MRNA18189___ENSRNOT00000003495	ENSRNOT00000003495	MRNA18189	930	ENSRNOG00000002583	ENSRNOP00000003495	Serpinb11	Serpinb11	NA	NA	NA	NA	0.597828	0.921175	2.7211	0.763435	1.20662	0.227579	0.282989	NA	NA	NA	NA	NA	NA	NA	NA	NA	NA	NA	NA	0	#DIV/0!
MRNA10259___ENSRNOT00000003511	ENSRNOT00000003511	MRNA10259	1484	ENSRNOG00000002607	ENSRNOP00000003511	Sox9	Sox9	0.107121	6.0777	0.560398	0.623552	498.564	-0.119789	-0.12145	0.182835	-0.655177	0.512354	0.57523	53.0701	66.4815	43.6846	61.4952	104.378	59.8789	65.6742	57.9302	66.791	73.7591	68.4421	86.1	807.685	67.3071
MRNA21459___ENSRNOT00000003512	ENSRNOT00000003512	MRNA21459	1615	ENSRNOG00000002592	ENSRNOP00000003512	Rps6ka6	Rps6ka6	-0.0923894	2.54174	0.710331	0.75737	41.297	0.0745805	0.0758765	0.203817	0.365919	0.714425	0.757556	4.46064	4.24028	5.41689	6.68157	8.45824	5.37206	6.01326	5.43096	4.81377	5.14001	5.37503	5.53073	66.9334	5.57779
MRNA19748___ENSRNOT00000003514	ENSRNOT00000003514	MRNA19748	471	ENSRNOG00000002610	ENSRNOP00000003514	Carhsp1	Carhsp1	-1.85891	4.42698	9.50999e-10	4.30676e-09	158.163	1.77396	1.84514	0.302898	5.85661	4.72406e-09	1.68486e-08	20.3588	27.7133	29.0066	27.9636	54.3487	41.9283	7.42814	5.18958	10.5903	7.83851	5.85282	18.6849	256.903	21.4086
MRNA21013___ENSRNOT00000003517	ENSRNOT00000003517	MRNA21013	2291	ENSRNOG00000002580	ENSRNOP00000003517	Trmt1l	Trmt1l	0.598543	5.70043	1.23851e-05	3.36407e-05	383.355	-0.611351	-0.613877	0.100769	-6.06686	1.30435e-09	4.88908e-09	35.7995	42.0999	39.6656	37.6148	46.4303	45.335	62.3728	66.8612	66.43	60.9091	51.8392	65.1729	620.53	51.7109
MRNA1926___ENSRNOT00000003535	ENSRNOT00000003535	MRNA1926	581	ENSRNOG00000002624	ENSRNOP00000003535	Edaradd	Edaradd	4.94113	0.353835	1.06946e-12	6.67147e-12	7.38537	-3.91239	-5.39037	0.64669	-6.04987	1.44959e-09	5.40945e-09	0.114375	0	0	0.123733	0	0	1.53279	1.20688	0.962753	1.542	2.3889	4.03594	11.9074	0.992281
MRNA3763___ENSRNOT00000003540	ENSRNOT00000003540	MRNA3763	2680	ENSRNOG00000002556	ENSRNOP00000003540	Tsr2	Tsr2	5.68441	5.75619	5.1743e-149	1.40279e-146	399.302	-5.61318	-5.71292	0.203952	-27.522	9.57086e-167	4.03448e-164	1.60125	1.51439	2.79581	0.989863	2.51947	3.0136	94.4435	102.223	98.3212	125.802	91.6145	118.836	643.674	53.6395
MRNA19734___ENSRNOT00000003541	ENSRNOT00000003541	MRNA19734	1937	ENSRNOG00000002588	ENSRNOP00000003541	Clec16a	Clec16a	0.0253617	6.56718	0.85604	0.883312	699.96	-0.0381043	-0.0382972	0.111489	-0.341776	0.73252	0.773972	109.572	86.32	89.466	91.3149	103.658	82.0222	113.191	94.2573	92.304	75.0441	104.634	92.8265	1134.61	94.5508
MRNA19749___ENSRNOT00000003542	ENSRNOT00000003542	MRNA19749	895	ENSRNOG00000002615	ENSRNOP00000003542	Pmm2	Pmm2	-0.943315	4.91872	2.61602e-09	1.13158e-08	222.182	0.925567	0.931239	0.122454	7.55851	4.07705e-14	2.22976e-13	38.2013	37.4053	40.5393	42.8116	39.9517	38.1286	16.1533	21.6032	20.4585	21.2025	17.439	26.6073	360.501	30.0418
MRNA19736___ENSRNOT00000003544	ENSRNOT00000003544	MRNA19736	746	ENSRNOG00000002635	ENSRNOP00000003544	Dexi	Dexi	-0.661922	5.8964	3.19062e-05	8.1974e-05	439.052	0.642059	0.647588	0.144899	4.43107	9.37668e-06	2.3745e-05	77.5464	91.0146	61.5079	64.0936	86.382	55.9481	40.4421	47.5511	42.7222	57.9536	45.6281	41.4057	712.195	59.3496
MRNA9958___ENSRNOT00000003551	ENSRNOT00000003551	MRNA9958	2359	ENSRNOG00000025318	ENSRNOP00000003461	Scyl3	Scyl3	1.24663	5.4067	3.23964e-19	3.74819e-18	312.108	-1.25558	-1.26021	0.0952822	-13.1775	1.18174e-39	2.76748e-38	26.9926	24.5331	26.3855	25.489	22.4953	23.7157	58.364	62.5164	61.6162	60.7806	63.4254	48.5807	504.894	42.0745
MRNA12265___ENSRNOT00000003552	ENSRNOT00000003552	MRNA12265	828	ENSRNOG00000002553	ENSRNOP00000003552	RGD1311122	RGD1311122	-0.319875	6.55563	0.0109746	0.0184306	694.408	0.305692	0.306638	0.0873443	3.49985	0.000465518	0.000948695	100.765	116.759	109.736	96.2642	86.0221	115.434	83.1244	81.7058	79.6678	85.3241	82.5366	88.4916	1125.83	93.8192
MRNA5940___ENSRNOT00000003555	ENSRNOT00000003555	MRNA5940	1024	ENSRNOG00000002630	ENSRNOP00000003555	Cnot8	Cnot8	-0.0242695	6.04255	0.848816	0.876877	486.1	0.0097169	0.00974069	0.0777826	0.124924	0.900584	0.91775	64.1645	70.8733	70.4195	66.1971	63.1668	62.4994	60.0147	62.6371	66.3096	69.1331	72.6227	59.7917	787.829	65.6525
MRNA8727.2.53c3d002___ENSRNOT00000003556	ENSRNOT00000003556	MRNA8727.2.53c3d002	2433	ENSRNOG00000002627	ENSRNOP00000003556	Kctd3	Kctd3	0.807256	7.69264	3.36867e-10	1.59693e-09	1531.26	-0.817946	-0.820591	0.0892681	-9.16281	5.05651e-20	4.28279e-19	163.785	145.23	146.431	152.191	163.406	130.371	287.339	264.186	237.198	223.333	287.146	278.181	2478.8	206.566
MRNA21005___ENSRNOT00000003567	ENSRNOT00000003567	MRNA21005	2206	ENSRNOG00000002525	ENSRNOP00000003567	Ptgs2	Ptgs2	-3.11925	4.34939	8.63293e-22	1.20608e-20	149.487	2.98016	3.10954	0.313431	9.50819	1.9401e-21	1.79742e-20	33.0545	37.4053	42.6361	32.6655	32.2133	39.9629	4.59837	2.0517	2.16619	1.799	5.0167	9.56666	243.136	20.2614
MRNA18366___ENSRNOT00000003568	ENSRNOT00000003568	MRNA18366	1429	ENSRNOG00000002625	ENSRNOP00000003568	Ptpn4	Ptpn4	0.00604548	4.73822	0.987204	0.989671	195.558	-0.0179926	-0.018503	0.257901	-0.0697656	0.94438	0.953569	32.3682	16.0525	36.1708	20.6634	24.6549	28.3016	21.9307	47.0683	30.2064	20.6885	23.4113	15.3964	316.913	26.4094
MRNA14135___ENSRNOT00000003573	ENSRNOT00000003573	MRNA14135	3242	ENSRNOG00000002660	ENSRNOP00000054396	Magee1	Magee1	0.314614	7.94506	0.0102923	0.0173955	1823.87	-0.327875	-0.328624	0.0751039	-4.36561	1.26767e-05	3.16413e-05	208.849	257.9	207.764	210.222	213.076	218.682	261.754	250.79	279.078	292.98	265.168	287.598	2953.86	246.155
MRNA17836___ENSRNOT00000003586	ENSRNOT00000003586	MRNA17836	755	ENSRNOG00000002572	ENSRNOP00000003586	Cacybp	Cacybp	0.195623	6.78452	0.139467	0.184906	814.734	-0.208572	-0.209481	0.10352	-2.01479	0.0439267	0.0640889	93.6733	106.158	100.3	97.1303	102.939	114.91	125.099	107.292	123.954	106.141	98.9006	143.201	1319.7	109.975
MRNA9532___ENSRNOT00000003593	ENSRNOT00000003593	MRNA9532	2741	ENSRNOG00000002524	ENSRNOP00000003593	Gpr37	Gpr37	-1.30308	7.36929	4.60592e-06	1.32964e-05	1221.81	1.23627	1.28509	0.301045	4.10658	4.01559e-05	9.44643e-05	217.084	209.137	204.619	276.048	314.934	188.677	51.1716	73.9817	75.6965	144.948	41.5669	184.457	1982.32	165.193
MRNA15514.3.53c3cfe4___ENSRNOT00000003600	ENSRNOT00000003600	MRNA15514.3.53c3cfe4	1955	ENSRNOG00000002612	ENSRNOP00000003600	Ddx52	Ddx52	2.04521	5.51515	1.46986e-36	4.89838e-35	336.723	-2.04521	-2.06011	0.133435	-15.3274	5.01329e-53	1.96938e-51	16.5844	17.264	19.3959	15.8378	16.3766	20.7021	70.8621	80.7403	88.2123	74.1446	70.7116	53.364	544.196	45.3496
MRNA21029___ENSRNOT00000003605	ENSRNOT00000003605	MRNA21029	6488	ENSRNOG00000002680	ENSRNOP00000003605	Lamc1	Lamc1	-0.358044	6.64176	0.00964875	0.0163906	737.109	0.342563	0.344452	0.116323	2.94494	0.00323016	0.00576588	108.657	97.8293	112.881	123.609	120.215	108.358	76.05	105.361	106.144	82.2401	81.5811	72.3479	1195.27	99.606
MRNA21208___ENSRNOT00000003611	ENSRNOT00000003611	MRNA21208	435	ENSRNOG00000002671	ENSRNOP00000003611	Nme2	Nme2	0.110574	7.66255	0.469805	0.536989	1498.99	-0.124062	-0.125105	0.143194	-0.866389	0.386277	0.450494	187.347	223.826	196.93	187.579	135.692	235.847	187.826	181.273	217.221	225.646	182.751	266.073	2428.01	202.334
MRNA19741___ENSRNOT00000003615	ENSRNOT00000003615	MRNA19741	438	ENSRNOG00000002664	ENSRNOP00000003615	Emp2	Emp2	1.39079	2.3996	1.88379e-07	6.54756e-07	36.7074	-1.37746	-1.40634	0.22348	-6.16366	7.10836e-10	2.73841e-09	3.88876	2.57446	2.62107	2.96959	2.51947	1.70334	8.01768	7.12059	6.61893	5.91101	8.7195	6.72656	59.391	4.94925
MRNA21004___ENSRNOT00000003630	ENSRNOT00000003630	MRNA21004	1498	ENSRNOG00000002657	ENSRNOP00000003630	Pla2g4a	Pla2g4a	-0.0510842	2.81563	0.890213	0.911568	50.5104	0.0349723	0.0362365	0.28861	0.121175	0.903552	0.920508	5.71876	5.90611	5.24215	8.16637	10.7977	5.76514	6.01326	4.34477	3.73067	7.45301	6.56949	12.1078	81.8153	6.81794
MRNA19751___ENSRNOT00000003633	ENSRNOT00000003633	MRNA19751	1584	ENSRNOG00000002636	ENSRNOP00000003633	Abat	Abat	-0.694743	7.59641	9.68421e-07	3.06539e-06	1430.2	0.676326	0.680424	0.12186	5.55001	2.85661e-08	9.43878e-08	243.962	209.137	213.006	259.22	278.042	230.344	131.113	157.739	131.416	144.563	127.806	193.426	2319.77	193.314
MRNA14238.3.53c3cff5___ENSRNOT00000003638	ENSRNOT00000003638	MRNA14238.3.53c3cff5	2098	ENSRNOG00000002697	ENSRNOP00000003638	Mtmr1	Mtmr1	0.100998	6.56669	0.435052	0.502882	699.771	-0.114094	-0.114486	0.0920072	-1.24005	0.214956	0.268756	92.1865	97.9808	82.6512	91.1911	87.2818	95.911	99.7493	99.0849	101.209	103.571	107.74	75.487	1134.04	94.5036
MRNA1484___ENSRNOT00000003639	ENSRNOT00000003639	MRNA1484	1071	ENSRNOG00000002713	ENSRNOP00000003639	Zfp672	Zfp672	-0.259693	4.34809	0.15379	0.202238	148.89	0.244168	0.24627	0.144868	1.68546	0.0918999	0.125339	25.1626	23.1701	24.4634	21.4058	20.1558	17.1644	14.9742	21.3618	22.384	16.705	15.8862	18.5354	241.369	20.1141
MRNA16593___ENSRNOT00000003641	ENSRNOT00000003641	MRNA16593	1621	ENSRNOG00000002710	ENSRNOP00000003641	Cnst	Cnst	-0.324158	5.39044	0.0740933	0.104858	308.42	0.306746	0.310656	0.175647	1.74638	0.0807454	0.111541	56.1583	41.4942	45.7814	47.7609	44.2708	42.5834	32.0707	51.4131	48.3784	35.8516	29.503	24.8135	500.079	41.6733
MRNA21548___ENSRNOT00000003645	ENSRNOT00000003645	MRNA21548	1243	ENSRNOG00000002701	ENSRNOP00000003645	Hgd	Hgd	2.5559	0.797911	1.32313e-08	5.30044e-08	10.7939	-2.38826	-2.61858	0.438702	-5.44391	5.21232e-08	1.6807e-07	0.457501	0.605754	0.349477	0.123733	0.71985	0.262052	2.71186	2.77582	1.80516	2.6985	1.3139	3.5875	17.4111	1.45093
MRNA14993.1.53cf0928___ENSRNOT00000003650	ENSRNOT00000003650	MRNA14993.1.53cf0928	1462	ENSRNOG00000002711	ENSRNOP00000003650	Nuf2	Nuf2	2.90179	2.82113	1.21602e-26	2.33676e-25	49.8914	-2.86704	-2.93202	0.230351	-12.4464	1.46266e-35	2.9577e-34	1.3725	1.66582	1.57264	1.36106	1.97959	1.57231	10.6116	9.17229	13.3582	11.9505	13.8556	12.1078	80.58	6.715
MRNA17832___ENSRNOT00000003659	ENSRNOT00000003659	MRNA17832	775	ENSRNOG00000002731	ENSRNOP00000003659		Gpr21	-1.05629	1.56999	0.0264606	0.0413372	20.1229	0.948865	1.04733	0.459185	2.06641	0.0387899	0.0573038	2.74501	2.27158	3.32003	5.56798	2.8794	5.24104	3.77302	0.60344	0.361032	1.028	1.43334	3.43802	32.6619	2.72182
MRNA14137___ENSRNOT00000003667	ENSRNOT00000003667	MRNA14137	830	ENSRNOG00000002662	ENSRNOP00000003667	RGD1562502	RGD1562502	-1.19455	4.389	1.0394e-10	5.25249e-10	153.381	1.17175	1.18243	0.148922	7.86823	3.59686e-15	2.15301e-14	25.1626	25.896	27.7834	31.5519	29.1539	33.6737	10.14	12.9136	15.6447	13.2355	9.31673	14.4995	248.971	20.7476
MRNA17831___ENSRNOT00000003671	ENSRNOT00000003671	MRNA17831	1654	ENSRNOG00000002736	ENSRNOP00000003671	Rabgap1l	Rabgap1l	0.94244	4.3442	3.47706e-06	1.02013e-05	148.138	-0.944229	-0.956269	0.175614	-5.37672	7.5856e-08	2.40423e-07	14.4113	8.632	15.0275	14.7242	15.8367	13.4957	33.3677	28.241	21.7823	21.845	31.5335	20.9271	239.824	19.9853
MRNA282___ENSRNOT00000003684	ENSRNOT00000003684	MRNA282	1694	ENSRNOG00000002653	ENSRNOP00000003684	Kcnk2	Kcnk2	-0.502062	5.36088	0.0134177	0.0221406	301.959	0.481946	0.490314	0.204053	2.36187	0.018183	0.0284978	42.5476	45.1287	45.432	59.0206	43.9108	51.2311	46.2195	19.5515	29.364	32.125	49.9281	25.5609	490.02	40.835
MRNA21108___ENSRNOT00000003685	ENSRNOT00000003685	MRNA21108	1371	ENSRNOG00000002748	ENSRNOP00000003685	Ccdc43	Ccdc43	1.58967	5.49662	3.30846e-23	5.09788e-22	332.569	-1.59212	-1.60408	0.135487	-11.7511	6.97012e-32	1.19737e-30	18.9863	23.0187	24.9876	25.2415	15.8367	25.8121	64.3772	76.7576	71.2437	73.3736	56.1392	61.7349	537.509	44.7924
MRNA15864.5.53c3cfca___ENSRNOT00000003687	ENSRNOT00000003687	MRNA15864.5.53c3cfca	3484	ENSRNOG00000002669	ENSRNOP00000003687	RGD1307222	RGD1307222	-0.171042	7.79103	0.161362	0.210868	1637.43	0.157008	0.157345	0.0728506	2.15521	0.0311458	0.0468834	233.554	235.638	206.541	238.928	269.944	221.434	213.647	214.221	203.622	191.594	224.079	201.498	2654.7	221.225
MRNA17829___ENSRNOT00000003689	ENSRNOT00000003689	MRNA17829	2766	ENSRNOG00000002750	ENSRNOP00000003689		Rc3h1	0.0854864	4.61186	0.692798	0.74167	179.027	-0.09671	-0.0982951	0.198379	-0.4875	0.625904	0.678326	26.6494	15.1439	21.3181	20.0447	34.7328	23.0606	25.2321	32.3444	25.9943	20.303	27.7113	17.6385	290.173	24.1811
MRNA3782___ENSRNOT00000003690	ENSRNOT00000003690	MRNA3782	2712	ENSRNOG00000002722	ENSRNOP00000003690	Sec14l1	Sec14l1	-0.573936	8.07238	0.000158369	0.000365362	1988.66	0.557907	0.562033	0.134468	4.14898	3.3396e-05	7.92595e-05	327.571	303.937	354.195	316.88	281.821	346.04	204.333	192.015	220.35	184.783	315.813	179.375	3227.11	268.926
MRNA12264.2.53c3cfcc___ENSRNOT00000003691	ENSRNOT00000003691	MRNA12264.2.53c3cfcc	1821	ENSRNOG00000002643	ENSRNOP00000003691	Ugdh	Ugdh	1.1634	5.74967	7.57745e-17	6.96695e-16	396.787	-1.17134	-1.17658	0.104963	-11.1595	6.43216e-29	9.41207e-28	32.3682	35.8909	31.6276	32.0468	26.8144	39.0457	74.3993	76.9989	73.6506	79.9271	62.3504	76.5333	641.653	53.4711
MRNA15863___ENSRNOT00000003696	ENSRNOT00000003696	MRNA15863	1582	ENSRNOG00000002755	ENSRNOP00000003696	Pafah1b1	Pafah1b1	-0.59839	8.16779	4.94192e-06	1.41798e-05	2125.42	0.583391	0.585485	0.0940228	6.20478	5.47737e-10	2.13257e-09	335.348	298.183	367.824	336.058	328.252	410.897	243.832	223.273	210.001	204.058	263.735	226.61	3448.07	287.339
MRNA7084___ENSRNOT00000003697	ENSRNOT00000003697	MRNA7084	1375	ENSRNOG00000002724	ENSRNOP00000003697	Prpsap2	Prpsap2	-0.645996	6.11817	1.37438e-06	4.26427e-06	512.045	0.63028	0.632719	0.0976175	6.45663	1.07058e-10	4.48016e-10	82.9221	100.252	88.5923	81.9112	66.4062	86.7392	51.6433	58.2923	54.9973	52.9421	55.1837	50.8229	830.705	69.2254
MRNA15511.1.53c3cfe3___ENSRNOT00000003699	ENSRNOT00000003699	MRNA15511.1.53c3cfe3	1676	ENSRNOG00000002757	ENSRNOP00000003699	Tada2a	Tada2a	0.519407	5.65935	0.000150344	0.00034797	372.414	-0.531106	-0.533266	0.100049	-5.30848	1.10541e-07	3.4487e-07	41.5182	43.16	44.5583	39.4708	35.0927	43.8937	64.3772	59.4992	63.0603	63.2221	48.3753	56.6526	602.88	50.24
MRNA14883___ENSRNOT00000003703	ENSRNOT00000003703	MRNA14883	630	ENSRNOG00000002754	ENSRNOP00000003703	Areg	Areg	NA	NA	NA	NA	1.16826	0.132135	0.198984	0.743529	0.177713	0.858948	0.881963	NA	NA	NA	NA	NA	NA	NA	NA	NA	NA	NA	NA	0	#DIV/0!
MRNA14992___ENSRNOT00000003705	ENSRNOT00000003705	MRNA14992	495	ENSRNOG00000002730	ENSRNOP00000003705	Rgs5	Rgs5	-1.67009	5.6496	2.056e-20	2.58767e-19	369.551	1.63648	1.65672	0.173036	9.4574	3.15689e-21	2.89778e-20	65.8802	63.7557	69.7206	96.5116	93.0406	68.0025	27.4723	31.4996	15.5244	25.186	22.2168	21.525	600.335	50.0279
MRNA14139___ENSRNOT00000003714	ENSRNOT00000003714	MRNA14139	1152	ENSRNOG00000002751	ENSRNOP00000003714	Zdhhc15	Zdhhc15	0.761435	2.58518	0.00273519	0.00517479	42.3405	-0.762869	-0.776407	0.206028	-3.70274	0.000213284	0.000455139	3.54563	3.33165	4.89267	4.33065	3.77921	5.50309	8.3714	7.24128	5.77652	5.65401	7.28616	8.81927	68.5315	5.71096
MRNA18183___ENSRNOT00000003715	ENSRNOT00000003715	MRNA18183	2151	ENSRNOG00000002705	ENSRNOP00000003715	Vps4b	Vps4b	-0.725336	5.83515	7.25836e-08	2.65822e-07	420.76	0.709406	0.712118	0.0969684	7.31585	2.55754e-13	1.31046e-12	67.5958	61.6355	79.1564	73.0024	70.7253	73.1125	37.3765	41.9994	45.7308	44.9751	38.4614	48.7302	682.501	56.8751
MRNA21462___ENSRNOT00000003724	ENSRNOT00000003724	MRNA21462	1198	ENSRNOG00000002784	ENSRNOP00000003724	Pou3f4	Pou3f4	0.156223	2.5144	0.620826	0.67897	40.2839	-0.164634	-0.169859	0.271939	-0.605407	0.544909	0.60437	4.34626	4.84604	3.14529	6.43411	7.55842	4.58591	6.95651	3.25858	4.33239	6.03951	8.7195	5.08229	65.3048	5.44207
MRNA18182___ENSRNOT00000003728	ENSRNOT00000003728	MRNA18182	1733	ENSRNOG00000002781	ENSRNOP00000003728	Kdsr	Kdsr	0.86259	5.48121	3.12349e-10	1.48351e-09	328.836	-0.872886	-0.876034	0.0942681	-9.25962	2.05165e-20	1.78745e-19	35.2276	33.6194	31.6276	29.201	28.2541	30.7911	61.0758	60.1026	60.1721	59.8811	51.9587	50.225	532.136	44.3447
MRNA15662___ENSRNOT00000003735	ENSRNOT00000003735	MRNA15662	1542	ENSRNOG00000002793	ENSRNOP00000003735	Sstr2	Sstr2	0.682574	5.64014	2.43601e-05	6.37839e-05	367.221	-0.689745	-0.695683	0.144882	-4.76073	1.92898e-06	5.26567e-06	33.0545	41.9485	37.7435	29.201	37.0723	49.3968	72.1591	62.8785	63.1807	47.4166	68.2032	52.4672	594.722	49.5601
MRNA16.1.53c3cfcc___ENSRNOT00000003739	ENSRNOT00000003739	MRNA16.1.53c3cfcc	2135	ENSRNOG00000002790	ENSRNOP00000003739		Abcb7	0.476755	4.95782	0.0112001	0.0187624	228.045	-0.484145	-0.490291	0.17527	-2.76228	0.00573987	0.00982645	29.5088	14.5381	31.1034	27.8399	26.8144	24.6329	37.0228	43.4477	38.2694	35.9801	33.803	26.3083	369.269	30.7724
MRNA17931___ENSRNOT00000003741	ENSRNOT00000003741	MRNA17931	3513	ENSRNOG00000002767	ENSRNOP00000003741	Dlg3	Dlg3	-0.586021	7.64587	0.000336511	0.000740574	1479.26	0.568375	0.574014	0.155349	3.6587	0.000253498	0.000534604	228.407	266.835	264.204	227.916	194.899	258.514	191.245	126.964	137.433	117.835	222.288	163.979	2400.52	200.043
MRNA19754___ENSRNOT00000003749	ENSRNOT00000003749	MRNA19754	663	ENSRNOG00000002768	ENSRNOP00000003749	Tmem114	Tmem114	-2.82313	1.14583	2.86155e-11	1.54739e-10	14.6419	2.63854	2.85068	0.408693	6.45603	1.07482e-10	4.49277e-10	3.54563	4.6946	3.49477	5.19678	2.15955	1.83436	0.589535	0.241376	0.481377	0.771001	0.358336	0.448437	23.8158	1.98465
MRNA7741.1.53c3cf96___ENSRNOT00000003752	ENSRNOT00000003752	MRNA7741.1.53c3cf96	1790	ENSRNOG00000002803	ENSRNOP00000003752	Cnot6	Cnot6	-0.0188056	5.72593	0.899754	0.919742	389.766	0.00564108	0.00567494	0.121448	0.0464485	0.962953	0.968965	56.9589	44.9773	59.7605	53.7001	48.7698	53.8517	52.1149	62.275	60.7738	43.5616	53.0337	42.0036	631.781	52.6484
MRNA9388___ENSRNOT00000003762	ENSRNOT00000003762	MRNA9388	991	ENSRNOG00000026211	ENSRNOP00000003762	Mri1	Mri1	0.0992108	5.34734	0.584949	0.645998	299.455	-0.111688	-0.113097	0.174713	-0.639265	0.522651	0.584456	46.4364	55.2751	43.6846	32.5417	26.2745	30.0049	37.8481	46.7063	47.897	40.0921	37.6252	40.8078	485.194	40.4328
MRNA21111___ENSRNOT00000003765	ENSRNOT00000003765	MRNA21111	592	ENSRNOG00000002814	ENSRNOP00000003765	Higd1b	Higd1b	1.15229	3.13568	2.40365e-05	6.29859e-05	63.0685	-1.13915	-1.16854	0.24655	-4.62035	3.83095e-06	1.01443e-05	4.91814	6.20898	5.06741	6.68157	3.59925	4.97899	11.9086	11.224	9.14616	9.76602	8.12227	20.3292	101.951	8.49588
MRNA18181.1.53cf0914___ENSRNOT00000003768	ENSRNOT00000003768	MRNA18181.1.53cf0914	873	ENSRNOG00000002791	ENSRNOP00000003768	Bcl2	Bcl2	0.283768	2.12775	0.359766	0.426725	30.1556	-0.287217	-0.296505	0.274738	-1.04542	0.295828	0.358065	4.00313	3.02877	2.62107	4.20692	3.95917	4.19283	5.30581	3.49995	2.88826	3.98351	7.76394	3.43802	48.8914	4.07428
MRNA7743___ENSRNOT00000003770	ENSRNOT00000003770	MRNA7743	2755	ENSRNOG00000002810	ENSRNOP00000003770	Gfpt2	Gfpt2	1.3414	4.00868	1.02766e-08	4.1667e-08	116.876	-1.33067	-1.3558	0.212325	-6.26714	3.67735e-10	1.46081e-09	7.54877	12.5694	7.51375	9.0325	8.45824	8.38566	26.7649	15.3274	16.7278	21.2025	33.803	21.824	189.158	15.7632
MRNA21542___ENSRNOT00000003773	ENSRNOT00000003773	MRNA21542	2102	ENSRNOG00000002797	ENSRNOP00000003773	Gpr156	Gpr156	2.88562	2.51666	1.46943e-20	1.87769e-19	39.943	-2.83015	-2.91259	0.259766	-10.895	1.21779e-27	1.67046e-26	1.02938	2.42302	0.349477	1.60853	1.07977	1.04821	8.84302	9.17229	8.54443	10.28	9.79451	10.3141	64.4867	5.37389
MRNA21206.1.53c3d019___ENSRNOT00000003777	ENSRNOT00000003777	MRNA21206.1.53c3d019	5966	ENSRNOG00000002749	ENSRNOP00000003777	Spag9	Spag9	0.0879922	9.38056	0.503203	0.569581	4934.23	-0.101175	-0.101499	0.0887678	-1.13978	0.254379	0.312731	636.384	530.792	644.085	702.679	682.058	679.763	766.278	675.008	629.761	730.395	715.596	602.401	7995.2	666.267
MRNA12263___ENSRNOT00000003779	ENSRNOT00000003779	MRNA12263	97	ENSRNOG00000002759	ENSRNOP00000003779	Lias	Lias	-0.818906	2.63595	0.000628585	0.00132215	44.321	0.797388	0.808937	0.186639	4.27236	1.93415e-05	4.7307e-05	6.06189	8.17768	8.03796	7.5477	7.01854	9.04079	3.53721	4.22408	4.33239	3.98351	4.41947	5.53073	71.912	5.99266
MRNA21205___ENSRNOT00000003780	ENSRNOT00000003780	MRNA21205	1791	ENSRNOG00000002828	ENSRNOP00000064047	Tob1	Tob1	-0.405024	5.87994	0.0152725	0.0249103	433.951	0.387705	0.391658	0.157427	2.46276	0.0137872	0.0220466	74.6871	78.2938	60.4594	57.1646	71.4451	58.9617	34.5467	41.9994	66.9114	54.0986	57.692	47.5344	703.794	58.6495
MRNA21204___ENSRNOT00000003784	ENSRNOT00000003784	MRNA21204	2022	ENSRNOG00000002831	ENSRNOP00000003784	Wfikkn2	Wfikkn2	-0.962215	3.59866	0.000199642	0.000453901	88.0934	0.928491	0.95061	0.237351	3.91189	9.15765e-05	0.000205841	20.13	14.0838	19.0465	9.89863	19.256	12.1854	6.48488	5.79302	7.34099	10.1515	12.1834	6.4276	142.982	11.9151
MRNA21001___ENSRNOT00000003788	ENSRNOT00000003788	MRNA21001	2834	ENSRNOG00000002811	ENSRNOP00000003788	Fam5c	Fam5c	0.545516	5.88574	0.000495606	0.00106363	436.015	-0.55538	-0.559842	0.140043	-3.96577	7.316e-05	0.000166528	42.662	59.2125	51.7225	46.2761	39.7717	47.4314	85.6005	80.861	68.3555	72.0886	54.3476	57.5495	705.879	58.8232
MRNA17929.1.53c3cfd3___ENSRNOT00000003789	ENSRNOT00000003789	MRNA17929.1.53c3cfd3	3526	ENSRNOG00000038035	ENSRNOP00000003789	Kif4a	Kif4a	-1.91016	0.912766	4.28513e-07	1.42284e-06	12.3047	1.81525	1.92276	0.360015	5.04216	4.60307e-07	1.3506e-06	1.94438	1.9687	3.14529	2.96959	3.23932	2.62052	0.707442	0.724128	0.601721	0.257	1.07501	0.747396	20.0005	1.66671
MRNA7083___ENSRNOT00000003792	ENSRNOT00000003792	MRNA7083	2734	ENSRNOG00000002763	ENSRNOP00000003792	Ulk2	Ulk2	-0.498568	6.84312	0.000122817	0.000288048	847.584	0.483607	0.485232	0.0910019	5.31425	1.07097e-07	3.34698e-07	133.362	112.519	145.033	139.199	137.491	137.577	104.701	101.74	90.8598	81.8546	104.276	86.2495	1374.86	114.572
MRNA4974.2.53c3cfae___ENSRNOT00000003799	ENSRNOT00000003799	MRNA4974.2.53c3cfae	1637	ENSRNOG00000002812	ENSRNOP00000003799	Lhx1	Lhx1	1.28191	4.3848	0.101313	0.138739	152.283	-0.92248	-1.298	0.713307	-1.29324	0.195927	0.248164	28.8226	12.5694	18.697	4.45438	5.93876	1.17923	14.3847	72.2921	52.4701	30.9685	0.119445	4.18542	246.082	20.5068
MRNA15661___ENSRNOT00000003804	ENSRNOT00000003804	MRNA15661	3363	ENSRNOG00000002795	ENSRNOP00000003804	Cog1	Cog1	0.584198	7.31911	1.48434e-05	3.99394e-05	1181.08	-0.594953	-0.597602	0.104611	-5.68729	1.29073e-08	4.41384e-08	133.018	146.593	123.19	118.536	127.773	116.22	162.122	174.877	190.986	200.332	240.802	178.179	1912.63	159.386
MRNA6067.2.53c3d013___ENSRNOT00000003812	ENSRNOT00000003812	MRNA6067.2.53c3d013	835	ENSRNOG00000002826	ENSRNOP00000003812	Hsd17b7	Hsd17b7	0.255696	2.88375	0.269373	0.331788	52.5796	-0.267377	-0.270908	0.178666	-1.49652	0.134517	0.176861	6.51939	7.87481	5.76636	5.56798	6.29869	6.81335	8.3714	10.2585	6.61893	6.81051	7.4056	6.87604	85.1815	7.09846
MRNA17825.1.53c3cfeb___ENSRNOT00000003828	ENSRNOT00000003828	MRNA17825.1.53c3cfeb	2019	ENSRNOG00000002813	ENSRNOP00000003828	Dars2	Dars2	-0.440062	4.43828	0.0061275	0.0108442	158.76	0.423976	0.426002	0.10825	3.91663	8.97965e-05	0.00020213	23.9044	25.4417	25.5118	24.4991	26.9944	21.8813	18.1577	19.5515	16.0058	17.0905	17.3196	21.0766	257.434	21.4529
MRNA13415.2.53c3cfce___ENSRNOT00000003832	ENSRNOT00000003832	MRNA13415.2.53c3cfce	1314	ENSRNOG00000002871	ENSRNOP00000003832		Rbm25	0.910124	6.92227	5.87652e-12	3.3995e-11	896.81	-0.9202	-0.923667	0.0963022	-9.55534	1.23184e-21	1.14901e-20	84.9808	94.952	86.4955	73.4973	80.4432	83.8566	155.991	159.55	183.164	126.444	162.445	159.793	1451.61	120.968
MRNA14871___ENSRNOT00000003836	ENSRNOT00000003836	MRNA14871	1171	ENSRNOG00000002866	ENSRNOP00000003836	Rassf6	Rassf6	NA	NA	NA	NA	6.11008	3.90476	5.26552	0.630709	6.19106	5.97603e-10	2.32013e-09	NA	NA	NA	NA	NA	NA	NA	NA	NA	NA	NA	NA	0	#DIV/0!
MRNA6194.2.53c3cfad___ENSRNOT00000003837	ENSRNOT00000003837	MRNA6194.2.53c3cfad	5208	ENSRNOG00000002841	ENSRNOP00000003837	Cdc42bpa	Cdc42bpa	-0.399964	8.17702	0.015413	0.0251191	2139.79	0.383	0.386959	0.158488	2.41659	0.0156667	0.0248131	299.778	236.85	312.782	341.008	456.925	327.041	256.33	329.237	251.038	218.45	249.043	191.782	3470.26	289.189
MRNA95___ENSRNOT00000003840	ENSRNOT00000003840	MRNA95	5240	ENSRNOG00000002821	ENSRNOP00000003840	Phlpp1	Phlpp1	-0.872998	7.83116	6.34229e-10	2.92235e-09	1682.83	0.853557	0.858575	0.120044	7.11039	1.15717e-12	5.61938e-12	279.419	256.84	251.448	313.415	369.643	295.201	154.222	144.343	150.069	181.057	142.14	192.529	2730.33	227.527
MRNA2806___ENSRNOT00000003841	ENSRNOT00000003841	MRNA2806	342	ENSRNOG00000002873	ENSRNOP00000003841	Fam183b	Fam183b	2.53074	3.37446	3.47221e-10	1.64291e-09	74.7936	-2.3924	-2.55449	0.383386	-6.2402	4.37018e-10	1.71921e-09	1.94438	3.48309	2.62107	5.93918	1.25974	2.35847	15.3279	9.29298	6.37824	20.046	18.9918	33.0349	120.678	10.0565
MRNA12092.3.53c3cff5___ENSRNOT00000003843	ENSRNOT00000003843	MRNA12092.3.53c3cff5	1162	ENSRNOG00000002876	ENSRNOP00000003843	Fam86a	Fam86a	-0.423398	1.26924	0.228345	0.286388	15.9087	0.395738	0.413089	0.316021	1.25225	0.210478	0.26394	2.63063	3.78596	1.39791	1.73226	2.33951	2.88257	2.12233	2.17238	2.16619	1.285	1.19445	2.09271	25.8019	2.15016
MRNA9965.4.53c3cf95___ENSRNOT00000003844	ENSRNOT00000003844	MRNA9965.4.53c3cf95	1568	ENSRNOG00000002860	ENSRNOP00000003844	RGD1309708	RGD1309708	-1.70123	5.95429	6.06572e-21	7.94324e-20	456.748	1.66737	1.68825	0.173964	9.58458	9.28374e-22	8.74891e-21	76.5171	102.07	81.7775	99.4812	104.918	102.724	36.3154	21.4825	22.9857	21.9735	30.4585	41.4057	742.109	61.8424
MRNA1078.2.53c3cfa2___ENSRNOT00000003857	ENSRNOT00000003857	MRNA1078.2.53c3cfa2	442	ENSRNOG00000002890	ENSRNOP00000003857	Ankrd45	Ankrd45	-1.1938	3.64917	2.04518e-05	5.39875e-05	91.2313	1.14902	1.18312	0.263301	4.36392	1.27753e-05	3.18729e-05	13.3819	16.6582	18.5223	19.7973	15.2968	19.3918	7.31023	4.22408	4.0917	5.78251	12.1834	11.5099	148.15	12.3458
MRNA21541___ENSRNOT00000003867	ENSRNOT00000003867	MRNA21541	1432	ENSRNOG00000002833	ENSRNOP00000003867	Gsk3b	Gsk3b	-0.544718	6.66514	0.000471586	0.00101447	749.007	0.527773	0.532368	0.145697	3.62241	0.000291875	0.000610953	114.718	87.5315	126.161	117.917	157.647	117.268	95.8584	85.2057	77.5016	68.1051	99.8562	67.4151	1215.19	101.265
MRNA18179___ENSRNOT00000003870	ENSRNOT00000003870	MRNA18179	4441	ENSRNOG00000002882	ENSRNOP00000003870	Zcchc2-202	Zcchc2-202	0.590843	5.85006	0.000202955	0.000461119	425.191	-0.599437	-0.604482	0.143284	-4.18355	2.86991e-05	6.87975e-05	53.0701	40.8884	38.2677	42.1929	60.4674	39.9629	71.4516	61.9129	86.5274	69.6471	69.2782	54.8588	688.526	57.3771
MRNA7781.1.53c3cfc8___ENSRNOT00000003882	ENSRNOT00000003882	MRNA7781.1.53c3cfc8	9578	ENSRNOG00000002877	ENSRNOP00000003882		Huwe1	-0.0970678	9.01897	0.490289	0.557291	3838.19	0.0836645	0.0840711	0.109275	0.765633	0.443895	0.509167	523.496	419.636	505.693	577.709	668.381	520.959	530.228	504.235	497.262	425.207	559.601	489.843	6222.25	518.521
MRNA9395.3.53c3cff3___ENSRNOT00000003884	ENSRNOT00000003884	MRNA9395.3.53c3cff3	1764	ENSRNOG00000002864	ENSRNOP00000003884	Nacc1	Nacc1	-0.478291	7.31921	0.00030893	0.000684381	1179.53	0.463377	0.465198	0.098336	4.71218	2.45078e-06	6.61427e-06	192.379	173.549	169.147	198.096	214.335	166.534	147.03	137.102	132.138	109.996	151.218	121.975	1913.5	159.458
MRNA4968___ENSRNOT00000003886	ENSRNOT00000003886	MRNA4968	3313	ENSRNOG00000002852	ENSRNOP00000003886	Myo19	Myo19	0.95233	5.59695	1.32266e-06	4.11272e-06	356.873	-0.951451	-0.966956	0.197744	-4.81154	1.49773e-06	4.1353e-06	31.7963	23.3215	25.8613	30.4383	56.5082	28.9567	60.4863	73.1369	67.7538	71.0606	47.6586	60.2401	577.219	48.1016
MRNA12089.1.53cf093d___ENSRNOT00000003888	ENSRNOT00000003888	MRNA12089.1.53cf093d	1786	ENSRNOG00000002895	ENSRNOP00000003888	Nagpa	Nagpa	1.1429	5.06698	1.56989e-13	1.05901e-12	246.305	-1.15248	-1.15866	0.114647	-10.0524	8.96782e-24	9.4507e-23	20.7019	23.0187	16.6001	18.6837	26.2745	18.9988	44.333	42.1201	50.3039	43.9471	44.4336	49.0292	398.445	33.2037
MRNA21113___ENSRNOT00000003890	ENSRNOT00000003890	MRNA21113	691	ENSRNOG00000002905	ENSRNOP00000003890	Ccdc103	Ccdc103	2.18327	1.23109	8.98537e-07	2.85681e-06	15.123	-2.02706	-2.22533	0.446457	-4.54033	5.61654e-06	1.45939e-05	0.343126	1.66582	0.174738	1.48479	0.359925	0.262052	3.53721	2.65514	1.92551	3.34101	4.65836	4.03594	24.4436	2.03697
MRNA314.1.53c3cfa0___ENSRNOT00000003891	ENSRNOT00000003891	MRNA314.1.53c3cfa0	1641	ENSRNOG00000002807	ENSRNOP00000003891		42256	1.03192	7.22857	2.28545e-07	7.85115e-07	1109.43	-1.02663	-1.04478	0.205773	-4.98914	6.06474e-07	1.75659e-06	75.2589	102.675	73.7396	94.9031	115.356	127.881	245.6	141.688	142.487	148.932	270.902	256.506	1795.93	149.661
MRNA21114___ENSRNOT00000003892	ENSRNOT00000003892	MRNA21114	1175	ENSRNOG00000002918	ENSRNOP00000003892	FAM187A	FAM187A	NA	NA	NA	NA	6.91207	-1.23984	-1.38969	0.484295	-2.5601	0.0104642	0.0170515	NA	NA	NA	NA	NA	NA	NA	NA	NA	NA	NA	NA	0	#DIV/0!
MRNA9696___ENSRNOT00000003895	ENSRNOT00000003895	MRNA9696	2295	ENSRNOG00000002862	ENSRNOP00000003895	Clcn5	Clcn5	0.388265	3.20637	0.0982933	0.135047	66.3558	-0.3989	-0.404505	0.183958	-2.16843	0.0301259	0.0454857	7.66314	5.14891	8.2127	8.53757	10.7977	6.28925	11.2012	8.93091	9.62753	8.73801	12.1834	10.1646	107.495	8.95791
MRNA6066.3.53c3d013___ENSRNOT00000003901	ENSRNOT00000003901	MRNA6066.3.53c3d013	3073	ENSRNOG00000002881	ENSRNOP00000003901	Ddr2	Ddr2	0.277663	3.57185	0.241468	0.300853	86.0811	-0.287535	-0.292443	0.202216	-1.42192	0.155048	0.200985	8.12064	11.6608	13.2801	7.9189	8.6382	13.4957	13.5593	15.3274	8.30375	13.4925	14.5723	11.0615	139.431	11.6193
MRNA4966.1.53c3cfa9___ENSRNOT00000003908	ENSRNOT00000003908	MRNA4966.1.53c3cfa9	789	ENSRNOG00000002916	ENSRNOP00000003908	Car4	Car4	0.692203	6.0673	0.0189057	0.0303671	494.769	-0.677448	-0.70651	0.312802	-2.16574	0.0303307	0.0457633	67.367	49.8233	49.8004	34.7689	54.1687	50.1829	54.8267	137.705	141.284	88.0226	37.7447	34.9781	800.673	66.7227
MRNA21203___ENSRNOT00000003914	ENSRNOT00000003914	MRNA21203	1619	ENSRNOG00000002835	ENSRNOP00000003914	Luc7l3	Luc7l3	-0.315241	8.0303	0.0196491	0.0314253	1933.05	0.300155	0.301516	0.105598	2.84242	0.00447726	0.00780139	275.759	289.399	276.96	319.478	299.997	276.072	214.473	241.014	300.62	206.371	196.129	237.971	3134.24	261.187
MRNA3050___ENSRNOT00000003931	ENSRNOT00000003931	MRNA3050	338	ENSRNOG00000002943	ENSRNOP00000003931	Mrpl55	Mrpl55	-0.704726	5.28675	7.58818e-06	2.1173e-05	287.165	0.686189	0.691259	0.134338	5.10792	3.2572e-07	9.69024e-07	44.3776	62.0898	47.1793	42.9353	40.4916	51.4932	27.5902	30.172	26.8367	29.298	25.6807	37.6687	465.813	38.8178
MRNA15860___ENSRNOT00000003933	ENSRNOT00000003933	MRNA15860	3872	ENSRNOG00000002894	ENSRNOP00000003933	Mnt	Mnt	-0.174015	6.68189	0.198127	0.252916	758.03	0.159817	0.160592	0.109157	1.4641	0.143167	0.187066	94.8171	128.42	100.824	94.2844	118.775	114.648	98.6881	82.6713	97.9601	89.6931	116.101	92.2286	1229.11	102.426
MRNA9396___ENSRNOT00000003941	ENSRNOT00000003941	MRNA9396	1729	ENSRNOG00000002914	ENSRNOP00000003941	Trmt1	Trmt1	-0.854101	6.22522	2.74962e-11	1.49089e-10	551.656	0.838002	0.840746	0.0898196	9.32983	1.06043e-20	9.39557e-20	92.8727	111.307	88.9418	97.254	93.9404	91.9802	52.1149	52.4993	59.5704	52.1711	45.2697	57.2505	895.172	74.5977
MRNA6063___ENSRNOT00000003950	ENSRNOT00000003950	MRNA6063	2443	ENSRNOG00000002941	ENSRNOP00000003950	Uhmk1	Uhmk1	0.247207	6.04593	0.159505	0.20874	487.522	-0.25773	-0.260907	0.172719	-1.49219	0.135649	0.178199	48.152	37.2539	65.7016	71.6413	66.7661	71.5402	79.5872	61.4302	53.4328	74.9156	77.281	81.9146	789.617	65.8014
MRNA19021___ENSRNOT00000003951	ENSRNOT00000003951	MRNA19021	1230	ENSRNOG00000002937	ENSRNOP00000003951	Ren	Ren	NA	NA	NA	NA	5.6146	2.43206	2.95188	0.584678	4.15966	3.18722e-05	7.58895e-05	NA	NA	NA	NA	NA	NA	NA	NA	NA	NA	NA	NA	0	#DIV/0!
MRNA2708___ENSRNOT00000003965	ENSRNOT00000003965	MRNA2708	1632	ENSRNOG00000002840	ENSRNOP00000003965	Atp5b	Atp5b	-0.561775	10.7196	1.69547e-05	4.52681e-05	12475.3	0.54613	0.547819	0.0873251	6.25399	4.001e-10	1.58135e-09	2100.62	2194.95	2181.26	1894.47	1665.37	2024.74	1218.1	1407.95	1249.41	1430.72	1377.32	1487.92	20232.8	1686.07
MRNA7079___ENSRNOT00000003966	ENSRNOT00000003966	MRNA7079	1458	ENSRNOG00000002922	ENSRNOP00000003966	Adora2b	Adora2b	-2.2499	3.11707	1.98728e-16	1.74252e-15	62.7618	2.19246	2.24363	0.234539	9.34798	8.93349e-21	7.97322e-20	11.6663	15.1439	14.8528	11.6309	11.8775	19.1298	2.24023	2.0517	1.92551	4.11201	3.94169	3.43802	102.01	8.50085
MRNA6521___ENSRNOT00000003971	ENSRNOT00000003971	MRNA6521	4022	ENSRNOG00000002959	ENSRNOP00000003971	Shroom4	Shroom4	0.491417	3.50933	0.0673112	0.0964432	82.2388	-0.492543	-0.505188	0.245941	-2.00269	0.0452109	0.065805	8.46377	6.20898	8.03796	10.7648	14.397	7.59951	12.3802	9.65504	10.4699	15.677	20.3057	9.26771	133.228	11.1023
MRNA7930___ENSRNOT00000003973	ENSRNOT00000003973	MRNA7930	818	ENSRNOG00000002974	ENSRNOP00000003973	Cdx4	Cdx4	NA	NA	NA	NA	0.177886	0.532481	3.36132	0.579318	0.919151	0.358016	0.42192	NA	NA	NA	NA	NA	NA	NA	NA	NA	NA	NA	NA	0	#DIV/0!
MRNA7078.1.53c3cff8___ENSRNOT00000003974	ENSRNOT00000003974	MRNA7078.1.53c3cff8	491	ENSRNOG00000002970	ENSRNOP00000003974	Zswim7	Zswim7	-0.821879	2.02502	0.00812521	0.0140301	28.2527	0.78834	0.813634	0.273255	2.885	0.00391413	0.00688143	4.80376	5.14891	4.71793	5.56798	3.05936	5.89617	4.00884	1.68963	2.16619	2.827	1.91112	4.03594	45.8328	3.8194
MRNA21200.1.53c3d019___ENSRNOT00000003977	ENSRNOT00000003977	MRNA21200.1.53c3d019	4101	ENSRNOG00000002948	ENSRNOP00000003977	Abcc3	Abcc3	-0.427838	2.25694	0.145585	0.19233	33.5597	0.40469	0.416227	0.258462	1.56576	0.117404	0.156292	4.11751	4.54316	4.71793	5.81544	6.29869	5.76514	5.89535	2.0517	3.0086	3.084	4.65836	4.48437	54.4403	4.53669
MRNA21117___ENSRNOT00000003986	ENSRNOT00000003986	MRNA21117	1098	ENSRNOG00000002963	ENSRNOP00000003986	C1ql1	C1ql1	-2.24597	5.38351	5.29371e-13	3.41926e-12	307.464	2.14088	2.23466	0.315612	6.78328	1.1748e-11	5.30304e-11	61.877	104.341	54.8678	51.5966	106.898	33.4116	14.0309	8.20678	6.85962	16.0625	25.8002	15.9943	499.946	41.6622
MRNA7744.1.53c3cf96___ENSRNOT00000003987	ENSRNOT00000003987	MRNA7744.1.53c3cf96	1663	ENSRNOG00000002823	ENSRNOP00000003987	Mapk9	Mapk9	-0.358587	7.73119	0.00522254	0.00937664	1570.56	0.34397	0.345134	0.0913134	3.76692	0.000165273	0.000358265	233.554	203.836	245.333	239.176	265.445	243.708	208.342	207.101	164.029	167.693	196.607	172.05	2546.87	212.239
MRNA12259.2.53c3cfcc___ENSRNOT00000003991	ENSRNOT00000003991	MRNA12259.2.53c3cfcc	3752	ENSRNOG00000002932	ENSRNOP00000003991	Wdr19	Wdr19	2.22365	7.26057	4.87312e-49	2.67116e-47	1136.21	-2.2229	-2.23789	0.128447	-17.3059	4.24296e-67	2.80137e-65	51.1257	37.8596	54.1689	61.7427	66.0462	52.8035	267.413	218.687	275.347	283.086	241.04	226.162	1835.48	152.957
MRNA1364___ENSRNOT00000003998	ENSRNOT00000003998	MRNA1364	1185	ENSRNOG00000002978	ENSRNOP00000003998	Faslg	Faslg	NA	NA	NA	NA	2.92706	2.29367	3.09829	0.671492	3.41578	0.000636006	0.00127016	NA	NA	NA	NA	NA	NA	NA	NA	NA	NA	NA	NA	0	#DIV/0!
MRNA21539.2.53c3cfbc___ENSRNOT00000003999	ENSRNOT00000003999	MRNA21539.2.53c3cfbc	1852	ENSRNOG00000002994	ENSRNOP00000003999	Popdc2	Popdc2	1.6044	2.64861	9.70366e-08	3.49632e-07	44.0573	-1.57387	-1.62264	0.268567	-5.86025	4.62183e-09	1.65109e-08	3.20251	2.87733	2.62107	3.09332	3.59925	2.22744	5.65954	6.51715	9.62753	9.63751	15.0501	7.175	71.2878	5.94065
MRNA12258.1.53c3cfcb___ENSRNOT00000004003	ENSRNOT00000004003	MRNA12258.1.53c3cfcb	2896	ENSRNOG00000008421	ENSRNOP00000004003	Klhl5	Klhl5	0.265265	7.15218	0.0452623	0.0671835	1051.84	-0.277873	-0.279118	0.104987	-2.64674	0.00812712	0.0135411	120.666	123.12	120.045	154.914	126.694	128.012	144.672	139.877	130.573	172.319	162.207	180.421	1703.52	141.96
MRNA18600.1.53c3d00b___ENSRNOT00000004006	ENSRNOT00000004006	MRNA18600.1.53c3d00b	3392	ENSRNOG00000002956	ENSRNOP00000004006	Stim2	Stim2	0.0563349	6.91232	0.657881	0.711121	890.158	-0.0694504	-0.0696605	0.0863327	-0.804451	0.421137	0.486268	118.607	114.336	132.976	108.514	109.957	122.64	119.558	112.723	123.593	111.153	123.267	144.995	1442.32	120.193
MRNA3051.1.53c3d008___ENSRNOT00000004011	ENSRNOT00000004011	MRNA3051.1.53c3d008	731	ENSRNOG00000002944	ENSRNOP00000004011	RGD1304587	RGD1304587	-0.126256	4.90022	0.421426	0.488934	219.306	0.111501	0.112151	0.119504	0.933033	0.350803	0.415071	29.7376	38.0111	30.2297	29.4484	30.2337	27.7775	26.7649	27.2755	29.9657	31.097	22.6946	32.138	355.374	29.6145
MRNA21535___ENSRNOT00000004023	ENSRNOT00000004023	MRNA21535	830	ENSRNOG00000002999	ENSRNOP00000004023	Timmdc1	Timmdc1	-0.398464	4.76563	0.0128171	0.0212545	199.382	0.385222	0.387412	0.118104	3.26173	0.00110733	0.00213705	30.4238	33.7708	29.8802	30.6858	23.0352	35.9011	23.6993	20.517	21.7823	23.2585	24.964	25.4115	323.33	26.9441
MRNA12087___ENSRNOT00000004026	ENSRNOT00000004026	MRNA12087	5669	ENSRNOG00000002930	ENSRNOP00000004026	Ppl	Ppl	2.6319	4.92442	6.2047e-30	1.46791e-28	222.758	-2.59441	-2.64735	0.219854	-11.8006	3.87691e-32	6.76607e-31	4.68939	6.36042	8.73691	8.6613	14.577	7.33745	54.9447	62.9991	56.6821	51.5286	45.7475	37.5193	359.784	29.982
MRNA9400___ENSRNOT00000004027	ENSRNOT00000004027	MRNA9400	645	ENSRNOG00000003011	ENSRNOP00000004027	Gadd45gip1	Gadd45gip1	-0.939843	6.10407	8.77335e-12	4.97768e-11	507.081	0.92285	0.926998	0.105099	8.78077	1.62356e-18	1.23399e-17	83.7227	100.858	86.3207	89.7063	79.9033	100.235	43.6256	48.6373	46.4528	43.6901	41.4475	58.2969	822.896	68.5747
MRNA6201___ENSRNOT00000004032	ENSRNOT00000004032	MRNA6201	2639	ENSRNOG00000002969	ENSRNOP00000004032		Itpkb	-0.16753	5.93233	0.375573	0.442804	450.681	0.149624	0.151931	0.192558	0.777032	0.43714	0.502417	60.962	56.638	60.2847	67.3107	82.4228	58.5686	37.8481	75.7921	52.9514	71.8316	37.2669	68.1625	730.039	60.8366
MRNA6992___ENSRNOT00000004035	ENSRNOT00000004035	MRNA6992	9090	ENSRNOG00000003028	ENSRNOP00000004035		NA	-0.382458	3.8763	0.0693574	0.0989229	106.879	0.364434	0.369099	0.175919	2.0716	0.0383031	0.0566612	12.5813	21.2014	15.2022	16.0853	13.8571	19.1298	12.734	9.77573	16.2465	12.85	10.0334	13.6026	173.299	14.4416
MRNA7935___ENSRNOT00000004038	ENSRNOT00000004038	MRNA7935	1323	ENSRNOG00000003025	ENSRNOP00000004038	Nap1l2	Nap1l2	0.283809	6.60334	0.0374298	0.0565449	718.6	-0.296559	-0.298087	0.112424	-2.63786	0.00834298	0.013867	82.8077	80.7168	99.7756	86.3655	90.8811	84.2497	87.8407	118.998	110.356	101.13	90.8978	129.598	1163.62	96.9681
MRNA9401___ENSRNOT00000004042	ENSRNOT00000004042	MRNA9401	864	ENSRNOG00000003026	ENSRNOP00000004042	Rad23a	Rad23a	1.14253	6.64932	7.23365e-15	5.54745e-14	742.376	-1.14908	-1.15696	0.129562	-8.86897	7.38275e-19	5.75907e-18	63.0208	86.0171	66.2258	53.3289	52.0092	53.7206	118.379	141.205	145.857	144.177	129.359	147.386	1200.69	100.057
MRNA21119___ENSRNOT00000004046	ENSRNOT00000004046	MRNA21119	1929	ENSRNOG00000002989	ENSRNOP00000004046	Nmt1	Nmt1	-0.728053	7.81297	1.17703e-08	4.73979e-08	1661.71	0.712187	0.714529	0.0900031	7.91292	2.51424e-15	1.52243e-14	252.426	250.782	270.32	289.164	295.138	323.11	180.398	149.774	165.353	164.095	162.326	192.978	2695.86	224.655
MRNA17922___ENSRNOT00000004048	ENSRNOT00000004048	MRNA17922	929	ENSRNOG00000003030	ENSRNOP00000004048	Awat2	Awat2	NA	NA	NA	NA	3.22403	-0.46191	-0.547719	0.571896	-0.807681	0.419274	0.484373	NA	NA	NA	NA	NA	NA	NA	NA	NA	NA	NA	NA	0	#DIV/0!
MRNA9973___ENSRNOT00000004065	ENSRNOT00000004065	MRNA9973	353	ENSRNOG00000003038	ENSRNOP00000004065	Sft2d2	Sft2d2	1.0583	1.47203	0.00128275	0.00257654	18.4527	-1.03674	-1.07757	0.300651	-3.44832	0.000564085	0.00113501	1.94438	1.81726	1.39791	1.48479	0.899812	1.96539	2.59395	2.53445	3.36964	3.72651	2.86668	5.23177	29.8325	2.48605
MRNA14869.7.53c3d00c.2.53cf095e___ENSRNOT00000004074	ENSRNOT00000004074	MRNA14869.7.53c3d00c.2.53cf095e	888	ENSRNOG00000003052	ENSRNOP00000004074	Cox18	Cox18	0.562598	4.54939	0.00175835	0.0034429	171.148	-0.571415	-0.576561	0.148187	-3.85603	0.000115244	0.000256046	19.7869	20.4442	19.3959	18.3125	17.2764	16.7713	35.0184	24.379	28.2809	26.985	31.8919	18.6849	277.227	23.1023
MRNA19014.1.53c3cf92___ENSRNOT00000004078	ENSRNOT00000004078	MRNA19014.1.53c3cf92	3407	ENSRNOG00000003031	ENSRNOP00000004078		Atp2b4	0.198781	7.97486	0.311873	0.376895	1859.94	-0.206899	-0.210409	0.201733	-1.02561	0.305075	0.367432	169.847	208.531	221.044	247.713	225.673	331.234	396.521	227.135	225.284	193.264	360.008	209.121	3015.38	251.281
MRNA15654___ENSRNOT00000004081	ENSRNOT00000004081	MRNA15654	1523	ENSRNOG00000024578	ENSRNOP00000004081	Ttyh2	Ttyh2	-0.435384	6.02811	0.036168	0.0547956	481.667	0.411442	0.419591	0.217308	1.89335	0.058311	0.082986	81.4352	72.5391	66.4005	77.7042	102.039	48.6106	36.5512	63.3612	56.4414	66.8201	33.6835	75.0385	780.624	65.052
MRNA9402___ENSRNOT00000004091	ENSRNOT00000004091	MRNA9402	893	ENSRNOG00000003029	ENSRNOP00000004091	Calr	Calr	-0.0334187	9.23028	0.789284	0.825064	4444.97	0.0198227	0.0198621	0.0700258	0.283078	0.777117	0.813331	608.133	663.755	608.089	595.403	572.101	596.299	548.15	687.439	576.93	549.081	613.232	585.51	7204.12	600.343
MRNA9976___ENSRNOT00000004104	ENSRNOT00000004104	MRNA9976	1581	ENSRNOG00000003073	ENSRNOP00000004104	Gpr161	Gpr161	0.00324534	2.90624	1	1	53.4725	-0.0159029	-0.0164333	0.278367	-0.0571293	0.954442	0.962256	4.91814	8.17768	4.5432	9.27996	5.21891	11.0062	5.18791	4.58614	6.61893	7.19601	9.31673	10.613	86.6628	7.2219
MRNA6058___ENSRNOT00000004117	ENSRNOT00000004117	MRNA6058	1118	ENSRNOG00000003018	ENSRNOP00000004117	Olfml2b	Olfml2b	-0.6358	3.18391	0.0758791	0.107188	66.0543	0.58922	0.620362	0.343354	1.71607	0.0861491	0.11829	8.69252	9.38919	9.78534	11.6309	16.9165	8.64771	4.12674	4.22408	5.05445	6.29651	4.65836	17.6385	107.061	8.92174
MRNA19967___ENSRNOT00000004121	ENSRNOT00000004121	MRNA19967	1582	ENSRNOG00000003069	ENSRNOP00000004121	Cd38	Cd38	0.709344	5.05284	0.00163688	0.00322304	244.112	-0.709243	-0.725004	0.229606	-3.08895	0.00200865	0.00370745	17.9569	25.5931	20.0949	34.6452	35.2726	16.3782	40.0884	46.5856	26.235	57.8251	34.7586	39.4625	394.896	32.908
MRNA21532___ENSRNOT00000004138	ENSRNOT00000004138	MRNA21532	4114	ENSRNOG00000003088	ENSRNOP00000004138	Arhgap31	Arhgap31	0.127403	5.55948	0.456652	0.524404	347.209	-0.139426	-0.140879	0.159137	-0.876134	0.380957	0.445032	53.0701	39.8284	50.3246	43.8014	44.8107	37.0803	36.3154	70.3611	47.4156	46.5171	52.0781	40.9573	562.56	46.88
MRNA21120.1.53c3d018___ENSRNOT00000004140	ENSRNOT00000004140	MRNA21120.1.53c3d018	1362	ENSRNOG00000003033	ENSRNOP00000004140	Plcd3	Plcd3	-0.347148	4.41419	0.170834	0.221514	155.871	0.324627	0.333474	0.253182	1.28219	0.199778	0.252428	28.9369	24.9874	25.8613	21.777	21.2356	18.7367	12.0265	28.9651	28.8826	17.99	11.3473	11.9583	252.705	21.0587
MRNA12085___ENSRNOT00000004159	ENSRNOT00000004159	MRNA12085	1568	ENSRNOG00000003065	ENSRNOP00000004159	Glyr1	Glyr1	0.385428	7.75405	0.00331169	0.00617693	1596.67	-0.396723	-0.398232	0.0967672	-4.09977	4.13566e-05	9.71429e-05	193.752	179.455	194.484	192.528	174.384	187.105	286.75	232.083	250.797	219.735	280.099	195.668	2586.84	215.57
MRNA15853___ENSRNOT00000004161	ENSRNOT00000004161	MRNA15853	984	ENSRNOG00000003116	ENSRNOP00000004161	Dph1	Dph1	-0.615811	4.42651	0.000873086	0.00179502	157.239	0.598652	0.604254	0.150961	3.96562	7.32055e-05	0.000166597	26.3063	29.0762	18.5223	26.6026	24.4749	29.2188	17.804	17.7411	13.1175	14.0065	16.8418	21.3755	255.087	21.2573
MRNA21121___ENSRNOT00000004163	ENSRNOT00000004163	MRNA21121	921	ENSRNOG00000003108	ENSRNOP00000004163	Acbd4	Acbd4	-1.97685	5.35761	2.87081e-33	8.04389e-32	301.258	1.94866	1.96399	0.138642	14.0553	7.14398e-45	2.1219e-43	70.4552	80.4139	53.2952	67.0632	55.2485	64.0717	14.0309	19.4308	17.9313	18.3755	16.4834	12.8552	489.655	40.8046
MRNA7659___ENSRNOT00000004172	ENSRNOT00000004172	MRNA7659	1820	ENSRNOG00000002997	ENSRNOP00000004172	Slc9a3r2	Slc9a3r2	-0.380747	6.55776	0.00941483	0.0160216	695.409	0.364303	0.366903	0.132116	2.75745	0.00582533	0.00995722	107.742	115.093	108.163	110.122	110.677	86.084	60.9579	76.5162	102.774	95.3471	83.7311	70.4047	1127.61	93.9677
MRNA2712___ENSRNOT00000004173	ENSRNOT00000004173	MRNA2712	1037	ENSRNOG00000003127	ENSRNOP00000004173	Spryd4	Spryd4	0.168179	4.04146	0.386226	0.453657	119.965	-0.181007	-0.182733	0.152308	-1.18843	0.234665	0.290975	15.2119	19.9899	15.7264	11.8784	13.1373	15.5921	14.1488	18.7066	15.1634	19.9175	18.8723	15.9943	194.339	16.1949
MRNA12084___ENSRNOT00000004176	ENSRNOT00000004176	MRNA12084	806	ENSRNOG00000003125	ENSRNOP00000004176	Rogdi	Rogdi	-0.234518	7.64598	0.08258	0.11566	1480.54	0.219983	0.220985	0.105816	2.07893	0.0376241	0.0557093	198.899	260.777	188.892	216.904	240.97	191.298	199.499	160.394	182.803	161.268	196.248	202.694	2400.64	200.054
MRNA6056___ENSRNOT00000004179	ENSRNOT00000004179	MRNA6056	1031	ENSRNOG00000003100	ENSRNOP00000004179	Dusp12	Dusp12	0.927777	4.40354	5.03548e-07	1.65773e-06	154.575	-0.932843	-0.94147	0.150137	-6.21328	5.18895e-10	2.0282e-09	14.2969	18.4755	10.8338	15.3429	12.7773	14.2818	23.9351	33.9133	30.086	26.3425	22.4557	27.3547	250.096	20.8413
MRNA6055___ENSRNOT00000004181	ENSRNOT00000004181	MRNA6055	1252	ENSRNOG00000003135	ENSRNOP00000004181	Fcrlb	Fcrlb	NA	NA	NA	NA	4.39903	-0.866819	-1.00117	0.535743	-1.61798	0.105668	0.142223	NA	NA	NA	NA	NA	NA	NA	NA	NA	NA	NA	NA	0	#DIV/0!
MRNA7783.2.53c3cfc9___ENSRNOT00000004184	ENSRNOT00000004184	MRNA7783.2.53c3cfc9	958	ENSRNOG00000003081	ENSRNOP00000004184	Ribc1	Ribc1	-1.37755	2.51174	7.49088e-06	2.09073e-05	40.5977	1.32439	1.36733	0.274249	4.82914	1.37126e-06	3.81253e-06	8.46377	7.87481	8.56218	8.41383	7.01854	7.20643	2.59395	3.62064	1.80516	5.26851	1.3139	3.73698	65.8787	5.48989
MRNA4117___ENSRNOT00000004187	ENSRNOT00000004187	MRNA4117	446	ENSRNOG00000003054	ENSRNOP00000004187	Cask	Cask	11.6661	4.77728	3.18426e-149	8.87258e-147	200.829	-8.75042	-13.3315	0.554201	-15.7893	3.68893e-56	1.63027e-54	0	0	0	0	0	0	50.2284	61.7923	61.0145	60.7806	46.8225	43.1995	323.838	26.9865
MRNA15651___ENSRNOT00000004191	ENSRNOT00000004191	MRNA15651	1985	ENSRNOG00000003109	ENSRNOP00000004191	Btbd17	Btbd17	-0.675836	4.70862	0.00214281	0.0041296	191.526	0.649535	0.662318	0.216764	2.9965	0.00273098	0.0049335	41.4038	40.1312	32.8508	28.5823	23.3951	24.7639	20.0442	30.5341	23.3468	17.6045	13.2584	14.7984	310.714	25.8928
MRNA11989.5.53c3cff1___ENSRNOT00000004192	ENSRNOT00000004192	MRNA11989.5.53c3cff1	1922	ENSRNOG00000003131	ENSRNOP00000004192	Traf7	Traf7	-0.170971	6.31579	0.198126	0.252916	587.642	0.157265	0.157962	0.104437	1.50584	0.132108	0.174152	103.624	80.4139	79.6807	93.1708	76.664	70.754	73.6919	74.3438	84.2409	75.5581	70.9505	69.5078	952.6	79.3834
MRNA16065___ENSRNOT00000004193	ENSRNOT00000004193	MRNA16065	620	ENSRNOG00000003143	ENSRNOP00000004193	RGD1310166	RGD1310166	NA	NA	NA	NA	5.09435	3.38309	4.37619	0.619642	5.45975	4.76794e-08	1.54331e-07	NA	NA	NA	NA	NA	NA	NA	NA	NA	NA	NA	NA	0	#DIV/0!
MRNA6993___ENSRNOT00000004196	ENSRNOT00000004196	MRNA6993	1135	ENSRNOG00000043381	ENSRNOP00000004196	Cyth1	Cyth1	0.518996	6.09664	7.62603e-05	0.000185222	504.915	-0.531637	-0.53337	0.0896117	-5.93268	2.98032e-09	1.08196e-08	55.2433	47.8546	62.2068	54.6899	56.6882	59.4858	79.7051	81.3437	92.7853	76.9716	79.7894	70.8531	817.617	68.1347
MRNA9977.10.53c3cf96___ENSRNOT00000004199	ENSRNOT00000004199	MRNA9977.10.53c3cf96	1945	ENSRNOG00000003078	ENSRNOP00000004199		Dcaf6	-0.295028	7.29343	0.0292806	0.0453262	1158.98	0.28068	0.281969	0.106242	2.64189	0.00824459	0.0137222	158.41	185.967	176.311	162.338	168.085	184.485	164.362	108.499	135.628	129.271	164.595	141.557	1879.51	156.626
MRNA19704___ENSRNOT00000004202	ENSRNOT00000004202	MRNA19704	406	ENSRNOG00000003146	ENSRNOP00000004202	Fopnl	Fopnl	1.25184	5.32548	2.48008e-18	2.63814e-17	294.96	-1.26037	-1.26609	0.105696	-11.9244	8.82924e-33	1.58118e-31	26.4207	23.3215	25.3371	21.6533	21.7755	22.5365	52.9402	65.775	54.6362	58.4676	56.9754	47.2354	477.074	39.7562
MRNA19715___ENSRNOT00000004217	ENSRNOT00000004217	MRNA19715	1279	ENSRNOG00000003151	ENSRNOP00000004217	Bfar	Bfar	-1.10769	4.45442	1.29069e-10	6.44123e-10	160.467	1.0866	1.09372	0.126697	8.57633	9.79478e-18	7.0672e-17	28.4794	29.3791	29.7055	28.3348	29.1539	33.0185	11.2012	15.6894	14.0803	15.0345	16.1251	10.3141	260.516	21.7097
MRNA9556___ENSRNOT00000004224	ENSRNOT00000004224	MRNA9556	936	ENSRNOG00000003122	ENSRNOP00000004224	LOC100911968	LOC100911968	-1.13645	3.11295	1.71653e-07	6.00576e-07	62.3452	1.11653	1.12883	0.163386	6.83371	8.27487e-12	3.77571e-11	12.81	11.055	13.2801	10.7648	9.53801	12.0544	5.30581	5.0689	5.29514	5.14001	4.30003	6.57708	101.189	8.43244
MRNA2822.1.53c3cff3___ENSRNOT00000004228	ENSRNOT00000004228	MRNA2822.1.53c3cff3	379	ENSRNOG00000003163	ENSRNOP00000004228	Sdhc	Sdhc	-0.646491	6.39642	2.13403e-05	5.61996e-05	621.756	0.626902	0.632082	0.141953	4.41627	1.0042e-05	2.53712e-05	97.7909	103.433	95.2324	103.069	108.337	107.179	57.5386	55.7579	63.6621	63.2221	54.467	98.6562	1008.35	84.0288
MRNA15851___ENSRNOT00000004229	ENSRNOT00000004229	MRNA15851	1163	ENSRNOG00000003123	ENSRNOP00000004229	Rpa1	Rpa1	-0.119867	6.14655	0.37879	0.446072	522.655	0.105811	0.106295	0.10611	0.997183	0.318676	0.381839	90.1277	71.9333	76.7101	63.3512	67.126	71.6712	63.9056	65.0508	70.642	77.9996	59.9615	68.4614	846.941	70.5784
MRNA19965___ENSRNOT00000004231	ENSRNOT00000004231	MRNA19965	2785	ENSRNOG00000003098	ENSRNOP00000004231	Prom1	Prom1	-1.02407	5.05925	5.0075e-09	2.09905e-08	244.909	1.00024	1.01057	0.158457	6.31234	2.74839e-10	1.10663e-09	42.3189	38.314	47.3541	61.2478	44.2708	33.0185	18.7472	24.9824	21.1806	26.0855	21.739	18.2365	397.495	33.1246
MRNA6203___ENSRNOT00000004232	ENSRNOT00000004232	MRNA6203	3290	ENSRNOG00000003084	ENSRNOP00000004232	Parp1	Parp1	0.438933	7.26647	0.000527415	0.00112468	1138.8	-0.45121	-0.452685	0.0897757	-5.02596	5.00908e-07	1.4636e-06	142.168	135.689	145.208	116.185	113.196	130.371	185.586	195.515	184.969	173.347	157.07	164.726	1844.03	153.669
MRNA19714___ENSRNOT00000004237	ENSRNOT00000004237	MRNA19714	413	ENSRNOG00000003164	ENSRNOP00000004237	Pla2g10	Pla2g10	NA	NA	NA	NA	0.972898	-2.22065	-5.65809	0.78657	-2.8232	0.00475462	0.0082545	NA	NA	NA	NA	NA	NA	NA	NA	NA	NA	NA	NA	0	#DIV/0!
MRNA4136___ENSRNOT00000004238	ENSRNOT00000004238	MRNA4136	1071	ENSRNOG00000003178	ENSRNOP00000004238	Mageh1	Mageh1	0.566282	5.73995	0.000409458	0.000888829	394.081	-0.575663	-0.58074	0.146608	-3.92656	8.6169e-05	0.000194644	46.322	53.3064	47.5288	35.1401	30.2337	44.4178	52.7044	68.9129	60.8941	68.7476	55.9004	73.6932	637.801	53.1501
MRNA19012___ENSRNOT00000004241	ENSRNOT00000004241	MRNA19012	1331	ENSRNOG00000003120	ENSRNOP00000004241	Prelp	Prelp	-1.02783	5.24795	2.34495e-06	7.03835e-06	279.144	0.995752	1.01609	0.220613	4.51357	6.3745e-06	1.64542e-05	56.387	50.7319	57.4889	52.9577	36.3524	50.1829	27.3544	18.3446	13.2379	24.5435	41.4475	24.2156	453.244	37.7704
MRNA3252___ENSRNOT00000004248	ENSRNOT00000004248	MRNA3252	2098	ENSRNOG00000003104	ENSRNOP00000004248	Trpv2	Trpv2	-0.19967	4.92359	0.216642	0.27335	222.6	0.18522	0.186461	0.128118	1.4457	0.148263	0.193057	27.7932	36.951	26.036	34.1503	29.8738	38.1286	33.6035	26.5514	30.2064	25.957	27.4724	24.2156	360.939	30.0783
MRNA11988___ENSRNOT00000004249	ENSRNOT00000004249	MRNA11988	755	ENSRNOG00000042086	ENSRNOP00000004249	Rab26	Rab26	-0.163149	6.81262	0.36976	0.436815	830.194	0.146731	0.148787	0.183862	0.798048	0.424842	0.490186	104.653	148.561	99.2513	129.301	85.6621	143.211	142.55	76.8783	99.4043	95.4756	85.1644	135.578	1345.69	112.141
MRNA4046___ENSRNOT00000004252	ENSRNOT00000004252	MRNA4046	1572	ENSRNOG00000003187	ENSRNOP00000004252		Armcx5	-1.87492	4.68913	2.39688e-23	3.73341e-22	189.239	1.84277	1.86281	0.1624	11.3471	7.66857e-30	1.18377e-28	34.5413	43.3114	48.053	45.2862	30.0537	40.356	11.5549	8.20678	9.14616	14.392	11.3473	11.2109	307.46	25.6217
MRNA15649___ENSRNOT00000004256	ENSRNOT00000004256	MRNA15649	1235	ENSRNOG00000003144	ENSRNOP00000004256		Gprc5c	0.828902	4.36239	0.183925	0.236398	149.798	-0.664556	-0.843769	0.643968	-1.03197	0.302086	0.364472	35.1132	18.7784	23.5897	4.70185	1.25974	3.79975	13.6772	56.2406	51.0259	23.2585	5.37503	5.53073	242.351	20.1959
MRNA9558___ENSRNOT00000004263	ENSRNOT00000004263	MRNA9558	566	ENSRNOG00000003189	ENSRNOP00000004263	RGD1563402	RGD1563402	1.27336	3.58851	1.01973e-08	4.13624e-08	86.7653	-1.26817	-1.28534	0.180941	-7.00876	2.40444e-12	1.14328e-11	8.12064	8.93488	4.5432	6.55784	5.7588	6.94438	13.3235	14.3619	17.5702	15.0345	20.5446	18.6849	140.379	11.6983
MRNA1690.3.53cf0923___ENSRNOT00000004269	ENSRNOT00000004269	MRNA1690.3.53cf0923	1595	ENSRNOG00000003177	ENSRNOP00000004269	Mat2b	Mat2b	-0.955517	7.29362	2.60753e-11	1.41538e-10	1158.37	0.936514	0.942201	0.122007	7.67592	1.64241e-14	9.28832e-14	229.78	180.969	222.617	189.559	160.886	256.418	101.754	103.671	127.324	103.571	97.2284	106.13	1879.91	156.659
MRNA21122___ENSRNOT00000004272	ENSRNOT00000004272	MRNA21122	949	ENSRNOG00000003203	ENSRNOP00000004272	Hexim1	Hexim1	0.202787	6.38547	0.137702	0.182807	617.433	-0.215626	-0.216775	0.114327	-1.88604	0.0592896	0.0842274	75.9452	91.7718	73.9143	75.6008	73.7846	73.7676	84.6572	81.4644	91.8226	82.8826	77.4005	117.042	1000.05	83.3378
MRNA19964.3.53c3cfd2___ENSRNOT00000004274	ENSRNOT00000004274	MRNA19964.3.53c3cfd2	1316	ENSRNOG00000003174	ENSRNOP00000004274	Tapt1	Tapt1	-0.220558	5.4674	0.121663	0.163374	325.711	0.204953	0.205932	0.10831	1.89229	0.0584524	0.0831637	50.2107	37.4053	49.9751	42.9353	56.8681	46.9073	39.6167	44.6546	41.1577	41.7626	40.0141	36.4729	527.981	43.9984
MRNA2823___ENSRNOT00000004279	ENSRNOT00000004279	MRNA2823	1610	ENSRNOG00000003171	ENSRNOP00000004279	Mpz	Mpz	0.592206	1.68613	0.0896824	0.124341	21.575	-0.583068	-0.610037	0.324365	-1.79757	0.0722456	0.100842	4.00313	2.72589	1.57264	1.97973	1.97959	1.57231	3.77302	3.25858	4.33239	5.26851	2.50835	1.94323	34.9174	2.90978
MRNA3059.10.53c3d008___ENSRNOT00000004280	ENSRNOT00000004280	MRNA3059.10.53c3d008	3261	ENSRNOG00000003170	ENSRNOP00000004280	Nlrp3	Nlrp3	-1.57127	2.29887	7.43583e-06	2.07746e-05	34.7698	1.49224	1.56344	0.327609	4.55495	5.23981e-06	1.36734e-05	5.49001	4.08884	5.76636	10.0224	7.91835	8.90976	2.47605	0.724128	1.92551	2.9555	2.15001	4.03594	56.4628	4.70524
MRNA15369___ENSRNOT00000004283	ENSRNOT00000004283	MRNA15369	1409	ENSRNOG00000003117	ENSRNOP00000004283	Psmd12	Psmd12	-0.433003	7.19593	0.000556875	0.00118373	1083.51	0.417823	0.419145	0.0883003	4.73184	2.22496e-06	6.02707e-06	160.011	175.214	176.835	167.905	159.267	169.81	124.156	114.171	115.29	135.568	110.009	148.433	1756.67	146.389
MRNA21531___ENSRNOT00000004289	ENSRNOT00000004289	MRNA21531	1564	ENSRNOG00000003114	ENSRNOP00000004289	B4galt4	B4galt4	0.159519	4.7362	0.337377	0.40344	195.441	-0.171769	-0.173046	0.134791	-1.27433	0.202546	0.255543	21.7313	20.7471	25.5118	24.6228	25.1947	31.7083	22.1665	24.6204	29.8454	30.84	29.8613	29.7463	316.596	26.383
MRNA187___ENSRNOT00000004290	ENSRNOT00000004290	MRNA187	617	ENSRNOG00000003148	ENSRNOP00000004290	Timp2	Timp2	0.214051	7.70596	0.301829	0.366543	1545.55	-0.224795	-0.22929	0.218334	-1.0296	0.3032	0.365494	142.054	230.944	174.389	194.508	168.265	248.294	213.176	174.877	131.657	226.931	216.315	381.172	2502.58	208.548
MRNA3255___ENSRNOT00000004291	ENSRNOT00000004291	MRNA3255	1957	ENSRNOG00000003215	ENSRNOP00000004291	Zfp287	Zfp287	0.68555	4.34832	0.00108515	0.0022008	148.747	-0.690164	-0.700484	0.189724	-3.63773	0.000275051	0.000577503	14.5257	12.418	16.9496	15.4666	17.9962	15.068	23.4635	37.0512	27.3181	25.0575	18.9918	16.4427	240.749	20.0624
MRNA6206___ENSRNOT00000004293	ENSRNOT00000004293	MRNA6206	2020	ENSRNOG00000003185	ENSRNOP00000004293	Acbd3	Acbd3	0.50051	5.71631	0.000121355	0.000284952	387.501	-0.51324	-0.514715	0.0841531	-6.09889	1.06807e-09	4.05333e-09	43.577	43.16	42.6361	44.915	46.2504	39.3078	58.9535	69.7577	60.5331	56.1546	57.4531	64.7245	627.423	52.2852
MRNA20633___ENSRNOT00000004294	ENSRNOT00000004294	MRNA20633	2027	ENSRNOG00000003218	ENSRNOP00000004294	Zfp286a	Zfp286a	0.417784	4.23926	0.0385517	0.0580736	137.776	-0.426343	-0.431584	0.172491	-2.47168	0.0134481	0.0215358	10.5225	15.2953	12.9306	22.8906	18.1762	15.7231	22.0486	21.3618	19.8568	18.247	24.0085	22.1229	223.184	18.5987
MRNA17365___ENSRNOT00000004305	ENSRNOT00000004305	MRNA17365	547	ENSRNOG00000003228	ENSRNOP00000004305	Mid1ip1	Mid1ip1	-1.29741	6.07869	1.16802e-17	1.17399e-16	498.261	1.2746	1.28362	0.131561	9.68826	3.38233e-22	3.27188e-21	93.2158	94.6491	89.2913	106.039	115.896	75.864	38.5556	31.9823	33.9371	44.4611	37.3864	47.6838	808.961	67.4134
MRNA9561___ENSRNOT00000004310	ENSRNOT00000004310	MRNA9561	3419	ENSRNOG00000003208	ENSRNOP00000004310	Ercc6l	Ercc6l	NA	NA	NA	NA	2.33629	1.09417	1.46941	0.682967	1.60208	0.109137	0.146387	NA	NA	NA	NA	NA	NA	NA	NA	NA	NA	NA	NA	0	#DIV/0!
MRNA15643___ENSRNOT00000004311	ENSRNOT00000004311	MRNA15643	622	ENSRNOG00000003192	ENSRNOP00000004311	LOC100364984	LOC100364984	1.84896	3.43654	8.57054e-09	3.50616e-08	77.7612	-1.79417	-1.86712	0.304974	-5.88301	4.0286e-09	1.44765e-08	7.77752	4.6946	4.89267	3.21705	4.67902	1.96539	12.734	28.241	18.0516	16.5765	10.989	11.8089	125.627	10.4689
MRNA15849___ENSRNOT00000004313	ENSRNOT00000004313	MRNA15849	1261	ENSRNOG00000003172	ENSRNOP00000004313	Serpinf1	Serpinf1	0.845412	4.36902	0.0991271	0.136009	149.995	-0.725965	-0.853117	0.560806	-1.2945	0.195491	0.247669	14.1825	29.3791	15.5517	9.89863	3.23932	14.8059	23.5814	18.2239	12.0344	16.0625	82.5366	4.03594	243.532	20.2943
MRNA16408___ENSRNOT00000004319	ENSRNOT00000004319	MRNA16408	1199	ENSRNOG00000003223	ENSRNOP00000004319	Degs1	Degs1	-0.442976	7.40311	0.00140214	0.00279843	1250.84	0.426881	0.429119	0.113447	3.76281	0.000168016	0.000363494	168.818	208.985	166.7	197.973	231.432	194.836	127.104	119.602	136.591	149.96	158.623	167.865	2028.49	169.041
MRNA6996___ENSRNOT00000004320	ENSRNOT00000004320	MRNA6996	1740	ENSRNOG00000003217	ENSRNOP00000004320	Lgals3bp	Lgals3bp	1.19387	6.31646	2.64234e-13	1.74033e-12	588.799	-1.19592	-1.20806	0.157058	-7.61452	2.64665e-14	1.46501e-13	57.1876	60.424	40.1898	38.8521	47.6901	45.204	98.5702	89.4298	87.6105	132.869	138.676	115.697	952.4	79.3667
MRNA15848___ENSRNOT00000004322	ENSRNOT00000004322	MRNA15848	1398	ENSRNOG00000003233	ENSRNOP00000004322	Serpinf2	Serpinf2	1.61072	2.001	5.00088e-07	1.64742e-06	27.1729	-1.57132	-1.62963	0.293169	-5.35976	8.33321e-08	2.62524e-07	2.63063	1.51439	0.873691	2.22719	1.25974	2.09642	4.24465	5.43096	8.66478	5.52551	5.13614	4.33489	43.939	3.66158
MRNA7750.3.53c3cf97___ENSRNOT00000004323	ENSRNOT00000004323	MRNA7750.3.53c3cf97	1737	ENSRNOG00000003235	ENSRNOP00000004323	Mgat4b	Mgat4b	-0.188703	6.28298	0.201521	0.256758	574.4	0.174398	0.175582	0.128948	1.35246	0.176227	0.225322	96.5327	92.9833	89.9902	83.3959	55.9683	76.9122	65.3205	67.2232	79.7882	67.4626	76.0866	79.5229	931.187	77.5989
MRNA1848___ENSRNOT00000004326	ENSRNOT00000004326	MRNA1848	4240	ENSRNOG00000003153	ENSRNOP00000004326	Adcy10	Adcy10	0.620642	1.71109	0.0829974	0.116132	22.2057	-0.609894	-0.638657	0.326322	-1.869	0.0616233	0.0872373	1.71563	1.06007	1.22317	2.84586	4.3191	3.0136	3.89093	4.10339	4.33239	3.72651	2.26946	3.43802	35.9381	2.99484
MRNA16410.1.53c3cfe5___ENSRNOT00000004330	ENSRNOT00000004330	MRNA16410.1.53c3cfe5	3210	ENSRNOG00000003237	ENSRNOP00000004330	Tp53bp2	Tp53bp2	-0.674167	6.54088	1.96351e-06	5.94327e-06	687.059	0.656842	0.660844	0.122174	5.37627	7.60445e-08	2.40951e-07	98.5915	110.247	106.59	120.887	115.176	133.646	56.9491	58.8957	70.642	77.2286	86.12	79.6724	1114.65	92.8872
MRNA11783___ENSRNOT00000004342	ENSRNOT00000004342	MRNA11783	3264	ENSRNOG00000003251	ENSRNOP00000004342	B3galt2	B3galt2	0.924406	6.53158	9.17001e-09	3.73768e-08	683.687	-0.928947	-0.938045	0.154348	-6.01853	1.76006e-09	6.52581e-09	54.9001	66.3301	59.411	48.5033	60.4674	92.1112	140.663	109.102	99.7653	108.968	127.448	138.717	1106.39	92.1989
MRNA19708___ENSRNOT00000004346	ENSRNOT00000004346	MRNA19708	1626	ENSRNOG00000003198	ENSRNOP00000004346	RGD1305733	RGD1305733	0.22066	8.84534	0.127847	0.170922	3404.28	-0.232539	-0.233874	0.118644	-1.95997	0.0499998	0.0720292	374.122	477.789	402.597	427.992	395.917	469.073	549.211	366.167	444.551	491.513	601.884	515.255	5516.07	459.673
MRNA15372___ENSRNOT00000004349	ENSRNOT00000004349	MRNA15372	573	ENSRNOG00000003245	ENSRNOP00000004349	Cacng1	Cacng1	NA	NA	NA	NA	0.589382	0.1793	0.424316	0.778639	0.230273	0.81788	0.848217	NA	NA	NA	NA	NA	NA	NA	NA	NA	NA	NA	NA	0	#DIV/0!
MRNA6209___ENSRNOT00000004350	ENSRNOT00000004350	MRNA6209	1146	ENSRNOG00000003247	ENSRNOP00000004350	Sde2	Sde2	0.0959817	4.1728	0.617813	0.675822	131.64	-0.109745	-0.110776	0.151135	-0.726142	0.467752	0.532531	16.47	18.3241	22.5412	18.9311	14.0371	12.8405	17.5681	20.1549	20.8195	18.3755	15.4084	17.788	213.259	17.7716
MRNA15642___ENSRNOT00000004351	ENSRNOT00000004351	MRNA15642	993	ENSRNOG00000003232	ENSRNOP00000004351	Slc9a3r1	Slc9a3r1	-1.03181	5.78595	1.00187e-05	2.7526e-05	406.235	0.992694	1.01786	0.244599	4.05845	4.93988e-05	0.000114974	83.494	90.106	74.788	70.8989	59.3876	64.2027	30.8916	61.9129	46.4528	36.6226	19.9473	20.6281	659.333	54.9444
MRNA7751___ENSRNOT00000004359	ENSRNOT00000004359	MRNA7751	414	ENSRNOG00000003244	ENSRNOP00000004359	Ltc4s	Ltc4s	-3.46289	1.76262	3.72396e-22	5.33644e-21	23.6902	3.31763	3.48815	0.334767	9.91026	3.75685e-23	3.82668e-22	4.80376	6.96618	6.11584	6.31038	5.7588	5.50309	0.707442	0.965504	0.361032	0.514001	0.23889	0.298958	38.5439	3.21199
MRNA7753___ENSRNOT00000004361	ENSRNOT00000004361	MRNA7753	2911	ENSRNOG00000003268	ENSRNOP00000004361	Maml1	Maml1	0.55603	4.29141	0.00273007	0.00516705	142.813	-0.564732	-0.569828	0.14831	-3.80778	0.00014022	0.000307363	19.4438	16.0525	15.377	12.6208	16.5565	13.6267	21.8128	23.0514	27.9198	18.504	26.6363	19.7312	231.333	19.2777
MRNA7784___ENSRNOT00000004364	ENSRNOT00000004364	MRNA7784	3427	ENSRNOG00000003139	ENSRNOP00000004364		Smc1a	0.144496	8.13661	0.251579	0.31214	2082.02	-0.157359	-0.157773	0.0805404	-1.95379	0.0507259	0.0729888	291.428	255.78	294.783	244.496	273.363	242.791	284.392	299.186	311.451	262.012	332.535	281.619	3373.84	281.153
MRNA9403___ENSRNOT00000004370	ENSRNOT00000004370	MRNA9403	1598	ENSRNOG00000003149	ENSRNOP00000004370	Farsa	Farsa	1.49185	6.81663	6.51588e-28	1.36168e-26	834.211	-1.49973	-1.50622	0.103116	-14.5441	6.3656e-48	2.12058e-46	60.8476	75.265	54.5183	52.2153	53.6288	57.1273	152.925	175.239	172.092	178.615	147.873	168.164	1348.51	112.376
MRNA15641.4.53c3d004___ENSRNOT00000004372	ENSRNOT00000004372	MRNA15641.4.53c3d004	807	ENSRNOG00000003264	ENSRNOP00000004372	Nat9	Nat9	2.20032	6.60895	2.16203e-56	1.57155e-54	722.596	-2.20412	-2.21473	0.108747	-20.2682	2.45304e-91	3.02083e-89	35.2276	38.6168	34.5982	35.8825	32.2133	31.8393	153.633	138.067	156.929	162.553	145.365	202.096	1167.02	97.2516
MRNA6998___ENSRNOT00000004373	ENSRNOT00000004373	MRNA6998	1660	ENSRNOG00000003259	ENSRNOP00000004373	C1qtnf1	C1qtnf1	-0.710017	3.32552	0.0282792	0.0439115	72.3836	0.669956	0.69795	0.308959	2.16843	0.030126	0.0454857	12.4669	15.4467	11.5327	9.65116	8.27827	15.4611	4.48047	6.9999	2.64757	7.06751	12.6612	10.7625	117.456	9.788
MRNA1849.6.53cf094a___ENSRNOT00000004376	ENSRNOT00000004376	MRNA1849.6.53cf094a	1331	ENSRNOG00000003248	ENSRNOP00000004376	Mpzl1	Mpzl1	0.93636	6.60294	1.36547e-14	1.02065e-13	718.42	-0.947284	-0.94919	0.070518	-13.4332	3.86227e-41	9.79873e-40	67.9389	69.8132	65.1774	71.7651	62.9869	61.1891	121.444	119.481	124.556	133.383	139.273	125.562	1162.57	96.8809
MRNA21198.2.53c3d019___ENSRNOT00000004377	ENSRNOT00000004377	MRNA21198.2.53c3d019	2300	ENSRNOG00000003273	ENSRNOP00000004377	Spata20	Spata20	1.89212	2.62247	1.38912e-05	3.74778e-05	43.2901	-1.76894	-1.91457	0.416709	-4.24502	2.18573e-05	5.31521e-05	3.77438	4.24028	4.01898	1.1136	0.71985	0.917182	6.95651	12.1895	12.1548	12.9785	3.94169	6.87604	69.8813	5.82344
MRNA6212___ENSRNOT00000004379	ENSRNOT00000004379	MRNA6212	1144	ENSRNOG00000003267	ENSRNOP00000004379	Pycr2	Pycr2	1.08283	5.50301	4.58713e-13	2.97245e-12	333.809	-1.08963	-1.09529	0.112988	-9.6438	5.22177e-22	4.98524e-21	30.6526	36.1938	27.9581	28.706	21.0556	28.4326	57.5386	59.2578	62.579	60.5236	68.8004	58.4463	540.145	45.012
MRNA19011___ENSRNOT00000004382	ENSRNOT00000004382	MRNA19011	2056	ENSRNOG00000003183	ENSRNOP00000004382	Fmod	Fmod	-0.285958	5.428	0.314523	0.379615	316.36	0.265413	0.275811	0.300035	0.884609	0.376367	0.440374	42.2045	55.4265	66.9248	44.915	25.3747	47.3004	39.8526	27.8789	37.1863	39.8351	72.8616	13.6026	513.363	42.7802
MRNA15373___ENSRNOT00000004383	ENSRNOT00000004383	MRNA15373	959	ENSRNOG00000003262	ENSRNOP00000004383	Cacng4	Cacng4	-1.06919	5.14066	1.10559e-10	5.55899e-10	259.292	1.04778	1.05644	0.141941	7.38178	1.56191e-13	8.12848e-13	42.3189	44.5229	40.5393	57.5358	52.0092	47.9555	22.756	22.81	17.6906	20.56	21.3807	30.7927	420.872	35.0726
MRNA19709.1.53c3cfde.1.53cf091c___ENSRNOT00000004384	ENSRNOT00000004384	MRNA19709.1.53c3cfde.1.53cf091c	443	ENSRNOG00000003285	ENSRNOP00000004384	Mpv17l	Mpv17l	0.440099	2.08484	0.169116	0.219571	29.1214	-0.436831	-0.452693	0.290246	-1.50504	0.132314	0.17434	4.23189	2.57446	3.49477	3.34079	1.25974	4.97899	6.13116	3.25858	4.57308	3.2125	5.49448	4.63385	47.1843	3.93202
MRNA19960___ENSRNOT00000004385	ENSRNOT00000004385	MRNA19960	866	ENSRNOG00000003253	ENSRNOP00000004385	Qdpr	Qdpr	-1.13025	8.2266	1.08412e-07	3.87555e-07	2214.01	1.09143	1.11393	0.221556	4.92622	8.38376e-07	2.38294e-06	339.123	374.811	321.518	463.751	532.329	434.22	115.549	157.015	185.571	245.692	126.134	296.716	3592.43	299.369
MRNA5531___ENSRNOT00000004386	ENSRNOT00000004386	MRNA5531	1679	ENSRNOG00000003221	ENSRNOP00000004386	Myoc	Myoc	5.2652	3.31488	2.82939e-28	6.05152e-27	71.5951	-4.85776	-5.33014	0.435822	-11.1462	7.47275e-29	1.08911e-27	0.343126	0	0.524215	0.618664	0.539887	0.786156	23.2277	22.6893	10.831	13.2355	7.4056	35.1276	115.329	9.61073
MRNA1850___ENSRNOT00000004387	ENSRNOT00000004387	MRNA1850	1737	ENSRNOG00000003283	ENSRNOP00000004387	Rcsd1	Rcsd1	0.732905	3.88337	0.000244071	0.000549065	107.189	-0.737391	-0.745248	0.160925	-4.58219	4.60125e-06	1.20674e-05	10.98	8.93488	10.8338	14.8479	9.53801	9.82695	15.4458	15.3274	18.7737	21.4595	16.8418	20.6281	173.438	14.4532
MRNA11060___ENSRNOT00000004391	ENSRNOT00000004391	MRNA11060	2833	ENSRNOG00000003134	ENSRNOP00000004391	Slc4a4-202	Slc4a4-202	-0.656315	7.21407	0.00595123	0.0105639	1096.59	0.625661	0.642827	0.253922	2.46399	0.0137401	0.0219777	216.055	124.634	166.875	187.579	242.769	150.549	78.7619	207.221	134.545	115.008	95.6756	59.1937	1778.87	148.239
MRNA19010___ENSRNOT00000004408	ENSRNOT00000004408	MRNA19010	572	ENSRNOG00000003300	ENSRNOP00000004408	Btg2	Btg2	0.353599	4.57408	0.411473	0.478994	173.799	-0.322999	-0.36211	0.488874	-0.660701	0.508804	0.572183	21.5026	42.7057	19.0465	16.7039	11.8775	12.0544	8.60721	12.0688	25.9943	14.906	77.8783	18.8344	282.18	23.515
MRNA12077___ENSRNOT00000004416	ENSRNOT00000004416	MRNA12077	1483	ENSRNOG00000003234	ENSRNOP00000004416	Mgrn1	Mgrn1	-0.597583	8.04872	2.43897e-06	7.30527e-06	1956.93	0.582282	0.583915	0.0831836	6.99996	2.56031e-12	1.21582e-11	325.97	326.502	312.432	334.697	316.914	295.07	212.468	243.428	232.144	197.89	200.907	176.236	3174.66	264.555
MRNA8606___ENSRNOT00000004426	ENSRNOT00000004426	MRNA8606	1494	ENSRNOG00000003313	ENSRNOP00000004426	Glra2-202	Glra2-202	0.648142	3.71078	0.0278986	0.0433743	95.1131	-0.641841	-0.664775	0.287343	-2.23371	0.025502	0.0390529	5.94751	12.7208	7.33901	13.9818	9.35805	10.4821	19.8084	9.65504	9.2665	16.3195	11.9445	27.0557	153.879	12.8232
MRNA21193___ENSRNOT00000004435	ENSRNOT00000004435	MRNA21193	1435	ENSRNOG00000003304	ENSRNOP00000004435	Chad	Chad	1.37501	2.49377	3.39627e-05	8.68637e-05	39.4695	-1.34174	-1.39438	0.299724	-4.47658	7.58497e-06	1.94141e-05	2.51626	2.42302	0.873691	2.96959	5.57884	3.40667	10.14	6.39646	5.29514	8.99501	8.36116	6.87604	63.8319	5.31932
MRNA20272___ENSRNOT00000004438	ENSRNOT00000004438	MRNA20272	1407	ENSRNOG00000003315	ENSRNOP00000004438	Cops3	Cops3	-0.213722	6.75219	0.0792474	0.111444	796.169	0.199663	0.200129	0.0759479	2.62894	0.00856507	0.0142028	110.601	127.208	125.287	105.668	101.859	122.378	97.9807	96.309	100.608	99.4592	97.7062	105.532	1290.6	107.55
MRNA11061___ENSRNOT00000004440	ENSRNOT00000004440	MRNA11061	1457	ENSRNOG00000003296	ENSRNOP00000004440	Dck	Dck	-2.3896	5.26791	4.43795e-53	2.94815e-51	283.21	2.36351	2.37638	0.115624	20.4412	7.18843e-93	9.60795e-91	65.3083	58.001	65.1774	59.3918	63.3468	75.602	13.4414	14.3619	12.8768	11.822	11.2278	9.86562	460.423	38.3686
MRNA20273___ENSRNOT00000004448	ENSRNOT00000004448	MRNA20273	494	ENSRNOG00000003332	ENSRNOP00000004448	Nt5m	Nt5m	-0.970648	3.17784	2.12357e-05	5.59389e-05	65.4654	0.944083	0.956785	0.180032	5.24398	1.57148e-07	4.83397e-07	10.6369	12.1151	11.0085	11.0122	15.8367	9.82695	7.54605	5.91371	5.53583	5.01151	4.77781	7.02552	106.247	8.8539
MRNA6723___ENSRNOT00000004455	ENSRNOT00000004455	MRNA6723	1092	ENSRNOG00000003341	ENSRNOP00000004455	Med9	Med9	1.24573	5.28963	2.77853e-11	1.50494e-10	287.808	-1.24406	-1.26104	0.181595	-6.85074	7.34698e-12	3.36916e-11	23.1038	28.0161	22.8907	24.994	16.5565	22.2744	68.3861	56.6027	59.5704	56.1546	30.6974	56.0547	465.301	38.7751
MRNA8605.1.53c3cff6___ENSRNOT00000004456	ENSRNOT00000004456	MRNA8605.1.53c3cff6	2079	ENSRNOG00000003346	ENSRNOP00000004456	Fancb	Fancb	1.66879	2.92631	1.31266e-06	4.08542e-06	54.0138	-1.61445	-1.68884	0.322694	-5.00305	5.64315e-07	1.64099e-06	3.54563	2.87733	3.49477	3.21705	4.3191	3.40667	6.24907	11.1033	19.3754	17.0905	5.37503	7.175	87.2289	7.26907
MRNA6722___ENSRNOT00000004475	ENSRNOT00000004475	MRNA6722	1334	ENSRNOG00000003348	ENSRNOP00000004475	Rasd1	Rasd1	0.187275	5.28335	0.335894	0.401974	286.377	-0.197482	-0.200506	0.191939	-1.02888	0.303536	0.365779	41.9757	47.5517	45.2572	26.6026	21.0556	34.4598	37.2586	34.6375	48.8597	35.3376	44.6725	46.3385	464.007	38.6673
MRNA15639.1.53c3d004___ENSRNOT00000004477	ENSRNOT00000004477	MRNA15639.1.53c3d004	3908	ENSRNOG00000003280	ENSRNOP00000004477	Grin2c	Grin2c	-0.583348	7.73156	0.0467836	0.0691652	1570.34	0.545998	0.56918	0.311328	1.75377	0.0794695	0.109959	448.351	334.831	291.463	200.076	122.554	130.24	158.939	225.928	258.62	177.073	94.6006	104.336	2547.01	212.251
MRNA11990.5.53c3cff2___ENSRNOT00000004486	ENSRNOT00000004486	MRNA11990.5.53c3cff2	5341	ENSRNOG00000003195	ENSRNOP00000004486	Caskin1-201	Caskin1-201	-0.912558	8.51976	7.87299e-13	5.01104e-12	2712.45	0.89629	0.898632	0.0802876	11.1635	6.1526e-29	9.01505e-28	488.497	480.818	417.45	500.252	557.164	430.551	247.251	264.065	253.445	254.43	237.577	270.408	4401.91	366.826
MRNA6721___ENSRNOT00000004488	ENSRNOT00000004488	MRNA6721	532	ENSRNOG00000043216	ENSRNOP00000004488	Pemt	Pemt	1.33663	2.46918	5.91469e-07	1.92824e-06	38.6349	-1.3237	-1.35116	0.22246	-5.95027	2.67696e-09	9.77984e-09	3.66001	3.9374	2.2716	2.47466	1.79962	3.40667	6.95651	6.87922	7.46134	9.38051	8.12227	6.12864	62.4785	5.20654
MRNA16794___ENSRNOT00000004499	ENSRNOT00000004499	MRNA16794	2927	ENSRNOG00000003281	ENSRNOP00000004499	RGD1560557	RGD1560557	-0.14421	4.38052	0.422745	0.490125	152.279	0.129243	0.130293	0.140821	0.917783	0.358733	0.422537	22.1888	16.9611	23.0655	25.3652	24.115	17.9506	18.7472	16.2929	20.8195	22.2305	22.2168	16.8911	246.844	20.5704
MRNA7787.5.53c3cfc9___ENSRNOT00000004504	ENSRNOT00000004504	MRNA7787.5.53c3cfc9	2188	ENSRNOG00000003368	ENSRNOP00000004504	Tspyl2	Tspyl2	0.808084	8.57808	3.43576e-10	1.62643e-09	2831.26	-0.819637	-0.82192	0.0828893	-9.88833	4.67763e-23	4.74254e-22	238.816	316.204	243.585	314.405	272.643	280.002	493.087	473.097	489.319	476.864	473.959	510.322	4582.3	381.859
MRNA17921.1.53c3cfd3___ENSRNOT00000004505	ENSRNOT00000004505	MRNA17921.1.53c3cfd3	625	ENSRNOG00000032208	ENSRNOP00000004505	Eda	Eda	-0.130949	1.19732	0.712395	0.759005	14.9968	0.113752	0.119095	0.326174	0.348748	0.727278	0.768805	1.60125	1.81726	1.92212	1.97973	1.97959	3.40667	3.06558	1.93101	1.20344	1.285	2.03057	2.09271	24.3149	2.02624
MRNA11107___ENSRNOT00000004508	ENSRNOT00000004508	MRNA11107	2016	ENSRNOG00000003334	ENSRNOP00000004508	Klhl21	Klhl21	0.47193	4.64591	0.00517985	0.00930999	183.373	-0.480915	-0.484597	0.136796	-3.51557	0.000438814	0.000897276	25.6201	23.7759	21.4928	16.209	16.5565	20.5711	27.1186	24.8617	27.6792	29.6835	30.4585	32.8854	296.912	24.7427
MRNA7756___ENSRNOT00000004517	ENSRNOT00000004517	MRNA7756	524	ENSRNOG00000003395	ENSRNOP00000004517	Cby3	Cby3	1.25016	0.864162	0.00151358	0.00299935	11.435	-1.20287	-1.27872	0.370679	-3.24504	0.00117435	0.00225529	0.686252	0.454316	1.04843	0.989863	1.07977	1.17923	2.59395	1.32757	2.16619	1.4135	2.26946	3.28854	18.4971	1.54142
MRNA6214.3.53c3cfae___ENSRNOT00000004519	ENSRNOT00000004519	MRNA6214.3.53c3cfae	2681	ENSRNOG00000003310	ENSRNOP00000004519	Tmem63a	Tmem63a	0.754595	6.11917	0.024729	0.0388743	514.724	-0.731684	-0.772705	0.353044	-2.0725	0.038219	0.0565519	34.6557	37.1025	35.2971	56.6697	101.859	43.8937	55.1805	68.1887	73.6506	128.243	28.7863	168.015	831.541	69.2951
MRNA10515___ENSRNOT00000004520	ENSRNOT00000004520	MRNA10515	1634	ENSRNOG00000003206	ENSRNOP00000004520	Actr3	Actr3	-0.0409682	8.18596	0.768929	0.80825	2154.17	0.0275522	0.0276941	0.112488	0.244934	0.806507	0.838168	267.753	300.757	300.026	280.007	245.109	376.7	310.803	263.462	265.6	251.346	303.391	326.462	3491.42	290.951
MRNA7000___ENSRNOT00000004524	ENSRNOT00000004524	MRNA7000	883	ENSRNOG00000003386	ENSRNOP00000004524	Rbfox3	Rbfox3	-0.493211	8.50268	0.00471884	0.00855953	2681.39	0.474759	0.480466	0.170647	2.78211	0.0054007	0.00929518	514.231	441.595	459.736	332.841	437.489	357.308	328.489	358.685	382.213	276.147	283.443	177.432	4349.61	362.467
MRNA18774.1.53c3d002___ENSRNOT00000004525	ENSRNOT00000004525	MRNA18774.1.53c3d002	8170	ENSRNOG00000003388	ENSRNOP00000004525	Cenpf	Cenpf	4.45374	2.8519	5.40545e-40	2.15167e-38	50.788	-4.29943	-4.49966	0.319027	-13.4767	2.14535e-41	5.51948e-40	0.686252	0.605754	0.174738	0.989863	0.359925	0.524104	14.2667	16.1722	14.8023	9.63751	11.3473	12.4068	81.9735	6.83112
MRNA18312___ENSRNOT00000004529	ENSRNOT00000004529	MRNA18312	400	ENSRNOG00000003409	ENSRNOP00000004529	Ldoc1	Ldoc1	7.63855	6.85085	8.79668e-202	4.20188e-199	856.191	-7.46483	-7.6743	0.251574	-29.6725	1.74026e-193	1.12195e-190	1.71563	2.27158	1.39791	0.618664	0.359925	0.393078	188.769	248.859	247.909	248.519	180.959	258.3	1380.07	115.006
MRNA21126.3.53c3d018___ENSRNOT00000004532	ENSRNOT00000004532	MRNA21126.3.53c3d018	2535	ENSRNOG00000003278	ENSRNOP00000004532	Map3k14	Map3k14	-0.55432	3.82624	0.0171448	0.0277297	102.977	0.532384	0.541919	0.20723	2.56905	0.0101979	0.0166521	19.7869	18.9298	15.377	16.4565	15.8367	13.1026	11.2012	11.4654	18.4127	8.60951	10.7501	7.175	167.103	13.9253
MRNA16067___ENSRNOT00000004540	ENSRNOT00000004540	MRNA16067	2615	ENSRNOG00000003329	ENSRNOP00000004540	Ppm1d	Ppm1d	0.227723	5.8329	0.484548	0.551435	420.097	-0.229937	-0.242003	0.342819	-0.670725	0.502396	0.566001	76.6314	68.9046	68.1479	34.0265	30.9535	34.7219	40.4421	112.361	95.7939	61.4231	27.4724	29.4474	680.325	56.6938
MRNA20640___ENSRNOT00000004546	ENSRNOT00000004546	MRNA20640	1466	ENSRNOG00000003384	ENSRNOP00000004546	Hs3st3b1	Hs3st3b1	NA	NA	NA	NA	7.68007	0.441504	0.524075	0.573815	0.769418	0.441645	0.507011	NA	NA	NA	NA	NA	NA	NA	NA	NA	NA	NA	NA	0	#DIV/0!
MRNA11063___ENSRNOT00000004551	ENSRNOT00000004551	MRNA11063	1250	ENSRNOG00000003392	ENSRNOP00000004551	Grsf1	Grsf1	0.579674	6.8844	6.25261e-06	1.76577e-05	873.745	-0.591433	-0.593453	0.0917316	-6.44743	1.13766e-10	4.73917e-10	94.3596	90.7117	99.6008	94.5319	87.4618	100.104	120.029	143.86	152.476	147.133	123.387	160.541	1414.2	117.85
MRNA18321___ENSRNOT00000004559	ENSRNOT00000004559	MRNA18321	1880	ENSRNOG00000003430	ENSRNOP00000004559	F9	F9	NA	NA	NA	NA	0.0758719	0.357563	2.21816	0.547295	0.653329	0.513544	0.575859	NA	NA	NA	NA	NA	NA	NA	NA	NA	NA	NA	NA	0	#DIV/0!
MRNA20657.7.53c3cfac___ENSRNOT00000004560	ENSRNOT00000004560	MRNA20657.7.53c3cfac	1073	ENSRNOG00000003397	ENSRNOP00000004560	Adprm	Adprm	0.443204	4.59767	0.0104567	0.0176465	177.17	-0.452423	-0.455977	0.138546	-3.26552	0.00109264	0.00211055	20.0157	26.0474	19.5707	18.3125	14.7569	22.7985	30.6558	26.1893	23.5875	25.5715	31.0558	28.401	286.963	23.9135
MRNA9404___ENSRNOT00000004570	ENSRNOT00000004570	MRNA9404	1470	ENSRNOG00000003307	ENSRNOP00000004570	Gcdh	Gcdh	-0.759115	6.19312	1.92011e-08	7.52073e-08	539.531	0.742667	0.745993	0.104931	7.07764	1.46628e-12	7.08574e-12	87.6115	97.2236	85.6218	94.6556	82.4228	102.462	47.6344	46.1028	58.8483	60.1381	49.9281	62.6318	875.281	72.9401
MRNA15375___ENSRNOT00000004578	ENSRNOT00000004578	MRNA15375	809	ENSRNOG00000003288	ENSRNOP00000004578	Cacng5	Cacng5	0.409824	3.93983	0.204538	0.260271	111.25	-0.401924	-0.420005	0.319736	-1.25705	0.208735	0.262025	9.95065	9.23775	13.6296	15.8378	13.6771	15.199	8.4893	20.6376	17.3296	11.822	36.5502	8.07187	180.433	15.036
MRNA18507.6.53c3cfe3___ENSRNOT00000004590	ENSRNOT00000004590	MRNA18507.6.53c3cfe3	432	ENSRNOG00000003439	ENSRNOP00000004590		Il15	NA	NA	NA	NA	6.64781	1.40975	1.60593	0.515469	2.73489	0.00624004	0.010595	NA	NA	NA	NA	NA	NA	NA	NA	NA	NA	NA	NA	0	#DIV/0!
MRNA15638___ENSRNOT00000004592	ENSRNOT00000004592	MRNA15638	1620	ENSRNOG00000003387	ENSRNOP00000004592	Fdxr	Fdxr	0.737291	4.29546	0.000197767	0.000450148	143.446	-0.742656	-0.751717	0.17187	-4.32104	1.55295e-05	3.84554e-05	17.9569	18.6269	13.6296	11.2597	11.8775	13.4957	23.9351	23.8962	23.4671	25.5715	17.5584	30.7927	232.067	19.339
MRNA7786.3.53c3cfc9___ENSRNOT00000004600	ENSRNOT00000004600	MRNA7786.3.53c3cfc9	3999	ENSRNOG00000003426	ENSRNOP00000004600		Kdm5c	0.79943	6.61172	3.03535e-08	1.16035e-07	722.601	-0.807482	-0.812624	0.124903	-6.46486	1.01391e-10	4.25114e-10	83.0364	66.633	75.6617	69.7853	70.9052	60.796	133.471	150.739	109.393	91.6206	128.881	128.851	1169.77	97.4811
MRNA19006___ENSRNOT00000004602	ENSRNOT00000004602	MRNA19006	957	ENSRNOG00000003442	ENSRNOP00000004602	Adora1	Adora1	0.0542576	7.00377	0.702813	0.750391	948.474	-0.0677041	-0.0681004	0.119792	-0.565182	0.57195	0.630134	142.054	108.279	127.734	110.122	152.248	113.731	132.881	156.05	139.118	130.042	116.34	108.223	1536.82	128.068
MRNA15565___ENSRNOT00000004609	ENSRNOT00000004609	MRNA15565	1891	ENSRNOG00000003276	ENSRNOP00000004609	Myo1d	Myo1d	-1.54656	4.47091	6.9291e-10	3.1825e-09	162.826	1.49518	1.53319	0.244679	6.11077	9.91493e-10	3.77187e-09	29.0513	18.6269	25.8613	34.1503	57.0481	32.2324	8.4893	9.89642	9.02581	13.7495	10.8695	15.3964	264.397	22.0331
MRNA9922___ENSRNOT00000004613	ENSRNOT00000004613	MRNA9922	1086	ENSRNOG00000003365	ENSRNOP00000004613	Cadm3	Cadm3	-0.0230994	9.38264	0.9125	0.929457	4938.93	0.0102761	0.0104757	0.215478	0.0476899	0.961963	0.968058	921.636	750.984	744.036	502.603	561.123	555.026	693.175	908.298	870.57	550.495	602.721	345.895	8006.56	667.213
MRNA18506___ENSRNOT00000004614	ENSRNOT00000004614	MRNA18506	1185	ENSRNOG00000003461	ENSRNOP00000004614	Zfp330	Zfp330	-0.241163	5.81988	0.162933	0.21256	416.192	0.223825	0.226427	0.167908	1.33303	0.182523	0.232801	67.1383	55.1237	60.2847	76.8381	44.9906	60.796	42.6823	57.9302	63.0603	62.1941	35.4752	47.9828	674.496	56.208
MRNA16764___ENSRNOT00000004619	ENSRNOT00000004619	MRNA16764	1347	ENSRNOG00000003241	ENSRNOP00000004619	Gabrg2	Gabrg2	0.327547	7.6546	0.0422308	0.0630664	1489.98	-0.336829	-0.340059	0.152785	-2.20459	0.0274828	0.041771	176.824	165.825	206.191	183.372	142.89	195.622	224.377	253.928	250.075	217.551	263.616	133.933	2414.2	201.184
MRNA18773___ENSRNOT00000004632	ENSRNOT00000004632	MRNA18773	3420	ENSRNOG00000003407	ENSRNOP00000004632	Ptpn14	Ptpn14	-1.00727	3.50787	0.00214934	0.00414059	82.3591	0.955814	0.998492	0.318587	3.00017	0.00269832	0.00488416	13.3819	13.3266	17.2991	14.9717	11.5176	18.8677	9.78628	4.94821	3.36964	3.2125	14.5723	8.52031	133.774	11.1478
MRNA12031___ENSRNOT00000004638	ENSRNOT00000004638	MRNA12031	1722	ENSRNOG00000003457	ENSRNOP00000004638	Ccdc64b	Ccdc64b	3.85784	0.908414	8.44917e-13	5.35061e-12	11.5417	-3.41442	-3.99076	0.535351	-6.37791	1.79516e-10	7.36061e-10	0.114375	0	0	0.371199	0.179962	0.393078	2.35814	5.18958	3.85101	2.57	1.19445	2.39167	18.6135	1.55112
MRNA2826___ENSRNOT00000004641	ENSRNOT00000004641	MRNA2826	873	ENSRNOG00000003398	ENSRNOP00000004641	Tomm40l	Tomm40l	0.1521	5.34177	0.374373	0.441648	298.518	-0.164719	-0.166515	0.162619	-1.01292	0.3111	0.373865	39.002	42.5542	37.9182	40.5844	31.4934	37.2114	46.6912	34.034	37.427	38.5501	34.0419	63.9771	483.485	40.2904
MRNA9407.2.53c3cff3___ENSRNOT00000004646	ENSRNOT00000004646	MRNA9407.2.53c3cff3	4407	ENSRNOG00000003469	ENSRNOP00000004646	MAST1	MAST1	0.215865	8.53845	0.11169	0.151382	2752.28	-0.228902	-0.229891	0.103125	-2.21965	0.0264425	0.0403074	381.327	420.848	310.51	308.713	362.444	278.954	398.172	391.271	426.74	396.68	368.488	414.356	4458.5	371.542
MRNA16068___ENSRNOT00000004657	ENSRNOT00000004657	MRNA16068	1934	ENSRNOG00000003419	ENSRNOP00000004657	Bcas3	Bcas3	-0.274392	5.98109	0.0365882	0.0553569	465.668	0.259276	0.260087	0.0877708	2.95402	0.00313668	0.00561274	68.5108	69.056	62.731	61.9902	78.8236	72.3263	60.2505	59.3785	50.1835	54.7411	62.3504	54.7094	755.051	62.9209
MRNA12030___ENSRNOT00000004672	ENSRNOT00000004672	MRNA12030	943	ENSRNOG00000003497	ENSRNOP00000004672	Thoc6	Thoc6	-0.17827	4.20174	0.343781	0.410093	134.305	0.163886	0.165328	0.146424	1.11926	0.26303	0.322354	17.9569	26.6532	18.697	17.8175	14.7569	19.6539	14.7384	15.2067	18.6533	17.733	17.9168	17.9375	217.721	18.1434
MRNA21192___ENSRNOT00000004673	ENSRNOT00000004673	MRNA21192	2143	ENSRNOG00000003330	ENSRNOP00000004673	Acsf2	Acsf2	-0.0594568	7.02265	0.712359	0.759005	961.41	0.0438231	0.0442596	0.155633	0.28158	0.778266	0.814191	115.977	149.167	107.988	136.849	159.987	124.737	100.693	125.274	101.691	146.233	113.712	175.19	1557.5	129.791
MRNA15376___ENSRNOT00000004699	ENSRNOT00000004699	MRNA15376	1408	ENSRNOG00000003491	ENSRNOP00000004699		NA	0.0931076	5.91379	0.722385	0.767936	444.21	-0.100615	-0.103896	0.275415	-0.365322	0.714871	0.757955	46.2076	37.5568	62.5563	66.0733	71.6251	64.5958	66.8533	43.8097	32.9743	36.3656	117.176	74.5901	720.384	60.032
MRNA11785___ENSRNOT00000004701	ENSRNOT00000004701	MRNA11785	1583	ENSRNOG00000003434	ENSRNOP00000004701	Trove2	Trove2	0.639041	4.53127	0.000541583	0.00115269	169.175	-0.646112	-0.652889	0.159665	-4.04668	5.19489e-05	0.000120525	21.2738	12.418	21.3181	16.0853	15.8367	20.047	22.9919	34.6375	30.086	28.3985	24.2474	26.4578	273.798	22.8165
MRNA12029___ENSRNOT00000004702	ENSRNOT00000004702	MRNA12029	169	ENSRNOG00000003542	ENSRNOP00000004702	Hcfc1r1	Hcfc1r1	0.575524	8.37637	6.29096e-05	0.000154782	2460.49	-0.585952	-0.589365	0.119516	-4.90268	9.45359e-07	2.67453e-06	226.234	354.669	223.84	252.663	255.007	287.471	398.172	427.236	334.918	398.993	435.019	389.842	3984.06	332.005
MRNA160___ENSRNOT00000004703	ENSRNOT00000004703	MRNA160	3519	ENSRNOG00000016156	ENSRNOP00000004703	Nptxr	Nptxr	-0.807415	10.9317	4.42066e-06	1.27976e-05	14439.9	0.785235	0.794404	0.168235	4.66749	3.04902e-06	8.14459e-06	2338.29	3168.7	2449.66	2207.15	1739.16	3011.37	1703.17	1171.52	1169.87	1092.51	1686.81	1698.38	23436.6	1953.05
MRNA7959___ENSRNOT00000004704	ENSRNOT00000004704	MRNA7959	1972	ENSRNOG00000000040	ENSRNOP00000004704	RGD1304622	RGD1304622	-1.68812	3.48071	2.45361e-08	9.4808e-08	80.9956	1.62321	1.67959	0.283639	5.7228	1.04781e-08	3.62271e-08	15.6694	10.1464	14.3285	22.1482	23.2152	15.068	2.94767	3.74133	7.46134	4.75451	8.7195	3.43802	131.638	10.9698
MRNA2830___ENSRNOT00000004713	ENSRNOT00000004713	MRNA2830	3071	ENSRNOG00000003538	ENSRNOP00000004713	Adamts4	Adamts4	-0.444911	5.35316	0.135516	0.180071	301.547	0.409223	0.427241	0.316453	1.29315	0.195958	0.248174	36.3713	39.9798	31.9771	53.7001	81.523	37.9975	20.8695	31.6203	24.0688	49.2156	16.1251	65.0234	488.472	40.706
MRNA15811___ENSRNOT00000004717	ENSRNOT00000004717	MRNA15811	2335	ENSRNOG00000003476	ENSRNOP00000004717	Slc6a4	Slc6a4	-1.91762	3.23004	0.0732655	0.103832	67.5971	1.10943	1.89404	0.774125	1.43315	0.151816	0.197239	4.34626	12.2665	2.62107	49.4931	17.8163	0.262052	0.235814	0.482752	0.240688	20.9455	0.119445	0.896875	109.726	9.14387
MRNA15633___ENSRNOT00000004718	ENSRNOT00000004718	MRNA15633	2149	ENSRNOG00000003464	ENSRNOP00000004718	Hid1	Hid1	-0.292615	7.45641	0.0534521	0.0780917	1297.83	0.277006	0.279145	0.137355	2.01672	0.0437246	0.063848	211.137	227.461	191.164	173.968	174.384	180.554	160	203.48	189.662	136.853	133.062	122.722	2104.45	175.371
MRNA20643___ENSRNOT00000004722	ENSRNOT00000004722	MRNA20643	2146	ENSRNOG00000003424	ENSRNOP00000004722	Elac2	Elac2	-0.0839078	6.2629	0.489097	0.556187	566.597	0.0718519	0.0719876	0.0683464	1.05129	0.293125	0.355185	87.0396	83.1398	77.0596	77.5805	74.3245	73.2435	73.8098	73.0162	74.7337	71.3176	74.2949	78.7755	918.335	76.5279
MRNA19684___ENSRNOT00000004723	ENSRNOT00000004723	MRNA19684	1377	ENSRNOG00000003541	ENSRNOP00000004723	Pggt1b	Pggt1b	-1.62959	3.73896	7.87972e-13	5.01214e-12	97.1018	1.59417	1.61674	0.184885	8.62248	6.55172e-18	4.77122e-17	19.5582	21.2014	20.4444	20.5397	17.4564	20.178	5.42372	8.44816	8.06306	7.32451	5.97226	3.13906	157.749	13.1457
MRNA16763___ENSRNOT00000004725	ENSRNOT00000004725	MRNA16763	3050	ENSRNOG00000003512	ENSRNOP00000004725	Gabra1	Gabra1	0.0771359	9.52622	0.677817	0.728587	5457.33	-0.088699	-0.0899487	0.184344	-0.481161	0.630402	0.68266	903.107	654.366	839.967	702.184	540.607	663.908	694.59	901.177	890.787	815.462	836.236	402.248	8844.64	737.053
MRNA7758___ENSRNOT00000004740	ENSRNOT00000004740	MRNA7758	2011	ENSRNOG00000003536	ENSRNOP00000004740	Rufy1	Rufy1	-0.163533	5.78047	0.207085	0.263113	405.074	0.149076	0.149479	0.0817102	1.82444	0.0680853	0.0955706	61.3051	50.8834	62.3816	57.0408	58.6678	56.6032	52.1149	51.1717	50.5445	57.9536	49.5698	48.2818	656.518	54.7098
MRNA11902___ENSRNOT00000004741	ENSRNOT00000004741	MRNA11902	1349	ENSRNOG00000003453	ENSRNOP00000004741	Lypd1	Lypd1	-0.601869	5.96351	0.0211789	0.0336895	459.874	0.568866	0.587616	0.276804	2.05512	0.0398672	0.0587212	55.472	103.433	64.3037	92.9234	54.3487	79.1397	78.2902	40.1891	25.9943	29.4265	41.8058	80.7187	746.045	62.1704
MRNA19685___ENSRNOT00000004742	ENSRNOT00000004742	MRNA19685	1944	ENSRNOG00000003559	ENSRNOP00000004742	Ccdc112	Ccdc112	0.497026	5.03388	0.00114911	0.00232534	240.634	-0.510484	-0.513282	0.115916	-4.40393	1.06308e-05	2.67909e-05	25.1626	26.8046	27.0844	23.7567	32.0333	26.9913	43.8614	44.2925	37.6677	34.6951	34.2808	33.0349	389.665	32.4721
MRNA5535___ENSRNOT00000004762	ENSRNOT00000004762	MRNA5535	1529	ENSRNOG00000003510	ENSRNOP00000004762	Fmo2	Fmo2	-0.489071	1.89906	0.184823	0.237443	26.1069	0.451185	0.476182	0.350421	1.28755	0.197902	0.250376	2.28751	2.57446	3.84424	2.72212	7.01854	6.28925	1.6507	2.89651	2.76792	3.85501	1.91112	4.48437	42.3017	3.52514
MRNA21689.4.53c3cfd5___ENSRNOT00000004764	ENSRNOT00000004764	MRNA21689.4.53c3cfd5	1337	ENSRNOG00000003553	ENSRNOP00000004764	Efemp1	Efemp1	1.25248	4.74802	1.25859e-10	6.29672e-10	196.96	-1.25097	-1.26711	0.176547	-7.08574	1.38307e-12	6.6895e-12	16.3557	18.7784	18.3475	9.15623	12.9573	18.6057	41.1495	34.1547	28.6419	40.9916	42.0447	37.3698	318.553	26.5461
MRNA19958___ENSRNOT00000004770	ENSRNOT00000004770	MRNA19958	1638	ENSRNOG00000003289	ENSRNOP00000004770	Lap3	Lap3	-1.09444	6.28239	4.84071e-06	1.39092e-05	574.525	1.04851	1.07753	0.254898	4.11345	3.89782e-05	9.18121e-05	92.644	93.5891	95.7566	126.702	123.634	102.2	38.3198	35.4823	35.7422	61.2946	29.0252	97.6099	932	77.6667
MRNA7957___ENSRNOT00000004772	ENSRNOT00000004772	MRNA7957	1017	ENSRNOG00000003550	ENSRNOP00000004772	Acbd6	Acbd6	0.0860461	6.07773	0.523073	0.588354	498.245	-0.0992932	-0.099681	0.0980341	-1.01284	0.311135	0.373867	64.5077	79.6567	68.3227	57.0408	54.1687	67.8714	64.9667	67.3439	70.4013	72.0886	69.756	71.1521	807.277	67.2731
MRNA6216___ENSRNOT00000004780	ENSRNOT00000004780	MRNA6216	1352	ENSRNOG00000003515	ENSRNOP00000004780	Ephx1	Ephx1	1.94141	6.45965	3.23993e-27	6.48696e-26	651.713	-1.9318	-1.95745	0.179056	-10.7888	3.88831e-27	5.14064e-26	35.2276	41.4942	36.695	30.0671	30.0537	43.6316	100.928	113.205	131.175	182.727	116.34	190.586	1052.13	87.6776
MRNA18772.4.53c3d002___ENSRNOT00000004783	ENSRNOT00000004783	MRNA18772.4.53c3d002	1358	ENSRNOG00000003583	ENSRNOP00000004783	Smyd2	Smyd2	-1.39462	6.94836	8.04407e-25	1.38405e-23	910.993	1.37555	1.38148	0.103008	13.3537	1.12658e-40	2.7935e-39	148.002	179.758	169.147	196.24	177.443	201.518	71.5695	59.0164	67.5131	67.7196	81.2227	60.539	1479.69	123.307
MRNA19687___ENSRNOT00000004784	ENSRNOT00000004784	MRNA19687	4769	ENSRNOG00000003578	ENSRNOP00000004784	Fem1c	Fem1c	0.817044	6.30574	3.59762e-06	1.05335e-05	584.253	-0.820151	-0.830951	0.178393	-4.59745	4.27696e-06	1.12571e-05	71.4845	51.4891	67.9732	47.3897	51.8292	52.1483	81.7095	140.843	127.444	96.7606	76.206	80.1208	945.398	78.7832
MRNA8614___ENSRNOT00000004785	ENSRNOT00000004785	MRNA8614	2110	ENSRNOG00000003585	ENSRNOP00000004785	Sytl5	Sytl5	-1.1375	2.07328	0.0112208	0.0187907	29.5837	1.0326	1.12559	0.432721	2.3863	0.0170188	0.0268036	4.46064	2.87733	4.89267	7.67144	7.01854	6.02719	4.12674	1.32757	0.722065	1.6705	1.07501	6.12864	47.9983	3.99986
MRNA11064___ENSRNOT00000004787	ENSRNOT00000004787	MRNA11064	524	ENSRNOG00000003599	ENSRNOP00000004787	Utp3	Utp3	-0.135029	4.68104	0.401805	0.469373	188.146	0.121183	0.121897	0.120112	1.00891	0.313016	0.375838	24.4763	27.8647	27.9581	27.8399	26.0946	25.288	22.5202	24.8617	25.3926	21.7165	19.9473	30.9422	304.902	25.4085
MRNA21817.2.53c3cfa2___ENSRNOT00000004797	ENSRNOT00000004797	MRNA21817.2.53c3cfa2	1398	ENSRNOG00000003597	ENSRNOP00000004797	Tuba4a	Tuba4a	-0.262445	9.70444	0.0412691	0.0617222	6173.14	0.248263	0.248888	0.0788299	3.14935	0.00163637	0.00307099	941.995	1038.57	909.338	788.426	886.855	893.204	800.588	762.507	833.624	678.867	712.61	762.194	10008.8	834.064
MRNA9409___ENSRNOT00000004799	ENSRNOT00000004799	MRNA9409	728	ENSRNOG00000003520	ENSRNOP00000004799	Prdx2	Prdx2	-0.498402	8.64614	0.000213287	0.000482982	2962.64	0.482426	0.484389	0.100058	4.82148	1.425e-06	3.94993e-06	494.444	563.352	460.785	445.191	375.402	473.921	313.75	316.927	367.411	362.114	301.599	329.751	4804.65	400.387
MRNA5016___ENSRNOT00000004803	ENSRNOT00000004803	MRNA5016	2350	ENSRNOG00000003616	ENSRNOP00000004803	Grem2	Grem2	1.07895	6.23189	5.01538e-09	2.10147e-08	554.754	-1.07631	-1.09164	0.18533	-5.80753	6.33996e-09	2.22783e-08	34.0838	43.16	41.7625	56.4222	61.1872	52.0173	135.947	69.999	87.3699	86.4806	130.195	99.4036	898.028	74.8357
MRNA8615___ENSRNOT00000004808	ENSRNOT00000004808	MRNA8615	1684	ENSRNOG00000003611	ENSRNOP00000004808	Dynlt3	Dynlt3	-1.00962	7.04662	3.42429e-09	1.4567e-08	976.357	0.982983	0.99469	0.169828	5.78812	7.11787e-09	2.49399e-08	151.318	163.554	175.437	160.729	171.864	235.323	83.714	66.6198	73.0489	102.029	72.981	127.506	1584.12	132.01
MRNA9349___ENSRNOT00000004810	ENSRNOT00000004810	MRNA9349	4750	ENSRNOG00000021298	ENSRNOP00000004810	Dstyk	Dstyk	-0.578474	7.11222	6.41173e-06	1.80714e-05	1022.04	0.562108	0.564285	0.0976398	5.75695	8.56469e-09	2.98186e-08	164.472	151.59	175.262	153.058	181.762	166.796	101.99	129.86	122.751	115.907	95.3173	98.8057	1657.57	138.131
MRNA16414___ENSRNOT00000004821	ENSRNOT00000004821	MRNA16414	2845	ENSRNOG00000022067	ENSRNOP00000004821	Tlr5	Tlr5	NA	NA	NA	NA	4.08609	-1.74025	-2.11208	0.592991	-2.9347	0.00333871	0.00594223	NA	NA	NA	NA	NA	NA	NA	NA	NA	NA	NA	NA	0	#DIV/0!
MRNA20644.1.53c3cfab___ENSRNOT00000004829	ENSRNOT00000004829	MRNA20644.1.53c3cfab	3387	ENSRNOG00000003603	ENSRNOP00000004829	Arhgap44	Arhgap44	-0.277716	8.65041	0.034081	0.0519002	2972	0.263048	0.263923	0.0905597	2.90469	0.0036762	0.00648916	414.839	513.528	403.296	415.124	468.442	425.572	398.644	390.184	400.987	332.944	325.13	330.199	4818.89	401.574
MRNA16416___ENSRNOT00000004834	ENSRNOT00000004834	MRNA16416	4502	ENSRNOG00000003635	ENSRNOP00000004834	Disp1	Disp1	-0.159396	4.38159	0.370694	0.437668	152.262	0.145387	0.146458	0.134282	1.08269	0.278944	0.339843	19.1007	23.6244	17.4738	24.0042	21.9554	24.1088	18.5114	16.8963	20.2178	19.275	24.8446	16.8911	246.904	20.5753
MRNA12028___ENSRNOT00000004842	ENSRNOT00000004842	MRNA12028	357	ENSRNOG00000003546	ENSRNOP00000004843	Tnfrsf12a	Tnfrsf12a	0.182102	1.6425	0.603775	0.662924	21.2812	-0.190413	-0.19802	0.302141	-0.630214	0.528555	0.589734	2.40188	3.63453	2.44634	2.72212	3.23932	1.70334	1.41488	3.37926	3.85101	3.2125	2.26946	4.18542	34.4601	2.87167
MRNA15626___ENSRNOT00000004843	ENSRNOT00000004843	MRNA15626	1064	ENSRNOG00000042691	ENSRNOP00000004844	Armc7	Armc7	-0.760468	3.82075	4.497e-05	0.000113084	102.823	0.742403	0.747732	0.132455	5.60493	2.08338e-08	6.97002e-08	16.1269	21.3528	16.0759	18.4362	17.0964	15.8541	8.96093	9.41366	10.7106	10.9225	11.5862	10.3141	166.85	13.9042
MRNA12027___ENSRNOT00000004845	ENSRNOT00000004845	MRNA12027	1018	ENSRNOG00000003648	ENSRNOP00000004845	Cldn6	Cldn6	NA	NA	NA	NA	2.54801	-1.59582	-2.29801	0.715948	-2.22896	0.0258165	0.0394628	NA	NA	NA	NA	NA	NA	NA	NA	NA	NA	NA	NA	0	#DIV/0!
MRNA12026___ENSRNOT00000004848	ENSRNOT00000004848	MRNA12026	650	ENSRNOG00000003654	ENSRNOP00000004848	Cldn9	Cldn9	NA	NA	NA	NA	6.03688	4.06433	6.27866	0.680374	5.97366	2.31984e-09	8.51202e-09	NA	NA	NA	NA	NA	NA	NA	NA	NA	NA	NA	NA	0	#DIV/0!
MRNA21642___ENSRNOT00000004854	ENSRNOT00000004854	MRNA21642	2096	ENSRNOG00000003643	ENSRNOP00000004854	LOC317546	LOC317546	0.929975	4.69112	4.58258e-06	1.32358e-05	189.145	-0.929902	-0.943377	0.186738	-4.97972	6.36757e-07	1.83945e-06	15.0975	13.0237	18.8717	16.3327	26.2745	16.1162	36.1974	34.9995	32.0115	28.3985	45.0308	23.9167	306.271	25.5226
MRNA15624___ENSRNOT00000004862	ENSRNOT00000004862	MRNA15624	962	ENSRNOG00000003661	ENSRNOP00000004862	Hn1	Hn1	-0.896747	6.54648	8.72402e-07	2.77985e-06	689.385	0.870286	0.88268	0.185331	4.69584	2.65508e-06	7.13053e-06	115.062	168.097	118.647	108.885	62.9869	154.087	61.3116	67.4646	63.1807	71.8316	63.5449	63.6781	1118.78	93.2313
MRNA11065.1.53c3cff5___ENSRNOT00000004866	ENSRNOT00000004866	MRNA11065.1.53c3cff5	562	ENSRNOG00000003666	ENSRNOP00000004866		NA	NA	NA	NA	NA	10.1536	0.67433	0.723442	0.396425	1.70103	0.0889379	0.121723	NA	NA	NA	NA	NA	NA	NA	NA	NA	NA	NA	NA	0	#DIV/0!
MRNA15437.2.53c3cfff___ENSRNOT00000004873	ENSRNOT00000004873	MRNA15437.2.53c3cfff	2043	ENSRNOG00000003613	ENSRNOP00000004873	Mid1	Mid1	0.531639	3.01909	0.0385797	0.0581071	58.0067	-0.534388	-0.545626	0.223647	-2.38943	0.0168746	0.0265994	5.26126	5.14891	5.76636	6.55784	6.11872	9.43387	10.9653	7.24128	6.01721	9.89452	9.07784	12.4068	93.8899	7.82416
MRNA16762___ENSRNOT00000004877	ENSRNOT00000004877	MRNA16762	1839	ENSRNOG00000003569	ENSRNOP00000004877	Gabra6	Gabra6	0.572818	8.02818	0.60661	0.665745	1933.68	-0.314214	-0.587165	0.785477	-0.40003	0.689135	0.735506	571.876	239.576	431.254	13.6106	0.71985	0.524104	124.51	873.66	552.861	315.725	1.43334	2.39167	3128.14	260.679
MRNA17821___ENSRNOT00000004878	ENSRNOT00000004878	MRNA17821	1220	ENSRNOG00000003625	ENSRNOP00000004878	Ubxn4	Ubxn4	-0.387225	6.7922	0.00198944	0.00384956	818.574	0.372583	0.373689	0.0855404	4.35564	1.32679e-05	3.30191e-05	115.633	129.631	123.016	131.404	127.054	125.261	90.5526	90.2746	100.367	95.3471	83.97	114.65	1327.16	110.597
MRNA20664___ENSRNOT00000004880	ENSRNOT00000004880	MRNA20664	469	ENSRNOG00000003633	ENSRNOP00000004880	Rcvrn	Rcvrn	NA	NA	NA	NA	1.7045	1.18559	2.6918	0.786001	1.50839	0.131455	0.173312	NA	NA	NA	NA	NA	NA	NA	NA	NA	NA	NA	NA	0	#DIV/0!
MRNA11787.4.53c3cf80___ENSRNOT00000004881	ENSRNOT00000004881	MRNA11787.4.53c3cf80	1440	ENSRNOG00000003545	ENSRNOP00000004881	Uchl5	Uchl5	0.940952	5.55376	2.54802e-11	1.38382e-10	346.167	-0.951776	-0.955809	0.102045	-9.32698	1.08934e-20	9.62836e-20	30.7669	28.9248	30.055	31.1807	37.6122	33.2806	55.8879	63.3612	66.1893	61.0376	52.7948	68.9099	560.001	46.6667
MRNA9571___ENSRNOT00000004888	ENSRNOT00000004888	MRNA9571	807	ENSRNOG00000003596	ENSRNOP00000004888	Itgb1bp2	Itgb1bp2	NA	NA	NA	NA	2.62229	1.03185	1.28115	0.621631	1.65991	0.0969322	0.131574	NA	NA	NA	NA	NA	NA	NA	NA	NA	NA	NA	NA	0	#DIV/0!
MRNA11224___ENSRNOT00000004891	ENSRNOT00000004891	MRNA11224	1316	ENSRNOG00000022368	ENSRNOP00000004891	Ddx49	Ddx49	0.296254	6.50348	0.249547	0.309802	670.084	-0.301024	-0.310942	0.276786	-1.08757	0.276785	0.337403	125.012	100.707	95.4071	61.0003	48.5899	56.2101	76.4037	156.412	134.785	106.27	54.2281	69.9562	1084.98	90.4151
MRNA15379___ENSRNOT00000004898	ENSRNOT00000004898	MRNA15379	2410	ENSRNOG00000003612	ENSRNOP00000004898	Axin2	Axin2	0.319282	5.57842	0.0318958	0.0488618	352.12	-0.331405	-0.333385	0.120954	-2.73994	0.00614513	0.0104484	40.9463	41.1913	39.3161	40.2132	52.3691	39.7009	47.0449	47.3097	48.258	49.8581	55.9004	68.1625	570.27	47.5225
MRNA18501___ENSRNOT00000004900	ENSRNOT00000004900	MRNA18501	910	ENSRNOG00000003580	ENSRNOP00000004900	Ucp1	Ucp1	NA	NA	NA	NA	0.319824	-1.09317	-4.02286	0.732426	-1.49253	0.135561	0.178125	NA	NA	NA	NA	NA	NA	NA	NA	NA	NA	NA	NA	0	#DIV/0!
MRNA4137___ENSRNOT00000004901	ENSRNOT00000004901	MRNA4137	1395	ENSRNOG00000003686	ENSRNOP00000004901	Tbl1x	Tbl1x	-0.343118	5.83144	0.0140219	0.0230353	419.421	0.328331	0.329823	0.105733	3.10529	0.00190092	0.00352403	69.8833	51.3377	65.1774	67.3107	65.1464	61.5822	55.1805	49.3614	52.7107	48.1876	54.7059	39.612	680.196	56.683
MRNA18771.3.53c3d002___ENSRNOT00000004905	ENSRNOT00000004905	MRNA18771.3.53c3d002	3331	ENSRNOG00000003694	ENSRNOP00000004905	Prox1	Prox1	0.899944	4.62043	0.000506115	0.00108351	180.323	-0.889484	-0.916118	0.26456	-3.36213	0.000773433	0.00152736	19.6725	13.7809	14.8528	14.9717	21.7755	16.6403	20.8695	46.7063	41.1577	34.3096	12.4223	34.3802	291.539	24.2949
MRNA17820___ENSRNOT00000004908	ENSRNOT00000004908	MRNA17820	5145	ENSRNOG00000003681	ENSRNOP00000004908	Lct	Lct	NA	NA	NA	NA	1.39102	1.40016	2.32551	0.76371	1.83337	0.0667476	0.0939214	NA	NA	NA	NA	NA	NA	NA	NA	NA	NA	NA	NA	0	#DIV/0!
MRNA19938___ENSRNOT00000004909	ENSRNOT00000004909	MRNA19938	1928	ENSRNOG00000003526	ENSRNOP00000004909	Sytl4	Sytl4	1.17115	1.58569	0.00482202	0.0087184	20.255	-1.10978	-1.19771	0.410219	-2.70534	0.00682343	0.0115355	0.915002	2.42302	1.74738	2.22719	0.539887	2.09642	2.82977	2.77582	1.44413	6.29651	2.98613	6.4276	32.7089	2.72574
MRNA9572___ENSRNOT00000004911	ENSRNOT00000004911	MRNA9572	1359	ENSRNOG00000003689	ENSRNOP00000004911	Nono	Nono	0.281858	7.87124	0.0292959	0.0453429	1732.38	-0.294423	-0.295487	0.0943234	-3.12142	0.0017998	0.00335131	220.287	205.199	218.598	209.232	213.975	199.29	220.958	315.599	279.8	243.251	255.852	224.219	2806.26	233.855
MRNA19957___ENSRNOT00000004912	ENSRNOT00000004912	MRNA19957	1029	ENSRNOG00000003592	ENSRNOP00000004912	Med28	Med28	0.599278	5.83996	6.06757e-05	0.000149874	422.441	-0.609233	-0.613259	0.127189	-4.78998	1.66796e-06	4.58396e-06	45.9789	58.001	46.4804	44.0489	32.7532	44.4178	69.8009	63.9646	60.0517	75.5581	64.9782	77.7291	683.763	56.9802
MRNA21690.1.53c3cfd5___ENSRNOT00000004919	ENSRNOT00000004919	MRNA21690.1.53c3cfd5	2751	ENSRNOG00000003600	ENSRNOP00000004919	Pnpt1	Pnpt1	0.290533	5.51425	0.0431753	0.0643715	336.547	-0.30173	-0.303174	0.108458	-2.782	0.00540245	0.00929673	40.7176	31.9535	41.2382	43.9252	40.6715	46.5142	43.8614	52.4993	46.9342	47.9306	51.1225	57.6989	545.067	45.4223
MRNA188___ENSRNOT00000004920	ENSRNOT00000004920	MRNA188	778	ENSRNOG00000003696	ENSRNOP00000004920	Prkx	Prkx	1.37364	3.77837	6.51348e-11	3.36523e-10	99.5392	-1.3762	-1.39112	0.161993	-8.49545	1.97174e-17	1.40053e-16	7.54877	6.96618	11.1833	7.17651	5.93876	6.02719	18.6293	17.2584	18.894	20.9455	17.9168	22.4219	160.907	13.4089
MRNA19956___ENSRNOT00000004923	ENSRNOT00000004923	MRNA19956	2500	ENSRNOG00000003704	ENSRNOP00000004923	Fam184b	Fam184b	0.793563	4.0759	0.000174756	0.000400864	122.943	-0.796907	-0.80811	0.184079	-4.32917	1.49675e-05	3.70971e-05	10.2938	13.9324	9.96008	16.209	12.4174	9.82695	18.5114	17.6204	17.8109	21.331	20.664	30.3443	198.922	16.5768
MRNA16394___ENSRNOT00000004927	ENSRNOT00000004927	MRNA16394	2540	ENSRNOG00000003629	ENSRNOP00000004927	Nvl	Nvl	0.843438	4.90739	8.3401e-07	2.66601e-06	220.277	-0.850364	-0.857976	0.147689	-5.75778	8.52253e-09	2.96907e-08	26.6494	17.4154	19.7454	20.0447	25.5547	18.0816	35.6079	47.3097	39.7136	38.1646	29.9807	38.1172	356.385	29.6987
MRNA12025___ENSRNOT00000004936	ENSRNOT00000004936	MRNA12025	1793	ENSRNOG00000003657	ENSRNOP00000004936	Pkmyt1	Pkmyt1	0.553223	3.19704	0.0242626	0.0382009	65.9164	-0.559405	-0.569661	0.209255	-2.67331	0.0075106	0.0125885	6.86252	6.51186	6.46532	7.05277	9.71797	6.68232	8.4893	16.4136	10.4699	9.76602	7.64449	10.613	106.689	8.89076
MRNA2832___ENSRNOT00000004938	ENSRNOT00000004938	MRNA2832	475	ENSRNOG00000003706	ENSRNOP00000004938	Ufc1	Ufc1	0.763218	6.71134	5.28755e-09	2.2109e-08	774.551	-0.773613	-0.776572	0.0970531	-7.97103	1.57358e-15	9.69988e-15	75.2589	94.0434	77.5838	80.1789	59.5676	77.9604	120.855	137.584	131.416	133.383	134.137	131.691	1253.66	104.472
MRNA16396___ENSRNOT00000004939	ENSRNOT00000004939	MRNA16396	335	ENSRNOG00000003717	ENSRNOP00000004939	Cnih4	Cnih4	-0.527883	3.82244	0.012563	0.02084	103.113	0.508538	0.514933	0.174224	2.91888	0.00351289	0.00622192	14.0682	16.6582	17.998	14.4767	16.1966	19.2608	9.43256	9.0516	12.9972	12.4645	8.7195	15.8448	167.169	13.9307
MRNA21191___ENSRNOT00000004941	ENSRNOT00000004941	MRNA21191	913	ENSRNOG00000003524	ENSRNOP00000004941	Lrrc59	Lrrc59	0.381383	6.13829	0.00257836	0.00489746	519.659	-0.393028	-0.394047	0.0800124	-4.91209	9.01113e-07	2.55397e-06	67.5958	64.3614	58.5373	63.475	59.2077	52.2794	82.5349	80.7403	79.5475	71.0606	81.82	80.5693	841.729	70.1441
MRNA21189.2.53c3d019___ENSRNOT00000004947	ENSRNOT00000004947	MRNA21189.2.53c3d019	565	ENSRNOG00000003724	ENSRNOP00000004947	Mrpl27	Mrpl27	-1.14039	5.8477	9.16421e-16	7.58467e-15	424.247	1.12197	1.12769	0.111805	10.0351	1.0683e-23	1.11829e-22	74.6871	76.9308	82.3017	74.9821	68.7457	95.911	30.7737	36.2064	32.854	38.0361	34.2808	42.9005	688.61	57.3841
MRNA6716___ENSRNOT00000004948	ENSRNOT00000004948	MRNA6716	806	ENSRNOG00000003719	ENSRNOP00000004948	Atpaf2	Atpaf2	-0.547256	4.74122	0.000663845	0.00139107	196.213	0.530972	0.534272	0.123362	4.30419	1.67599e-05	4.13588e-05	32.7113	35.1338	28.6571	31.7993	32.2133	28.3016	22.2844	22.6893	18.533	24.158	16.7223	24.963	318.167	26.5139
MRNA2171___ENSRNOT00000004950	ENSRNOT00000004950	MRNA2171	1233	ENSRNOG00000003720	ENSRNOP00000004950	Prrx1	Prrx1	-1.00107	3.56957	4.72214e-05	0.00011839	86.1147	0.970689	0.990225	0.21902	4.43196	9.33813e-06	2.36638e-05	16.8132	11.8122	15.2022	16.209	17.6363	15.5921	4.24465	6.87922	7.22065	7.71001	13.0195	7.47396	139.813	11.6511
MRNA13907___ENSRNOT00000004955	ENSRNOT00000004955	MRNA13907	1393	ENSRNOG00000003732	ENSRNOP00000004955	Flrt2	Flrt2	0.166931	4.70102	0.460322	0.527796	190.333	-0.175287	-0.178898	0.22156	-0.791147	0.428858	0.494256	20.4732	19.8385	17.6486	27.5924	29.3339	30.529	38.2019	20.2756	20.5789	23.13	40.3725	20.6281	308.602	25.7169
MRNA16418___ENSRNOT00000004961	ENSRNOT00000004961	MRNA16418	862	ENSRNOG00000003730	ENSRNOP00000004961	Aida	Aida	-0.223781	5.66631	0.115135	0.155524	374.147	0.208394	0.209431	0.110526	1.88548	0.0593649	0.0843234	50.3251	52.8521	45.432	59.8867	65.6863	52.5414	47.5165	48.6373	47.897	50.6291	38.103	46.9364	606.443	50.5369
MRNA18761___ENSRNOT00000004962	ENSRNOT00000004962	MRNA18761	320	ENSRNOG00000003716	ENSRNOP00000004962	Batf3	Batf3	NA	NA	NA	NA	3.09017	-1.66096	-2.07762	0.623009	-2.66603	0.00767526	0.0128429	NA	NA	NA	NA	NA	NA	NA	NA	NA	NA	NA	NA	0	#DIV/0!
MRNA17819.1.53c3cfa4___ENSRNOT00000004969	ENSRNOT00000004969	MRNA17819.1.53c3cfa4	2582	ENSRNOG00000003703	ENSRNOP00000004969	Mcm6	Mcm6	2.27281	5.35641	2.29414e-25	4.08023e-24	301.401	-2.24338	-2.28711	0.215615	-10.4046	2.36248e-25	2.80833e-24	22.1888	13.1752	19.5707	9.15623	9.71797	9.56489	68.0323	61.4302	59.3297	66.4346	83.1339	65.3224	487.057	40.5881
MRNA16761___ENSRNOT00000004970	ENSRNOT00000004970	MRNA16761	1094	ENSRNOG00000003680	ENSRNOP00000004970	Gabrb2	Gabrb2	0.172935	6.18213	0.355936	0.422782	535.283	-0.182215	-0.184941	0.189838	-0.959846	0.337133	0.401409	82.5789	43.9172	81.428	76.3432	57.408	66.1681	78.2902	88.7057	83.3985	66.5631	96.6312	46.1891	867.621	72.3018
MRNA9570.2.53c3d009___ENSRNOT00000004972	ENSRNOT00000004972	MRNA9570.2.53c3d009	5107	ENSRNOG00000003707	ENSRNOP00000004972	Zmym3	Zmym3	-0.331909	7.95403	0.0144707	0.0237154	1833.05	0.317113	0.318577	0.106516	2.97713	0.00290961	0.0052372	277.818	286.522	250.575	333.955	247.988	259.431	247.723	192.135	189.662	201.488	237.577	247.687	2972.56	247.713
MRNA21640___ENSRNOT00000004977	ENSRNOT00000004977	MRNA21640	1295	ENSRNOG00000003748	ENSRNOP00000004977	RGD1565785	RGD1565785	NA	NA	NA	NA	3.79314	0.46317	0.530426	0.523981	0.883944	0.376726	0.440747	NA	NA	NA	NA	NA	NA	NA	NA	NA	NA	NA	NA	0	#DIV/0!
MRNA9573___ENSRNOT00000004979	ENSRNOT00000004979	MRNA9573	1392	ENSRNOG00000003746	ENSRNOP00000004979		NA	-0.961479	5.53387	0.00160745	0.00316909	341.746	0.902166	0.943246	0.321333	2.80758	0.00499156	0.00863575	50.6682	61.7869	42.1119	64.836	91.9608	54.6378	16.0354	23.6548	21.0602	51.5286	15.289	60.539	554.109	46.1757
MRNA11900___ENSRNOT00000004995	ENSRNOT00000004995	MRNA11900	1767	ENSRNOG00000003614	ENSRNOP00000004995	Mgat5	Mgat5	0.138577	5.95578	0.420663	0.488218	457.38	-0.149125	-0.150729	0.161591	-0.922855	0.356083	0.420025	58.1026	46.6431	61.3331	58.6494	71.4451	56.9963	76.5216	69.3956	61.4959	55.1266	84.3283	41.4057	741.443	61.7869
MRNA12074___ENSRNOT00000004999	ENSRNOT00000004999	MRNA12074	1670	ENSRNOG00000003328	ENSRNOP00000004999	RGD1310686	RGD1310686	-0.270197	8.67173	0.0352363	0.0535133	3016.45	0.255901	0.256616	0.0830363	3.0818	0.00205753	0.00379127	398.026	521.706	442.612	434.797	414.274	462.26	376.831	325.616	357.181	358.644	393.691	405.088	4890.73	407.561
MRNA11899___ENSRNOT00000005006	ENSRNOT00000005006	MRNA11899	506	ENSRNOG00000003769	ENSRNOP00000005006	Tmem163	Tmem163	-1.17639	4.21516	0.000118656	0.000278941	135.531	1.11749	1.16308	0.305677	3.65577	0.00025641	0.000540226	46.2076	27.7133	30.7539	19.0549	16.1966	12.5785	6.83861	17.9825	13.5989	10.537	7.76394	10.7625	219.988	18.3324
MRNA21592___ENSRNOT00000005014	ENSRNOT00000005014	MRNA21592	698	ENSRNOG00000003763	ENSRNOP00000005014	Prdx4	Prdx4	0.648448	4.55657	0.00196707	0.00381141	172.338	-0.652909	-0.663592	0.198249	-3.29338	0.000989921	0.00192504	23.3326	21.5043	21.1433	14.7242	10.7977	16.9023	23.1098	26.31	31.4098	33.2816	21.0224	35.2771	278.815	23.2346
MRNA13912___ENSRNOT00000005015	ENSRNOT00000005015	MRNA13912	1762	ENSRNOG00000003759	ENSRNOP00000005015	Galc	Galc	1.37258	4.76174	2.23243e-11	1.22102e-10	198.838	-1.36705	-1.38769	0.190536	-7.17477	7.24274e-13	3.57731e-12	11.4375	9.84351	13.2801	15.2191	22.1354	17.8195	36.1974	40.1891	44.407	46.0031	36.4308	28.5505	321.513	26.7928
MRNA15843___ENSRNOT00000005016	ENSRNOT00000005016	MRNA15843	6978	ENSRNOG00000003495	ENSRNOP00000005016	Prpf8	Prpf8	-0.025361	9.38403	0.852878	0.88062	4944.89	0.0118886	0.0119383	0.101497	0.117133	0.906755	0.923009	710.614	666.633	684.625	656.279	707.253	617.263	667.943	805.955	699.561	648.026	650.379	500.008	8014.54	667.878
MRNA19939___ENSRNOT00000005020	ENSRNOT00000005020	MRNA19939	1213	ENSRNOG00000003715	ENSRNOP00000005020		Srpx2	2.99751	1.11336	8.48301e-13	5.36865e-12	13.6829	-2.83035	-3.06123	0.409539	-6.91105	4.81084e-12	2.24274e-11	0.343126	0.605754	0.349477	0.494931	0	0.524104	2.82977	2.29307	3.24929	3.084	4.89725	3.43802	22.1088	1.8424
MRNA21639___ENSRNOT00000005023	ENSRNOT00000005023	MRNA21639	1216	ENSRNOG00000003765	ENSRNOP00000005023	Nr0b1	Nr0b1	NA	NA	NA	NA	0.5808	0.206902	0.497907	0.776569	0.266431	0.789907	0.824277	NA	NA	NA	NA	NA	NA	NA	NA	NA	NA	NA	NA	0	#DIV/0!
MRNA12073___ENSRNOT00000005031	ENSRNOT00000005031	MRNA12073	367	ENSRNOG00000003773	ENSRNOP00000005031	Hmox2	Hmox2	0.356905	6.93336	0.00529929	0.00950254	903.549	-0.370373	-0.371603	0.090432	-4.0956	4.21079e-05	9.87805e-05	101.108	118.728	102.571	97.5015	121.295	100.628	133.589	138.671	120.585	154.2	147.395	127.057	1463.33	121.944
MRNA21594___ENSRNOT00000005033	ENSRNOT00000005033	MRNA21594	1398	ENSRNOG00000003782	ENSRNOP00000005033	Acot9	Acot9	-0.899236	5.51957	1.44902e-09	6.41727e-09	337.757	0.881381	0.886345	0.117482	7.50226	6.27289e-14	3.39175e-13	52.2695	58.001	66.75	59.268	53.2689	67.0853	33.2498	28.6031	27.3181	32.6391	29.503	40.0604	548.016	45.668
MRNA15621___ENSRNOT00000005035	ENSRNOT00000005035	MRNA15621	1941	ENSRNOG00000003673	ENSRNOP00000005035	Nup85	Nup85	0.188571	5.45453	0.268162	0.3305	322.708	-0.200569	-0.202669	0.159539	-1.25718	0.20869	0.261998	51.5832	43.4629	43.8593	32.7892	31.4934	41.0111	41.1495	52.62	57.7652	52.0426	36.1919	38.7151	522.683	43.557
MRNA15842.1.53c3cfc9___ENSRNOT00000005039	ENSRNOT00000005039	MRNA15842.1.53c3cfc9	1096	ENSRNOG00000003784	ENSRNOP00000005039	Rilp	Rilp	1.3353	3.15182	4.93257e-06	1.4157e-05	63.843	-1.31403	-1.35472	0.268284	-4.89792	9.68574e-07	2.73668e-06	3.31688	5.60323	6.11584	5.56798	5.03895	3.66873	10.9653	10.3792	13.9599	18.8895	5.85282	13.7521	103.11	8.59254
MRNA824___ENSRNOT00000005046	ENSRNOT00000005046	MRNA824	1308	ENSRNOG00000003506	ENSRNOP00000005046	Gosr2	Gosr2	-3.40877	6.45021	2.9125e-32	7.68823e-31	644.02	3.27724	3.39495	0.28795	11.3813	5.18303e-30	8.0576e-29	148.116	166.431	160.235	169.267	144.33	169.286	27.826	10.9826	8.30375	25.957	8.12227	8.81927	1047.67	87.3062
MRNA20766___ENSRNOT00000005050	ENSRNOT00000005050	MRNA20766	916	ENSRNOG00000003777	ENSRNOP00000005050	Chrne	Chrne	NA	NA	NA	NA	4.15081	2.47606	2.98558	0.575399	4.30322	1.68337e-05	4.15254e-05	NA	NA	NA	NA	NA	NA	NA	NA	NA	NA	NA	NA	0	#DIV/0!
MRNA7955___ENSRNOT00000005052	ENSRNOT00000005052	MRNA7955	2034	ENSRNOG00000003649	ENSRNOP00000005052	Qsox1	Qsox1	-1.28387	5.28626	4.68834e-17	4.42e-16	287.026	1.2632	1.271	0.122903	10.2781	8.84652e-25	1.01103e-23	49.4101	61.6355	44.733	51.5966	63.3468	59.6168	24.5247	19.9135	21.7823	21.7165	20.4251	27.3547	466.056	38.838
MRNA13913___ENSRNOT00000005055	ENSRNOT00000005055	MRNA13913	1000	ENSRNOG00000003806	ENSRNOP00000005055	Gpr65	Gpr65	NA	NA	NA	NA	3.63496	-1.03368	-1.21712	0.558285	-1.85152	0.0640943	0.09049	NA	NA	NA	NA	NA	NA	NA	NA	NA	NA	NA	NA	0	#DIV/0!
MRNA16397.1.53c3cfe4___ENSRNOT00000005059	ENSRNOT00000005059	MRNA16397.1.53c3cfe4	4507	ENSRNOG00000003723	ENSRNOP00000005059	Wdr26	Wdr26	0.0173843	7.83356	0.888248	0.909928	1686.97	-0.0306939	-0.0307616	0.0737928	-0.415947	0.677449	0.724799	213.539	207.774	239.391	215.543	220.814	261.79	238.526	229.669	231.301	209.455	245.46	220.781	2734.04	227.837
MRNA13848___ENSRNOT00000005061	ENSRNOT00000005061	MRNA13848	2642	ENSRNOG00000003742	ENSRNOP00000005061	Cdkl5	Cdkl5	0.3064	6.03253	0.21093	0.266999	482.372	-0.308443	-0.317185	0.257855	-1.19619	0.231624	0.287497	45.7501	31.4992	58.0131	55.9273	75.2243	83.3325	102.107	63.2405	50.3039	49.6011	113.354	53.663	782.016	65.168
MRNA16076___ENSRNOT00000005064	ENSRNOT00000005064	MRNA16076	50	ENSRNOG00000003805	ENSRNOP00000005064	Rnft1-ps1	Rnft1-ps1	-0.23437	1.78555	0.461438	0.528538	23.7083	0.214521	0.221116	0.267641	0.801523	0.422829	0.488017	3.43126	2.87733	2.62107	3.46452	5.39887	3.0136	2.59395	2.29307	4.33239	2.6985	2.26946	3.43802	38.4321	3.20267
MRNA8143___ENSRNOT00000005067	ENSRNOT00000005067	MRNA8143	1287	ENSRNOG00000003741	ENSRNOP00000005067	Nptx1	Nptx1	0.332641	7.94195	0.0678564	0.0970856	1819.05	-0.340309	-0.345096	0.184218	-1.84732	0.0647008	0.0912639	272.785	185.967	256.166	179.536	205.157	204.925	280.265	378.116	351.044	199.047	251.193	182.962	2947.16	245.597
MRNA16757.2.53c3d003___ENSRNOT00000005070	ENSRNOT00000005070	MRNA16757.2.53c3d003	611	ENSRNOG00000003802	ENSRNOP00000005070	Pttg1	Pttg1	2.94799	2.16565	1.53675e-15	1.25022e-14	30.7614	-2.8333	-2.98353	0.341983	-8.28491	1.18198e-16	7.93778e-16	1.48688	0.605754	1.57264	0.989863	0.539887	0.393078	7.07442	10.0171	9.62753	6.16801	4.30003	6.87604	49.6512	4.1376
MRNA18499___ENSRNOT00000005071	ENSRNOT00000005071	MRNA18499	1812	ENSRNOG00000003755	ENSRNOP00000005071	Clgn	Clgn	1.0432	3.8516	7.19414e-08	2.63759e-07	104.803	-1.05159	-1.06029	0.142024	-7.40428	1.31859e-13	6.92134e-13	6.86252	9.08632	8.03796	10.1461	10.7977	10.4821	19.5726	19.9135	19.3754	19.6605	16.0057	19.5818	169.522	14.1268
MRNA16617___ENSRNOT00000005072	ENSRNOT00000005072	MRNA16617	1138	ENSRNOG00000003778	ENSRNOP00000005072	Opn3	Opn3	0.576193	3.31749	0.0104806	0.0176779	71.6053	-0.579494	-0.587449	0.18222	-3.1802	0.00147175	0.00278349	11.0944	8.17768	6.81479	7.79517	7.01854	5.50309	11.2012	9.29298	12.5158	10.794	13.4973	12.2573	115.962	9.66352
MRNA20301___ENSRNOT00000005073	ENSRNOT00000005073	MRNA20301	4013	ENSRNOG00000003736	ENSRNOP00000005073		Col5a2	-1.36755	4.88495	5.43033e-05	0.000135233	216.589	1.28673	1.35705	0.34916	3.68522	0.000228504	0.000485256	40.9463	33.6194	44.2088	59.268	42.2912	33.4116	18.6293	27.2755	24.1892	10.794	14.6918	2.54115	351.866	29.3222
MRNA3053___ENSRNOT00000005074	ENSRNOT00000005074	MRNA3053	544	ENSRNOG00000003807	ENSRNOP00000005074	Wnt9b	Wnt9b	2.79962	1.39223	2.52224e-13	1.66233e-12	17.0612	-2.68248	-2.84764	0.363913	-7.37122	1.69074e-13	8.78223e-13	0.457501	0.757193	0.349477	0.742397	0.539887	0.524104	3.89093	3.74133	3.97136	2.57	5.85282	4.18542	27.5824	2.29853
MRNA15380___ENSRNOT00000005076	ENSRNOT00000005076	MRNA15380	2202	ENSRNOG00000003800	ENSRNOP00000005076	Rgs9	Rgs9	-1.68108	5.48886	0.000218991	0.000495242	330.485	1.46086	1.66397	0.515168	2.83569	0.00457274	0.00796018	58.217	39.9798	66.5753	135.611	62.6269	45.9901	30.7737	7.48266	9.38684	10.537	7.16671	62.3328	536.68	44.7233
MRNA9574___ENSRNOT00000005077	ENSRNOT00000005077	MRNA9574	2522	ENSRNOG00000003812	ENSRNOP00000005077	Nlgn3	Nlgn3	-0.35319	7.40835	0.00736188	0.0128251	1255.07	0.338547	0.339833	0.0967112	3.5006	0.000464213	0.000946562	163.671	215.194	168.098	194.261	203.358	197.325	168.017	146.636	138.877	129.785	168.537	141.856	2035.62	169.635
MRNA8776.1.53c3cff5___ENSRNOT00000005082	ENSRNOT00000005082	MRNA8776.1.53c3cff5	908	ENSRNOG00000003823	ENSRNOP00000005082	Efcab11	Efcab11	4.61453	1.20055	3.64569e-19	4.1938e-18	14.5606	-4.10532	-4.78554	0.522209	-7.86146	3.79683e-15	2.26528e-14	0.343126	0	0	0.123733	0	0.262052	3.3014	4.34477	5.77652	4.36901	2.26946	2.69062	23.4807	1.95672
MRNA18769___ENSRNOT00000005084	ENSRNOT00000005084	MRNA18769	2215	ENSRNOG00000003795	ENSRNOP00000005084	Angel2	Angel2	0.0426449	6.11596	0.747387	0.79041	511.64	-0.0550039	-0.0552235	0.099112	-0.554967	0.578917	0.63602	72.857	60.1211	75.3122	73.0024	55.4284	71.4091	72.277	65.775	72.8082	68.1051	63.5449	78.3271	828.968	69.0806
MRNA18759___ENSRNOT00000005085	ENSRNOT00000005085	MRNA18759	1478	ENSRNOG00000003745	ENSRNOP00000005085	Atf3	Atf3	1.02103	1.33584	0.0447791	0.066545	16.5882	-0.925904	-1.04008	0.491536	-1.88369	0.0596065	0.0846446	0.800627	4.54316	1.04843	1.36106	0.71985	0.393078	2.24023	1.68963	1.92551	2.57	6.45004	3.13906	26.8807	2.24006
MRNA15619.1.53c3d004___ENSRNOT00000005089	ENSRNOT00000005089	MRNA15619.1.53c3d004	743	ENSRNOG00000003797	ENSRNOP00000005089	Mrps7	Mrps7	1.19536	6.34483	5.37398e-19	6.098e-18	600.597	-1.20422	-1.20984	0.107102	-11.2437	2.48813e-29	3.71524e-28	45.6357	60.5754	48.4025	48.9982	43.9108	47.6934	103.404	129.498	124.195	115.907	96.9895	106.13	971.341	80.9451
MRNA15011___ENSRNOT00000005090	ENSRNOT00000005090	MRNA15011	1335	ENSRNOG00000003816	ENSRNOP00000005090	Tada1	Tada1	0.706713	5.06714	1.10115e-06	3.45284e-06	246.186	-0.714683	-0.717359	0.0960831	-7.43817	1.02089e-13	5.41051e-13	26.7638	24.5331	26.9097	25.1178	19.4359	28.4326	42.3286	39.3443	41.5187	39.9636	42.1642	42.0036	398.516	33.2097
MRNA15840___ENSRNOT00000005100	ENSRNOT00000005100	MRNA15840	2583	ENSRNOG00000003835	ENSRNOP00000005100	Slc43a2	Slc43a2	-1.43075	6.64037	3.25841e-18	3.43331e-17	735.823	1.40313	1.41751	0.157834	8.88994	6.11414e-19	4.8071e-18	194.438	144.472	175.088	118.412	137.851	101.414	61.3116	59.1371	56.3211	47.2881	44.9114	54.2609	1194.91	99.5755
MRNA6714.2.53c3cfaa___ENSRNOT00000005101	ENSRNOT00000005101	MRNA6714.2.53c3cfaa	1012	ENSRNOG00000003729	ENSRNOP00000005101	Drg2	Drg2	-0.810759	5.84049	4.81494e-09	2.02002e-08	422.103	0.793947	0.797554	0.1057	7.5113	5.85443e-14	3.17175e-13	82.4646	75.5679	76.3606	73.4973	63.5268	64.7268	41.9749	37.896	48.4987	44.7181	35.1169	40.5088	684.857	57.0714
MRNA19952___ENSRNOT00000005121	ENSRNOT00000005121	MRNA19952	1369	ENSRNOG00000003787	ENSRNOP00000005121	Lcorl	Lcorl	-0.234541	2.43096	0.400784	0.468431	38.0859	0.218846	0.223841	0.232474	0.941379	0.346511	0.410968	6.74814	4.24028	6.64005	6.31038	4.85899	4.45488	4.00884	4.82752	4.45273	4.49751	3.34447	7.32448	61.7083	5.14236
MRNA15812___ENSRNOT00000005125	ENSRNOT00000005125	MRNA15812	1139	ENSRNOG00000003563	ENSRNOP00000005125	LOC100911400	LOC100911400	0.917783	6.12855	5.1249e-11	2.68589e-10	516.328	-0.926333	-0.93081	0.108976	-8.50035	1.89021e-17	1.34611e-16	53.5276	51.3377	55.5668	44.0489	38.6919	45.9901	97.627	89.9126	82.5561	78.1281	103.559	94.7698	835.716	69.643
MRNA18584___ENSRNOT00000005126	ENSRNOT00000005126	MRNA18584	2910	ENSRNOG00000003844	ENSRNOP00000005126	LOC100910750	LOC100910750	0.679016	7.2494	8.0474e-08	2.93007e-07	1125.69	-0.690526	-0.692718	0.0884587	-7.8062	5.89398e-15	3.46184e-14	129.93	115.699	133.85	107.029	103.838	110.193	170.847	202.032	204.705	188.51	181.676	173.844	1822.15	151.846
MRNA17818___ENSRNOT00000005127	ENSRNOT00000005127	MRNA17818	1853	ENSRNOG00000003743	ENSRNOP00000005127	Dars	Dars	0.128265	6.1801	0.316072	0.381255	535.059	-0.140065	-0.140527	0.0901416	-1.55384	0.120224	0.159831	76.5171	67.6931	71.468	66.8157	58.6678	72.7194	67.5607	74.1024	69.5589	79.2846	77.6394	84.7547	866.782	72.2318
MRNA16756___ENSRNOT00000005132	ENSRNOT00000005132	MRNA16756	1823	ENSRNOG00000003822	ENSRNOP00000005132	Slu7	Slu7	0.103875	7.10351	0.415604	0.482962	1016.47	-0.117677	-0.11809	0.0930147	-1.26514	0.20582	0.258854	122.839	131.146	129.656	123.857	148.649	137.97	142.314	171.86	147.422	135.825	134.854	120.63	1647.02	137.252
MRNA17368.1.53c3cfd2___ENSRNOT00000005138	ENSRNOT00000005138	MRNA17368.1.53c3cfd2	1797	ENSRNOG00000003858	ENSRNOP00000005138	Atp6ap2	Atp6ap2	-0.926008	7.86471	1.22118e-09	5.46614e-09	1721.89	0.905412	0.912507	0.138333	6.54515	5.94356e-11	2.54558e-10	292.458	304.392	321.169	278.028	233.771	400.808	153.161	126.481	147.061	161.91	180.362	194.771	2794.37	232.864
MRNA20768___ENSRNOT00000005144	ENSRNOT00000005144	MRNA20768	885	ENSRNOG00000003815	ENSRNOP00000005144	Slc25a11	Slc25a11	-0.532717	7.02445	0.000253958	0.000570027	961.397	0.515492	0.51895	0.128146	4.02268	5.75404e-05	0.000132795	153.835	207.622	156.915	133.879	113.556	156.183	98.4523	119.36	106.986	104.856	103.081	104.635	1559.36	129.947
MRNA2833___ENSRNOT00000005147	ENSRNOT00000005147	MRNA2833	937	ENSRNOG00000003779	ENSRNOP00000005147	Dedd	Dedd	0.0913922	5.54387	0.514791	0.580666	343.515	-0.106777	-0.107156	0.0935141	-1.14183	0.253526	0.31185	40.9463	51.9434	49.6257	38.8521	43.5509	44.8109	49.2851	50.0855	46.9342	44.4611	51.4809	44.6943	556.67	46.3892
MRNA18585___ENSRNOT00000005155	ENSRNOT00000005155	MRNA18585	1073	ENSRNOG00000003869	ENSRNOP00000005155	Sod3	Sod3	0.0238427	6.15007	0.918504	0.934908	523.56	-0.0355699	-0.0364825	0.245941	-0.144628	0.885005	0.904143	99.1634	84.8056	70.9437	66.4445	53.4489	45.9901	45.8658	56.1199	50.7852	65.0211	123.865	86.3989	848.852	70.7377
MRNA11788___ENSRNOT00000005156	ENSRNOT00000005156	MRNA11788	1248	ENSRNOG00000003687	ENSRNOP00000005156	Rgs2	Rgs2	0.386074	6.24959	0.00400512	0.00735409	561.445	-0.397961	-0.399691	0.103379	-3.84955	0.000118335	0.000262169	56.0439	67.6931	70.2448	63.7224	61.9071	74.8158	81.9454	82.792	90.2581	82.7541	104.276	73.0953	909.548	75.7956
MRNA13561___ENSRNOT00000005157	ENSRNOT00000005157	MRNA13561	2064	ENSRNOG00000003880	ENSRNOP00000005157	Tph2	Tph2	-2.39449	3.56945	0.0153559	0.0250382	86.0224	1.48401	2.37208	0.759096	1.95496	0.0505873	0.0728085	8.3494	18.3241	5.59163	61.4952	22.6753	1.04821	0.117907	0.362064	0.361032	19.9175	0.477781	1.04635	139.766	11.6472
MRNA16755___ENSRNOT00000005161	ENSRNOT00000005161	MRNA16755	1046	ENSRNOG00000003870	ENSRNOP00000005161	C1qtnf2	C1qtnf2	1.0252	2.93231	6.61845e-05	0.000162441	54.4822	-1.01921	-1.04008	0.220711	-4.61783	3.87768e-06	1.02656e-05	4.57501	4.24028	5.24215	4.94931	4.13914	5.76514	10.9653	6.27578	8.54443	9.50901	8.95839	14.9479	88.1119	7.34266
MRNA11789___ENSRNOT00000005163	ENSRNOT00000005163	MRNA11789	467	ENSRNOG00000003888	ENSRNOP00000005163	Rgs13	Rgs13	NA	NA	NA	NA	4.06115	2.75713	3.61007	0.644251	4.27959	1.87239e-05	4.58886e-05	NA	NA	NA	NA	NA	NA	NA	NA	NA	NA	NA	NA	0	#DIV/0!
MRNA19940___ENSRNOT00000005165	ENSRNOT00000005165	MRNA19940	900	ENSRNOG00000003786	ENSRNOP00000005165	Tspan6	Tspan6	-0.0736384	4.96889	0.671909	0.723244	229.954	0.0594972	0.0600247	0.14701	0.404716	0.685686	0.732325	29.8519	36.6481	30.9287	30.4383	24.115	38.9147	22.4023	34.2754	27.1978	33.9241	29.9807	33.9318	372.609	31.0507
MRNA8777___ENSRNOT00000005167	ENSRNOT00000005167	MRNA8777	1862	ENSRNOG00000003831	ENSRNOP00000005167	Tdp1	Tdp1	-0.0485654	3.30475	0.846825	0.875254	71.1472	0.0335343	0.0341669	0.21243	0.15786	0.874567	0.896069	9.2644	12.2665	8.2127	8.41383	9.35805	11.1372	9.55047	11.8274	13.2379	9.12351	5.73337	7.175	115.3	9.60836
MRNA18587___ENSRNOT00000005168	ENSRNOT00000005168	MRNA18587	1624	ENSRNOG00000003887	ENSRNOP00000005168	Lgi2	Lgi2	-0.698155	5.21315	0.000171571	0.000394099	272.564	0.677212	0.685982	0.176974	3.82662	0.000129916	0.000286091	54.6714	39.2226	44.2088	45.41	53.4489	36.8183	24.1709	33.9133	21.3009	25.7	41.2086	22.2724	442.346	36.8622
MRNA21691.6.53c3cfd5___ENSRNOT00000005170	ENSRNOT00000005170	MRNA21691.6.53c3cfd5	4138	ENSRNOG00000003712	ENSRNOP00000005170	Smek2	Smek2	0.359344	7.14107	0.0039041	0.00718174	1043.85	-0.372245	-0.373312	0.0840874	-4.42688	9.56041e-06	2.41935e-05	127.986	113.882	135.772	109.999	117.875	134.957	143.729	165.825	167.278	172.961	150.74	149.33	1690.33	140.861
MRNA16754___ENSRNOT00000005171	ENSRNOT00000005171	MRNA16754	2048	ENSRNOG00000003893	ENSRNOP00000005171	Ccnjl	Ccnjl	1.22505	4.20443	0.0137202	0.0225841	134.237	-1.07082	-1.2419	0.542533	-1.97375	0.0484105	0.0700065	14.1825	10.1464	11.1833	7.67144	11.1577	10.6131	15.6816	52.62	39.3525	37.9076	3.22502	3.13906	216.88	18.0733
MRNA15385___ENSRNOT00000005172	ENSRNOT00000005172	MRNA15385	1265	ENSRNOG00000003827	ENSRNOP00000005172	Wipi1	Wipi1	-1.50549	5.32449	6.18314e-19	6.96889e-18	294.761	1.47846	1.49254	0.152209	9.71335	2.64504e-22	2.57915e-21	47.6945	55.8808	49.6257	68.9192	75.0444	56.9963	21.2233	15.8101	17.6906	23.901	25.0835	20.9271	478.796	39.8997
MRNA8766___ENSRNOT00000005175	ENSRNOT00000005175	MRNA8766	2640	ENSRNOG00000003813	ENSRNOP00000005175	Kcnk10	Kcnk10	0.443102	3.56243	0.114207	0.154416	85.3397	-0.443912	-0.457524	0.267639	-1.65862	0.0971919	0.131884	14.5257	8.632	12.5812	7.5477	8.99812	6.28925	8.4893	16.6549	18.4127	16.705	11.7056	7.62344	138.165	11.5137
MRNA8599___ENSRNOT00000005181	ENSRNOT00000005181	MRNA8599	2172	ENSRNOG00000003705	ENSRNOP00000005181		NA	NA	NA	NA	NA	4.57014	0.765259	0.873031	0.517719	1.47813	0.139372	0.182586	NA	NA	NA	NA	NA	NA	NA	NA	NA	NA	NA	NA	0	#DIV/0!
MRNA15004___ENSRNOT00000005187	ENSRNOT00000005187	MRNA15004	525	ENSRNOG00000003910	ENSRNOP00000005187	RGD1564387	RGD1564387	-0.480938	3.38966	0.0366531	0.055445	75.5869	0.462229	0.469129	0.18975	2.43598	0.0148514	0.0236276	14.64	13.0237	9.78534	11.2597	12.4174	10.351	10.4937	9.65504	6.85962	5.52551	10.8695	7.77291	122.654	10.2211
MRNA18757___ENSRNOT00000005190	ENSRNOT00000005190	MRNA18757	485	ENSRNOG00000003833	ENSRNOP00000005190	Nenf	Nenf	-0.707158	5.50448	9.22252e-05	0.000221001	333.874	0.685392	0.693816	0.172537	3.97244	7.11387e-05	0.000162231	54.4426	76.4765	53.1204	52.7102	37.2522	61.9753	25.9395	39.465	41.278	35.8516	36.1919	27.0557	541.759	45.1466
MRNA2834___ENSRNOT00000005194	ENSRNOT00000005194	MRNA2834	1162	ENSRNOG00000003881	ENSRNOP00000005194	Nit1	Nit1	-2.15708	5.8928	2.98014e-49	1.64252e-47	437.216	2.13366	2.14454	0.111899	19.0678	4.67579e-81	4.34294e-79	101.908	116.153	84.2239	100.842	79.3635	98.1384	23.5814	21.7238	19.6161	22.873	22.4557	19.8807	710.761	59.23
MRNA15618___ENSRNOT00000005198	ENSRNOT00000005198	MRNA15618	631	ENSRNOG00000003837	ENSRNOP00000005198	Mif4gd	Mif4gd	-0.407972	3.30665	0.0735756	0.104184	71.3879	0.390835	0.396187	0.181797	2.14984	0.0315677	0.0474858	11.7807	15.4467	10.659	10.641	8.09831	9.30284	6.83861	9.41366	7.70203	9.12351	7.16671	9.56666	115.74	9.64498
MRNA20670.2.53c3cfac___ENSRNOT00000005204	ENSRNOT00000005204	MRNA20670.2.53c3cfac	761	ENSRNOG00000003849	ENSRNOP00000005204	Stx8	Stx8	-0.146144	5.66774	0.285051	0.348701	374.308	0.132473	0.132965	0.0957182	1.38399	0.166362	0.21383	55.472	61.9384	47.5288	54.4425	49.6696	49.6588	46.8091	44.0511	48.619	53.3276	52.6753	42.6016	606.794	50.5662
MRNA11897___ENSRNOT00000005206	ENSRNOT00000005206	MRNA11897	760	ENSRNOG00000003884	ENSRNOP00000005206	Acmsd	Acmsd	NA	NA	NA	NA	2.02202	-1.93764	-2.76701	0.70267	-2.75754	0.00582387	0.00995627	NA	NA	NA	NA	NA	NA	NA	NA	NA	NA	NA	NA	0	#DIV/0!
MRNA194___ENSRNOT00000005209	ENSRNOT00000005209	MRNA194	2516	ENSRNOG00000003841	ENSRNOP00000005209	Kcnh1	Kcnh1	0.194041	5.90791	0.37205	0.439063	442.098	-0.200413	-0.204622	0.22359	-0.896341	0.370071	0.43384	67.7102	40.1312	66.2258	48.1321	56.8681	55.424	84.6572	64.6888	61.2552	41.3771	94.8395	35.576	716.885	59.7404
MRNA17816___ENSRNOT00000005212	ENSRNOT00000005212	MRNA17816	4322	ENSRNOG00000003878	ENSRNOP00000005212	Thsd7b	Thsd7b	-0.708056	3.5856	0.0201619	0.0321993	87.3502	0.66802	0.693346	0.295165	2.26321	0.0236229	0.0363787	12.3525	12.7208	12.4064	16.0853	16.7365	17.4265	6.36698	6.63784	3.85101	8.99501	9.07784	18.9838	141.641	11.8034
MRNA253___ENSRNOT00000005213	ENSRNOT00000005213	MRNA253	830	ENSRNOG00000003917	ENSRNOP00000005213	Uck2	Uck2	0.0235555	3.3966	0.923002	0.938414	76.1399	-0.0393146	-0.0396298	0.139747	-0.281328	0.778459	0.814191	9.7219	10.2978	10.4843	8.90877	11.8775	9.95797	10.4937	8.81022	10.7106	9.76602	10.3917	11.9583	123.379	10.2816
MRNA19941.1.53c3cfd8___ENSRNOT00000005214	ENSRNOT00000005214	MRNA19941.1.53c3cfd8	1162	ENSRNOG00000003896	ENSRNOP00000005214	Tnmd	Tnmd	6.65685	3.86978	7.44681e-74	8.20868e-72	105.738	-6.24715	-6.76221	0.392945	-15.8983	6.51278e-57	2.92541e-55	0.114375	0.302877	0.349477	0.123733	0.539887	0.262052	25.2321	20.9997	30.3267	40.3491	29.6224	22.2724	170.495	14.2079
MRNA12024___ENSRNOT00000005220	ENSRNOT00000005220	MRNA12024	1736	ENSRNOG00000003721	ENSRNOP00000005220	Paqr4	Paqr4	-1.37693	6.61148	8.4043e-24	1.34886e-22	721.305	1.35668	1.3632	0.108601	12.4924	8.21815e-36	1.68672e-34	131.188	152.65	121.793	145.139	159.807	134.957	49.6388	52.62	45.9715	60.6521	51.3614	65.4719	1171.25	97.6041
MRNA16077.1.53c3d013___ENSRNOT00000005226	ENSRNOT00000005226	MRNA16077.1.53c3d013	2070	ENSRNOG00000003919	ENSRNOP00000005226	Rps6kb1	Rps6kb1	0.23901	5.89611	0.0767292	0.108298	439.072	-0.251717	-0.25266	0.0960416	-2.62092	0.00876928	0.0145118	53.0701	44.3715	54.5183	59.0206	58.1279	57.1273	62.2549	62.5164	76.0575	62.1941	59.9615	62.0338	711.254	59.2712
MRNA18744___ENSRNOT00000005234	ENSRNOT00000005234	MRNA18744	870	ENSRNOG00000003935	ENSRNOP00000005234		NA	0.799951	4.07902	5.7151e-05	0.000141726	123.152	-0.808777	-0.817036	0.157342	-5.14024	2.74393e-07	8.22129e-07	10.6369	9.38919	12.9306	12.2496	17.0964	10.6131	17.804	19.9135	20.6992	20.817	26.2779	20.9271	199.355	16.6129
MRNA6715___ENSRNOT00000005237	ENSRNOT00000005237	MRNA6715	1397	ENSRNOG00000003847	ENSRNOP00000005237	LOC687192	LOC687192	-1.09987	5.55245	4.77412e-16	4.07915e-15	345.404	1.08192	1.08511	0.0852004	12.6985	6.0242e-37	1.30485e-35	64.0502	62.847	67.449	63.2275	64.7865	60.1409	32.4244	28.8444	34.4184	26.8565	28.1891	27.5042	560.738	46.7282
MRNA20769.12.53c3cfb6___ENSRNOT00000005242	ENSRNOT00000005242	MRNA20769.12.53c3cfb6	1442	ENSRNOG00000003879	ENSRNOP00000005242	Rnf167	Rnf167	0.0169498	7.28469	0.897549	0.917956	1152.72	-0.0308888	-0.0310049	0.0962023	-0.321081	0.748149	0.787752	157.495	185.209	156.566	149.346	137.131	142.687	144.436	178.98	166.436	163.838	140.706	144.995	1867.83	155.652
MRNA15384.3.53c3d00b___ENSRNOT00000005257	ENSRNOT00000005257	MRNA15384.3.53c3d00b	1469	ENSRNOG00000003931	ENSRNOP00000005257	Arsg	Arsg	-1.31316	3.33224	4.2181e-07	1.40198e-06	72.825	1.27531	1.30334	0.228407	5.5835	2.35731e-08	7.85053e-08	18.1857	14.2352	16.9496	12.497	10.7977	11.6613	5.30581	4.34477	3.24929	6.03951	8.7195	6.27812	118.264	9.8553
MRNA13563___ENSRNOT00000005258	ENSRNOT00000005258	MRNA13563	621	ENSRNOG00000003923	ENSRNOP00000005258	Rab21	Rab21	-0.502505	5.88367	0.000437644	0.000946123	435.205	0.486731	0.489313	0.114092	4.26613	1.98889e-05	4.85269e-05	69.6545	51.9434	70.5943	65.7022	73.9646	81.7602	44.5688	49.9648	47.0546	47.1596	46.7031	56.6526	705.723	58.8102
MRNA15813___ENSRNOT00000005262	ENSRNOT00000005262	MRNA15813	4082	ENSRNOG00000003873	ENSRNOP00000005262	Cpd	Cpd	-1.6644	6.8411	2.78533e-23	4.31168e-22	845.73	1.63544	1.65195	0.156664	10.4391	1.64306e-25	1.96165e-24	147.544	131.903	155.342	165.307	248.348	196.277	59.7788	53.2234	46.9342	48.9586	68.5615	51.8693	1374.05	114.504
MRNA18195___ENSRNOT00000005267	ENSRNOT00000005267	MRNA18195	4413	ENSRNOG00000003875	ENSRNOP00000005267	Ocrl	Ocrl	0.118493	6.36118	0.337869	0.403905	606.739	-0.13119	-0.131571	0.0847279	-1.54836	0.121535	0.161458	77.4321	68.7531	79.8554	80.4264	72.7048	92.1112	87.487	82.5506	85.5647	90.7211	88.6283	76.8323	983.067	81.9223
MRNA9414.1.53c3cff3___ENSRNOT00000005270	ENSRNOT00000005270	MRNA9414.1.53c3cff3	874	ENSRNOG00000003863	ENSRNOP00000005270	RGD1564093	RGD1564093	1.57852	6.59185	6.96883e-27	1.36532e-25	713.533	-1.58265	-1.59289	0.125847	-12.576	2.86284e-36	6.06901e-35	45.7501	64.9672	44.3835	39.4708	42.6511	52.0173	134.768	150.136	131.536	135.568	141.184	171.004	1153.44	96.1196
MRNA16293___ENSRNOT00000005273	ENSRNOT00000005273	MRNA16293	803	ENSRNOG00000003508	ENSRNOP00000005273	Ergic1	Ergic1	0.252749	6.36497	0.0522664	0.0765601	608.233	-0.264706	-0.26576	0.0990241	-2.67315	0.00751432	0.0125928	71.3702	76.4765	63.6047	85.0045	78.2837	74.9468	104.466	83.6368	89.175	74.7871	96.9895	86.8474	985.588	82.1323
MRNA15002___ENSRNOT00000005277	ENSRNOT00000005277	MRNA15002	452	ENSRNOG00000003928	ENSRNOP00000005277	Tmco1	Tmco1	0.615919	5.50404	1.38272e-05	3.73151e-05	334.229	-0.626049	-0.628842	0.104724	-5.97809	2.25772e-09	8.29245e-09	33.3976	33.4679	32.5013	40.8318	36.1725	37.0803	45.8658	54.6717	48.8597	58.4676	57.8115	61.8844	541.012	45.0843
MRNA15814___ENSRNOT00000005283	ENSRNOT00000005283	MRNA15814	677	ENSRNOG00000003971	ENSRNOP00000005283	Gosr1	Gosr1	0.131917	4.76267	0.403777	0.471457	199.05	-0.14464	-0.145433	0.115943	-1.24751	0.212211	0.26581	23.6757	21.5043	27.2592	26.4788	25.1947	29.7429	25.2321	29.5686	33.3353	26.3425	25.4418	28.7	322.476	26.873
MRNA10386___ENSRNOT00000005285	ENSRNOT00000005285	MRNA10386	1333	ENSRNOG00000003899	ENSRNOP00000005285	Krt14	Krt14	NA	NA	NA	NA	3.26581	0.779305	1.20396	0.752015	1.03629	0.300067	0.362435	NA	NA	NA	NA	NA	NA	NA	NA	NA	NA	NA	NA	0	#DIV/0!
MRNA11894.1.53c3d018___ENSRNOT00000005289	ENSRNOT00000005289	MRNA11894.1.53c3d018	3116	ENSRNOG00000003953	ENSRNOP00000005289		Rab3gap1	-0.257154	7.59195	0.0508304	0.0746421	1425.96	0.243227	0.244194	0.0989443	2.45822	0.0139629	0.0223113	205.189	217.617	220.869	209.727	180.502	224.841	191.481	140.481	173.657	157.156	197.204	193.426	2312.15	192.679
MRNA20647___ENSRNOT00000005293	ENSRNOT00000005293	MRNA20647	950	ENSRNOG00000003834	ENSRNOP00000005293	Map2k4	Map2k4	-8.84008e-05	6.17408	1	1	532.753	-0.0132169	-0.0132744	0.103403	-0.127819	0.898292	0.916352	63.0208	63.4528	69.5458	72.3837	76.664	86.6082	76.8754	61.9129	71.3641	66.9486	74.1755	80.4198	863.372	71.9476
MRNA8768.13.53c3cff5___ENSRNOT00000005297	ENSRNOT00000005297	MRNA8768.13.53c3cff5	1377	ENSRNOG00000003955	ENSRNOP00000005297	Spata7	Spata7	0.723078	5.59685	6.82387e-08	2.5055e-07	356.411	-0.732802	-0.735199	0.0898381	-8.15692	3.43676e-16	2.2157e-15	40.7176	37.5568	34.9477	36.8724	31.8534	35.508	59.4251	66.4991	64.2638	59.4956	55.6615	54.1114	576.912	48.076
MRNA16751___ENSRNOT00000005304	ENSRNOT00000005304	MRNA16751	1132	ENSRNOG00000003980	ENSRNOP00000005304	Ttc1	Ttc1	1.14864	7.51634	9.13121e-16	7.5636e-15	1356.48	-1.15668	-1.16357	0.120836	-9.57236	1.04492e-21	9.79671e-21	98.7059	127.208	103.62	110.37	132.812	109.145	234.045	227.618	217.221	281.672	231.604	319.287	2193.31	182.776
MRNA21692___ENSRNOT00000005306	ENSRNOT00000005306	MRNA21692	1220	ENSRNOG00000003901	ENSRNOP00000005306	Ccdc104	Ccdc104	0.797797	8.27426	1.25399e-09	5.603e-09	2293.76	-0.808882	-0.811863	0.095246	-8.49256	2.0214e-17	1.43302e-16	206.219	213.528	227.16	236.701	238.09	233.619	403.949	344.202	355.136	385.758	375.775	491.487	3711.62	309.302
MRNA13564___ENSRNOT00000005310	ENSRNOT00000005310	MRNA13564	1024	ENSRNOG00000003985	ENSRNOP00000005310	Tmem19	Tmem19	1.67004	4.84275	3.90001e-19	4.47609e-18	210.535	-1.66665	-1.68465	0.161999	-10.288	7.9787e-25	9.15671e-24	13.725	18.0212	13.1054	14.4767	8.09831	13.6267	34.6647	46.1028	42.9629	47.6736	38.103	49.6271	340.187	28.3489
MRNA16538___ENSRNOT00000005317	ENSRNOT00000005317	MRNA16538	2277	ENSRNOG00000003988	ENSRNOP00000005317	Dnajc27	Dnajc27	0.13896	8.3347	0.273518	0.336356	2388.7	-0.151892	-0.152301	0.0815234	-1.86317	0.0624389	0.0883121	279.076	304.997	317.674	312.302	292.079	336.213	321.65	387.409	345.989	308.272	367.055	298.061	3870.78	322.565
MRNA20999___ENSRNOT00000005324	ENSRNOT00000005324	MRNA20999	678	ENSRNOG00000003959	ENSRNOP00000005324	Rgs18	Rgs18	-0.221259	1.59646	0.521332	0.586922	20.4785	0.200263	0.208466	0.30615	0.654133	0.513026	0.575808	2.63063	2.57446	2.2716	2.84586	2.8794	4.58591	2.94767	2.0517	1.20344	3.59801	2.15001	3.43802	33.1767	2.76473
MRNA8971___ENSRNOT00000005325	ENSRNOT00000005325	MRNA8971	1015	ENSRNOG00000004000	ENSRNOP00000005325	Tefm	Tefm	1.35312	3.81048	2.27915e-11	1.24521e-10	101.618	-1.3562	-1.36904	0.151756	-8.93675	4.00798e-19	3.17854e-18	6.51939	7.87481	9.43587	8.6613	5.57884	8.12361	17.9219	20.2756	23.9485	19.789	18.8723	17.3396	164.341	13.6951
MRNA13334___ENSRNOT00000005329	ENSRNOT00000005329	MRNA13334	1372	ENSRNOG00000003951	ENSRNOP00000005329	Psmc1	Psmc1	-0.804209	8.18303	1.52494e-09	6.74457e-09	2148.23	0.78683	0.790084	0.100856	7.8015	6.11774e-15	3.58558e-14	346.9	396.618	381.978	363.403	353.806	373.162	193.603	188.877	220.23	215.109	182.034	269.361	3485.08	290.424
MRNA16614___ENSRNOT00000005332	ENSRNOT00000005332	MRNA16614	1407	ENSRNOG00000003997	ENSRNOP00000005332	Pld5	Pld5	-0.259357	4.39309	0.487936	0.55493	153.738	0.231399	0.246886	0.381919	0.605885	0.544591	0.604121	30.9957	16.9611	38.0929	17.6938	23.2152	8.90976	17.686	31.3789	30.5674	19.275	9.31673	5.08229	249.175	20.7646
MRNA8142___ENSRNOT00000005337	ENSRNOT00000005337	MRNA8142	5488	ENSRNOG00000003821	ENSRNOP00000005337	Rptor	Rptor	-0.378988	7.35871	0.002569	0.00488339	1212.65	0.364778	0.365793	0.0828501	4.40287	1.06828e-05	2.69119e-05	212.395	173.549	190.29	201.19	174.744	159.459	155.401	140.602	142.969	139.808	144.409	131.691	1966.51	163.875
MRNA2835___ENSRNOT00000005346	ENSRNOT00000005346	MRNA2835	407	ENSRNOG00000003983	ENSRNOP00000005346	Pfdn2	Pfdn2	-0.552629	6.90644	0.000101674	0.00024191	885.869	0.535693	0.538841	0.120039	4.46265	8.09527e-06	2.06768e-05	144.227	138.869	115.153	143.406	143.97	168.368	87.1333	82.792	90.1378	100.873	96.5117	125.264	1436.7	119.725
MRNA8597___ENSRNOT00000005348	ENSRNOT00000005348	MRNA8597	983	ENSRNOG00000003960	ENSRNOP00000005348	Tmem27	Tmem27	-2.77746	1.12314	0.00756773	0.0131495	14.2931	1.08835	2.82871	0.775217	1.40393	0.160341	0.207079	5.14689	3.02877	6.46532	2.35092	0	3.40667	0	0	0	0	2.86668	0	23.2653	1.93877
MRNA18589___ENSRNOT00000005349	ENSRNOT00000005349	MRNA18589	1406	ENSRNOG00000003924	ENSRNOP00000005349	Pi4k2b	Pi4k2b	-1.26819	1.91388	0.000192229	0.000438038	26.1365	1.21044	1.26243	0.312729	3.87056	0.000108585	0.000242084	5.49001	4.54316	3.49477	4.82558	6.29869	5.37206	1.06116	0.844816	2.28654	2.4415	3.7028	2.09271	42.4538	3.53782
MRNA2836___ENSRNOT00000005352	ENSRNOT00000005352	MRNA2836	1290	ENSRNOG00000004022	ENSRNOP00000005352	Klhdc9	Klhdc9	-0.175915	4.81767	0.283033	0.346528	206.969	0.161514	0.162615	0.129155	1.25054	0.211101	0.264601	27.7932	33.4679	26.3855	29.9434	28.0741	32.1014	22.1665	23.5342	26.4757	32.6391	22.4557	30.3443	335.381	27.9484
MRNA11893.1.53c3d018___ENSRNOT00000005355	ENSRNOT00000005355	MRNA11893.1.53c3d018	2753	ENSRNOG00000003979	ENSRNOP00000005355		Zranb3	0.824593	4.33414	1.77067e-06	5.40688e-06	147.118	-0.832175	-0.837441	0.124576	-6.68007	2.38834e-11	1.05507e-10	14.8688	16.3554	13.4548	14.2293	12.4174	14.5439	28.1798	21.1204	28.4012	22.873	28.428	23.3187	238.191	19.8492
MRNA6529___ENSRNOT00000005361	ENSRNOT00000005361	MRNA6529	1437	ENSRNOG00000004019	ENSRNOP00000005361	Phlda1	Phlda1	-0.735711	5.31253	0.000885538	0.00181913	292.14	0.708925	0.724167	0.226067	3.13591	0.00171322	0.00320425	44.9495	57.6981	51.0236	43.4302	41.9313	57.2583	31.8349	16.1722	22.023	22.4875	49.6892	35.7255	474.223	39.5186
MRNA20504___ENSRNOT00000005363	ENSRNOT00000005363	MRNA20504	1416	ENSRNOG00000004006	ENSRNOP00000005363	Dnajb9	Dnajb9	0.742808	5.931	6.58773e-07	2.13649e-06	450.103	-0.751696	-0.756643	0.126919	-5.92263	3.16824e-09	1.1479e-08	45.6357	40.1312	44.733	34.5215	49.3097	58.1755	70.5084	70.4818	67.6334	81.8546	86.5978	78.925	728.508	60.709
MRNA15388___ENSRNOT00000005367	ENSRNOT00000005367	MRNA15388	1552	ENSRNOG00000003969	ENSRNOP00000005367	Fam20a	Fam20a	1.51816	4.32907	4.71089e-15	3.66033e-14	146.765	-1.51814	-1.53366	0.157525	-9.63744	5.55538e-22	5.29452e-21	11.2088	10.7521	9.08639	11.136	12.2374	6.94438	26.7649	23.2928	26.7164	32.7676	32.728	33.6328	237.268	19.7723
MRNA15839___ENSRNOT00000005368	ENSRNOT00000005368	MRNA15839	724	ENSRNOG00000003846	ENSRNOP00000005368	Pitpna	Pitpna	-0.664208	7.67403	1.44692e-07	5.11239e-07	1508.71	0.648896	0.650728	0.0834737	7.77365	7.62567e-15	4.41741e-14	244.077	260.172	267.874	242.269	251.048	235.716	167.546	168.722	149.708	142.25	183.826	134.83	2448.04	204.003
MRNA13333.3.53c3cf8a___ENSRNOT00000005369	ENSRNOT00000005369	MRNA13333.3.53c3cf8a	3253	ENSRNOG00000004004	ENSRNOP00000005369	Nrde2	Nrde2	1.72794	5.54659	3.46991e-26	6.5181e-25	344.42	-1.72887	-1.74291	0.140768	-12.2817	1.13598e-34	2.19971e-33	23.7901	14.9924	22.5412	19.5498	25.5547	22.6675	68.1502	72.2921	85.685	79.2846	59.6032	62.4823	556.593	46.3828
MRNA20770___ENSRNOT00000005370	ENSRNOT00000005370	MRNA20770	414	ENSRNOG00000003975	ENSRNOP00000005370	Pfn1	Pfn1	0.131501	7.70456	0.331596	0.39759	1543.31	-0.145005	-0.145707	0.109004	-1.33028	0.183427	0.233854	177.739	247.602	193.61	173.721	188.241	212.131	203.272	199.739	212.889	220.892	205.326	264.877	2500.04	208.337
MRNA11892.1.53c3d018___ENSRNOT00000005372	ENSRNOT00000005372	MRNA11892.1.53c3d018	2660	ENSRNOG00000004099	ENSRNOP00000005372	R3hdm1	R3hdm1	-0.335906	7.65231	0.0890028	0.123569	1485.68	0.319476	0.324964	0.202952	1.57414	0.115454	0.153921	214.682	193.993	199.027	232.989	255.547	249.08	249.609	133.36	152.356	124.774	278.785	126.758	2410.96	200.913
MRNA9365___ENSRNOT00000005374	ENSRNOT00000005374	MRNA9365	938	ENSRNOG00000003864	ENSRNOP00000005374	Gipc1	Gipc1	-0.500951	5.64796	0.00257259	0.00488928	369.368	0.48245	0.487152	0.15394	3.13402	0.00172429	0.00322266	59.132	74.6592	58.0131	56.2985	50.0296	52.6724	38.6735	32.103	41.278	36.8796	39.178	60.0906	599.008	49.9173
MRNA18560___ENSRNOT00000005376	ENSRNOT00000005376	MRNA18560	418	ENSRNOG00000003964	ENSRNOP00000005376	Nsmce2	Nsmce2	0.138957	3.16416	0.521414	0.586934	64.4627	-0.153545	-0.155074	0.155518	-0.987317	0.323487	0.38707	7.32002	6.96618	8.91165	9.89863	9.71797	6.94438	8.25349	8.93091	9.2665	9.63751	9.31673	9.26771	104.432	8.70264
MRNA21185___ENSRNOT00000005381	ENSRNOT00000005381	MRNA21185	1277	ENSRNOG00000003998	ENSRNOP00000005381	Sgca	Sgca	-2.07706	3.68356	4.38358e-19	5.0196e-18	93.5748	2.03885	2.06997	0.191236	10.6614	1.54195e-26	1.96509e-25	25.2769	17.5669	19.5707	20.7871	22.8552	16.7713	4.59837	3.37926	4.21205	4.88301	4.53892	7.62344	152.063	12.6719
MRNA16292___ENSRNOT00000005383	ENSRNOT00000005383	MRNA16292	1708	ENSRNOG00000003977	ENSRNOP00000005383	Dusp1	Dusp1	0.792954	6.66061	0.0466237	0.0689898	746.439	-0.721262	-0.803581	0.477528	-1.51041	0.130939	0.172716	96.9902	147.198	77.0596	41.3268	42.1112	38.1286	32.5423	65.6543	205.187	99.5877	266.243	98.0583	1210.09	100.841
MRNA18756___ENSRNOT00000005387	ENSRNOT00000005387	MRNA18756	1222	ENSRNOG00000003915	ENSRNOP00000005387	Tmem206	Tmem206	-0.71698	4.48631	4.74408e-05	0.00011891	164.093	0.698314	0.703964	0.140532	4.96908	6.7272e-07	1.93772e-06	28.9369	31.1964	28.8318	25.7364	23.3951	27.3844	14.0309	17.8618	21.6619	17.476	12.7806	16.8911	266.184	22.182
MRNA16539___ENSRNOT00000005389	ENSRNOT00000005389	MRNA16539	3318	ENSRNOG00000003999	ENSRNOP00000005389	Adcy3	Adcy3	-0.635047	6.46352	2.07872e-05	5.48151e-05	651.122	0.617067	0.621707	0.135536	4.55281	5.29351e-06	1.38004e-05	92.5296	105.098	100.125	122.867	111.937	109.931	81.2379	48.0338	64.2638	62.4511	72.5032	85.3526	1056.33	88.0275
MRNA6532___ENSRNOT00000005399	ENSRNOT00000005399	MRNA6532	720	ENSRNOG00000026644	ENSRNOP00000005399	Glipr1	Glipr1	1.3564	3.53743	1.87008e-10	9.12835e-10	83.6424	-1.35222	-1.36749	0.165664	-8.16245	3.28303e-16	2.12033e-15	6.63377	6.51186	5.06741	8.78503	5.39887	5.37206	13.913	17.7411	14.5616	15.8055	18.7529	16.7417	135.285	11.2737
MRNA16423.3.53c3cfe5___ENSRNOT00000005400	ENSRNOT00000005400	MRNA16423.3.53c3cfe5	1932	ENSRNOG00000004003	ENSRNOP00000005400	Dusp10	Dusp10	0.941001	4.74739	0.00106708	0.00216722	196.933	-0.921455	-0.956843	0.297219	-3.10026	0.00193352	0.00357962	23.7901	23.1701	18.1728	14.2293	17.0964	12.5785	22.1665	58.413	50.3039	36.7511	13.3779	28.401	318.45	26.5375
MRNA16541___ENSRNOT00000005402	ENSRNOT00000005402	MRNA16541	373	ENSRNOG00000004059	ENSRNOP00000005402	Ptrhd1	Ptrhd1	1.08198	4.29549	1.43615e-09	6.36591e-09	143.41	-1.08835	-1.09671	0.13688	-7.95112	1.84837e-15	1.13237e-14	11.2088	11.2065	13.4548	11.5072	12.0575	14.937	24.2888	21.3618	29.2436	27.756	24.1279	30.7927	231.943	19.3286
MRNA20675___ENSRNOT00000005405	ENSRNOT00000005405	MRNA20675	2112	ENSRNOG00000003992	ENSRNOP00000005405	Pik3r6	Pik3r6	0.732837	2.74834	0.0448268	0.0666061	47.7251	-0.710302	-0.748931	0.347992	-2.04114	0.0412368	0.0604946	3.66001	3.9374	4.5432	4.57812	7.91835	4.45488	6.60279	12.3102	13.8396	7.45301	2.3889	5.53073	77.2171	6.43476
MRNA20677___ENSRNOT00000005423	ENSRNOT00000005423	MRNA20677	910	ENSRNOG00000004075	ENSRNOP00000005423	Ccdc42	Ccdc42	-2.52585	0.920297	8.93828e-11	4.54665e-10	12.3532	2.39685	2.55363	0.373816	6.41186	1.43756e-10	5.93433e-10	3.08813	3.18021	2.97055	2.84586	2.69944	2.35847	0.707442	0.362064	0.361032	0.257	0.358336	0.896875	20.0854	1.67378
MRNA6341___ENSRNOT00000005426	ENSRNOT00000005426	MRNA6341	1107	ENSRNOG00000004091	ENSRNOP00000005426	Cwc25	Cwc25	1.03512	5.26164	2.03624e-12	1.23268e-11	281.999	-1.04211	-1.04729	0.110483	-9.43237	4.00944e-21	3.65587e-20	26.9926	28.319	20.9686	26.85	23.3951	22.9295	52.7044	44.0511	58.7279	45.1036	53.8698	52.4672	456.379	38.0316
MRNA14158___ENSRNOT00000005438	ENSRNOT00000005438	MRNA14158	7011	ENSRNOG00000004048	ENSRNOP00000005438	Lrrk2	Lrrk2	0.557369	7.06291	0.00445119	0.00811373	988.21	-0.560103	-0.569693	0.202621	-2.76429	0.00570467	0.00977689	96.0752	85.8657	111.134	121.382	116.256	117.006	243.36	82.5506	147.061	135.054	191.71	153.366	1600.82	133.402
MRNA1894___ENSRNOT00000005439	ENSRNOT00000005439	MRNA1894	2344	ENSRNOG00000004061	ENSRNOP00000005439	Pnn	Pnn	-0.100696	7.46349	0.4695	0.536702	1304.98	0.086286	0.0867552	0.115512	0.746988	0.455071	0.520461	187.004	162.645	179.107	198.344	209.656	157.624	145.733	199.739	196.883	154.843	144.409	178.927	2114.91	176.243
MRNA16485___ENSRNOT00000005440	ENSRNOT00000005440	MRNA16485	1878	ENSRNOG00000004085	ENSRNOP00000005440	Tcaim	Tcaim	-0.528916	5.3156	0.000163177	0.000375936	292.877	0.513835	0.515975	0.101235	5.07565	3.86173e-07	1.14021e-06	48.4951	38.314	44.5583	50.6067	48.5899	49.9209	32.0707	35.965	30.6878	35.7231	29.3835	30.6432	474.958	39.5798
MRNA6342___ENSRNOT00000005445	ENSRNOT00000005445	MRNA6342	318	ENSRNOG00000036888	ENSRNOP00000005445	LOC691189	LOC691189	NA	NA	NA	NA	0.534487	-0.117455	-0.276815	0.777624	-0.151043	0.879941	0.900314	NA	NA	NA	NA	NA	NA	NA	NA	NA	NA	NA	NA	0	#DIV/0!
MRNA16425___ENSRNOT00000005459	ENSRNOT00000005459	MRNA16425	1011	ENSRNOG00000004101	ENSRNOP00000005459	2015-03-01	42064	1.58188	1.7207	3.96587e-05	0.000100611	22.1991	-1.51327	-1.60783	0.369631	-4.09401	4.23972e-05	9.94167e-05	2.28751	1.36295	1.74738	1.48479	1.79962	0.262052	4.12674	3.49995	5.29514	7.71001	2.98613	3.28854	35.8508	2.98757
MRNA9366___ENSRNOT00000005470	ENSRNOT00000005470	MRNA9366	1317	ENSRNOG00000004094	ENSRNOP00000005470	Ptger1	Ptger1	-0.63676	3.89182	0.00423879	0.00775616	108.299	0.612623	0.622416	0.195879	3.12757	0.0017626	0.00328652	17.0419	16.9611	16.6001	16.3327	26.0946	14.0198	9.31465	15.3274	8.30375	13.878	12.064	9.71614	175.654	14.6378
MRNA6343___ENSRNOT00000005471	ENSRNOT00000005471	MRNA6343	386	ENSRNOG00000004107	ENSRNOP00000005471	Rpl23	Rpl23	-0.102616	8.46802	0.495669	0.56251	2620.07	0.0881519	0.088792	0.133257	0.661517	0.508281	0.57177	375.608	375.113	401.374	355.361	282.181	408.67	296.182	363.754	271.135	307.115	362.994	446.644	4246.13	353.844
MRNA19696___ENSRNOT00000005476	ENSRNOT00000005476	MRNA19696	2990	ENSRNOG00000004033	ENSRNOP00000005476	Sema6a-201	Sema6a-201	-0.297398	6.11174	0.0477284	0.0704582	509.908	0.28213	0.284138	0.131919	2.13866	0.032463	0.0487055	74.0008	72.0848	71.8174	86.1181	88.7215	63.2855	48.4598	65.2922	57.5245	63.9931	80.745	54.8588	826.902	68.9085
MRNA5749___ENSRNOT00000005477	ENSRNOT00000005477	MRNA5749	6058	ENSRNOG00000003840	ENSRNOP00000005477	Slit2	Slit2	-0.0225958	6.16371	0.925071	0.939589	529.293	0.00770818	0.0079038	0.244839	0.0314826	0.974885	0.978456	67.2527	69.8132	75.3122	77.0856	67.6659	74.8158	79.1156	48.5166	33.3353	58.9816	74.056	131.542	857.492	71.4577
MRNA16289___ENSRNOT00000005478	ENSRNOT00000005478	MRNA16289	2291	ENSRNOG00000004063	ENSRNOP00000005478	RGD1309926	RGD1309926	1.70758	4.43594	3.04945e-19	3.5404e-18	158.113	-1.71151	-1.72699	0.148169	-11.5511	7.29159e-31	1.18922e-29	8.92127	10.4493	8.56218	10.0224	14.577	7.59951	34.6647	36.0857	29.2436	33.2816	33.803	28.401	255.611	21.3009
MRNA12071___ENSRNOT00000005479	ENSRNOT00000005479	MRNA12071	1374	ENSRNOG00000003855	ENSRNOP00000005479	Dnaja3	Dnaja3	-0.49808	6.41922	5.22957e-05	0.000130427	631.454	0.483857	0.485159	0.0814684	5.9392	2.86415e-09	1.04255e-08	106.255	110.702	88.0681	98.4914	100.419	95.5179	65.4384	78.0851	68.2351	69.5186	67.1282	76.2344	1024.09	85.341
MRNA16288___ENSRNOT00000005486	ENSRNOT00000005486	MRNA16288	598	ENSRNOG00000004137	ENSRNOP00000005486	Ubtd2	Ubtd2	0.545965	4.34018	0.00299458	0.0056326	147.875	-0.555196	-0.560046	0.145937	-3.80435	0.000142177	0.000311465	20.4732	16.2039	19.5707	13.4869	14.9369	12.7095	26.8828	24.9824	24.1892	19.4035	24.3668	22.2724	239.478	19.9565
MRNA12070___ENSRNOT00000005490	ENSRNOT00000005490	MRNA12070	2468	ENSRNOG00000004141	ENSRNOP00000005490	Vasn	Vasn	-1.52858	4.34519	2.59939e-17	2.52415e-16	148.791	1.50358	1.51519	0.137304	10.9507	6.59231e-28	9.169e-27	28.4794	34.8309	27.9581	25.1178	29.8738	33.2806	10.14	11.9481	9.98856	12.4645	8.60005	8.96875	241.651	20.1375
MRNA18793___ENSRNOT00000005491	ENSRNOT00000005491	MRNA18793	3401	ENSRNOG00000004026	ENSRNOP00000005491	Atp2b1-203	Atp2b1-203	-0.330009	9.39624	0.0433787	0.0646363	4983.79	0.314778	0.317698	0.150307	2.09424	0.0362385	0.0538834	622.888	603.029	798.204	760.957	841.325	875.515	624.317	483.114	524.821	465.428	809.002	674.599	8083.2	673.6
MRNA21694___ENSRNOT00000005504	ENSRNOT00000005504	MRNA21694	514	ENSRNOG00000004145	ENSRNOP00000005504	Prorsd1	Prorsd1	1.82182	2.1498	1.88751e-10	9.2045e-10	30.5859	-1.79478	-1.84325	0.251603	-7.13337	9.79426e-13	4.78152e-12	1.94438	1.81726	1.57264	1.97973	1.61966	1.83436	7.42814	5.18958	7.22065	7.32451	4.30003	7.175	49.4059	4.11716
MRNA13445___ENSRNOT00000005516	ENSRNOT00000005516	MRNA13445	625	ENSRNOG00000024945	ENSRNOP00000005516	Dusp18	Dusp18	-0.783921	3.9205	0.000360931	0.000789639	110.42	0.76046	0.771965	0.190684	3.98806	6.66153e-05	0.000152486	20.4732	16.0525	17.8233	18.8074	21.5955	18.4747	10.9653	7.36197	7.34099	11.4365	12.6612	16.1437	179.136	14.928
MRNA20648.1.53c3cfac___ENSRNOT00000005518	ENSRNOT00000005518	MRNA20648.1.53c3cfac	1644	ENSRNOG00000003981	ENSRNOP00000005518	Zfp18	Zfp18	-0.310539	4.21548	0.097214	0.133729	135.711	0.293892	0.296573	0.149025	1.97209	0.0485988	0.0702417	16.6988	24.8359	22.716	20.4159	16.7365	20.44	12.0265	17.1377	19.4958	17.219	16.0057	16.2932	220.021	18.3351
MRNA13992___ENSRNOT00000005521	ENSRNOT00000005521	MRNA13992	2534	ENSRNOG00000004158	ENSRNOP00000005521	RGD1563092	RGD1563092	0.656062	5.37657	0.00223674	0.00429083	305.5	-0.655572	-0.66871	0.2186	-2.99896	0.00270904	0.00490257	28.5938	35.1338	29.8802	36.9961	26.8144	34.5909	52.9402	33.4306	33.576	36.4941	80.9839	65.4719	494.906	41.2422
MRNA2450___ENSRNOT00000005523	ENSRNOT00000005523	MRNA2450	1542	ENSRNOG00000004149	ENSRNOP00000005523	Mgat4c	Mgat4c	-0.936516	2.34858	0.00141714	0.00282443	36.0735	0.900101	0.925797	0.258319	3.48445	0.000493143	0.0010009	4.00313	6.36042	6.29058	6.68157	6.29869	8.77874	2.82977	3.25858	2.04585	4.88301	2.74724	4.33489	58.5125	4.87604
MRNA16562___ENSRNOT00000005537	ENSRNOT00000005537	MRNA16562	272	ENSRNOG00000004180	ENSRNOP00000005537	Fam19a2	Fam19a2	-1.04684	3.14586	0.000428664	0.000928108	63.5869	1.00475	1.03707	0.273808	3.66953	0.000242993	0.000514032	11.3232	12.5694	11.1833	12.3733	8.27827	13.8888	9.90419	3.62064	3.0086	3.85501	7.88338	5.38125	103.269	8.60577
MRNA13566___ENSRNOT00000005541	ENSRNOT00000005541	MRNA13566	5940	ENSRNOG00000004106	ENSRNOP00000005541		Zfc3h1	-0.0703789	6.8291	0.598245	0.658365	839.907	0.0562797	0.0565162	0.101676	0.553521	0.579907	0.63666	114.833	94.6491	111.308	126.826	132.272	117.399	104.819	126.843	122.029	110.51	102.126	97.6099	1361.23	113.435
MRNA2837___ENSRNOT00000005550	ENSRNOT00000005550	MRNA2837	1487	ENSRNOG00000004029	ENSRNOP00000005550	Pvrl4	Pvrl4	NA	NA	NA	NA	4.53328	0.80233	0.925413	0.533637	1.50351	0.132707	0.174837	NA	NA	NA	NA	NA	NA	NA	NA	NA	NA	NA	NA	0	#DIV/0!
MRNA11725___ENSRNOT00000005559	ENSRNOT00000005559	MRNA11725	1215	ENSRNOG00000004124	ENSRNOP00000005559	Grpr	Grpr	NA	NA	NA	NA	9.14325	-0.399673	-0.431692	0.411324	-0.971675	0.331212	0.395133	NA	NA	NA	NA	NA	NA	NA	NA	NA	NA	NA	NA	0	#DIV/0!
MRNA1895.2.53c3cfb1___ENSRNOT00000005568	ENSRNOT00000005568	MRNA1895.2.53c3cfb1	193	ENSRNOG00000004103	ENSRNOP00000005568	Trappc6b	Trappc6b	-0.293702	4.92454	0.0591206	0.0855508	222.951	0.279122	0.280707	0.117987	2.3657	0.017996	0.0282371	32.2538	35.1338	35.8213	27.345	29.3339	39.1768	25.5858	23.0514	26.4757	27.3705	30.9363	28.999	361.483	30.1236
MRNA9415___ENSRNOT00000005571	ENSRNOT00000005571	MRNA9415	2197	ENSRNOG00000003970	ENSRNOP00000005571	Tnpo2	Tnpo2	0.146151	8.01468	0.25813	0.319194	1912.86	-0.158796	-0.159308	0.0891044	-1.78214	0.0747264	0.103789	254.256	223.978	227.16	243.754	275.163	247.377	310.095	270.824	272.218	245.05	301.002	229.152	3100.03	258.336
MRNA20679___ENSRNOT00000005574	ENSRNOT00000005574	MRNA20679	2161	ENSRNOG00000004139	ENSRNOP00000005574	Ndel1	Ndel1	0.353786	7.41388	0.00315975	0.00591665	1261.25	-0.36787	-0.368437	0.061738	-5.95857	2.54461e-09	9.3025e-09	133.247	154.164	152.197	146.005	153.508	157.886	202.446	182.722	196.883	181.314	198.279	184.308	2042.96	170.247
MRNA4238___ENSRNOT00000005575	ENSRNOT00000005575	MRNA4238	2896	ENSRNOG00000004177	ENSRNOP00000005575	Myo1a	Myo1a	NA	NA	NA	NA	7.56264	-0.148624	-0.162706	0.442627	-0.335778	0.737039	0.778072	NA	NA	NA	NA	NA	NA	NA	NA	NA	NA	NA	NA	0	#DIV/0!
MRNA9580___ENSRNOT00000005580	ENSRNOT00000005580	MRNA9580	2025	ENSRNOG00000004133	ENSRNOP00000005580	Slc7a3	Slc7a3	0.885944	3.94685	0.000251019	0.000564062	112.073	-0.882493	-0.90164	0.227067	-3.88649	0.000101703	0.000227576	6.17626	11.9636	10.4843	17.0751	8.45824	9.43387	15.9174	16.8963	22.2637	26.985	18.1557	17.4891	181.299	15.1082
MRNA9416___ENSRNOT00000005581	ENSRNOT00000005581	MRNA9416	1288	ENSRNOG00000004212	ENSRNOP00000005581	Fbxw9	Fbxw9	1.23312	5.17888	2.88154e-11	1.55737e-10	266.373	-1.23272	-1.24807	0.17364	-7.09926	1.25428e-12	6.08271e-12	22.5319	29.9848	17.4738	26.3551	15.1168	16.7713	47.7523	42.8442	48.1377	53.3276	47.0614	63.3792	430.736	35.8947
MRNA18518___ENSRNOT00000005584	ENSRNOT00000005584	MRNA18518	2630	ENSRNOG00000004200	ENSRNOP00000005584	Sybu	Sybu	1.32221	7.84676	1.04584e-10	5.28238e-10	1704.99	-1.31126	-1.33546	0.210109	-6.24087	4.35132e-10	1.7124e-09	170.648	148.107	156.915	103.317	86.0221	122.771	305.379	461.149	425.898	298.506	279.98	199.256	2757.95	229.829
MRNA5750.5.53c3d013___ENSRNOT00000005587	ENSRNOT00000005587	MRNA5750.5.53c3d013	528	ENSRNOG00000004140	ENSRNOP00000005587	Pacrgl	Pacrgl	1.45895	4.11259	4.25239e-13	2.76267e-12	125.946	-1.45818	-1.47403	0.162324	-8.98315	2.63132e-19	2.11431e-18	7.54877	11.6608	7.86322	7.5477	8.09831	11.5303	27.1186	21.3618	21.0602	23.5155	26.7557	29.5969	203.658	16.9715
MRNA16962___ENSRNOT00000005595	ENSRNOT00000005595	MRNA16962	1206	ENSRNOG00000004216	ENSRNOP00000005595	Lrr1	Lrr1	6.94427	1.49613	5.04039e-31	1.2546e-29	18.5461	-5.51212	-7.72202	0.602088	-9.155	5.43596e-20	4.58294e-19	0	0.151439	0	0	0	0	4.00884	4.34477	5.53583	5.01151	4.41947	6.4276	29.8995	2.49162
MRNA18197___ENSRNOT00000005604	ENSRNOT00000005604	MRNA18197	2050	ENSRNOG00000004009	ENSRNOP00000005604	Xpnpep2	Xpnpep2	3.22259	1.53715	1.47739e-08	5.88551e-08	18.7663	-2.84534	-3.28024	0.528833	-5.38041	7.4315e-08	2.35811e-07	0.800627	0.605754	0.174738	0.494931	0.179962	0.524104	3.77302	3.37926	2.28654	4.49751	12.7806	0.896875	30.394	2.53283
MRNA16960___ENSRNOT00000005608	ENSRNOT00000005608	MRNA16960	1323	ENSRNOG00000004234	ENSRNOP00000005608	Mgat2	Mgat2	0.869614	5.00559	6.77696e-07	2.1936e-06	235.863	-0.875382	-0.883876	0.15365	-5.69724	1.21764e-08	4.17827e-08	20.4732	32.7107	24.2886	20.4159	14.397	22.6675	42.5644	43.5684	40.3153	40.6061	39.178	40.5088	381.694	31.8078
MRNA20771___ENSRNOT00000005612	ENSRNOT00000005612	MRNA20771	1336	ENSRNOG00000004078	ENSRNOP00000005612	Eno3	Eno3	0.0906351	3.34372	0.68952	0.738793	73.1899	-0.101079	-0.102409	0.178301	-0.566901	0.570781	0.629099	12.3525	7.57193	11.5327	10.641	8.27827	6.94438	9.19674	10.3792	10.7106	10.1515	8.83895	11.9583	118.556	9.87968
MRNA15426___ENSRNOT00000005615	ENSRNOT00000005615	MRNA15426	1816	ENSRNOG00000004160	ENSRNOP00000005615	Prps2	Prps2	1.45847	5.06616	1.19068e-14	8.9706e-14	245.765	-1.45304	-1.47134	0.174564	-8.32385	8.51504e-17	5.77505e-16	19.215	14.9924	19.7454	14.6005	15.4768	22.0124	52.2328	37.1719	48.4987	46.7741	69.756	37.2203	397.696	33.1414
MRNA2063___ENSRNOT00000005618	ENSRNOT00000005618	MRNA2063	854	ENSRNOG00000004198	ENSRNOP00000005618	Stxbp6	Stxbp6	0.187304	5.48616	0.334747	0.400889	329.635	-0.195895	-0.19882	0.189635	-1.03301	0.301598	0.364012	34.8845	32.8622	40.1898	45.41	48.5899	48.0865	44.6867	41.396	43.6849	40.7346	78.9533	34.9781	534.456	44.538
MRNA2838___ENSRNOT00000005619	ENSRNOT00000005619	MRNA2838	2437	ENSRNOG00000004192	ENSRNOP00000005619	Arhgap30	Arhgap30	0.200521	2.86809	0.45435	0.52218	52.3117	-0.211554	-0.215943	0.221861	-0.953542	0.340315	0.404584	4.46064	4.84604	6.46532	7.67144	9.17809	6.81335	7.31023	6.87922	6.97996	7.45301	5.73337	10.912	84.7026	7.05855
MRNA15425___ENSRNOT00000005620	ENSRNOT00000005620	MRNA15425	3198	ENSRNOG00000004249	ENSRNOP00000005620	Tlr7	Tlr7	-2.49986	2.49959	1.25072e-09	5.59088e-09	40.5613	2.33809	2.49986	0.386335	6.05198	1.43076e-09	5.34281e-09	4.57501	6.36042	8.2127	10.1461	13.4972	13.3646	0.471628	1.81032	0.962753	2.313	3.34447	0.896875	65.9551	5.49626
MRNA11723___ENSRNOT00000005622	ENSRNOT00000005622	MRNA11723	269	ENSRNOG00000004222	ENSRNOP00000005622	S100g	S100g	NA	NA	NA	NA	0.728966	0.456726	0.955503	0.787225	0.580172	0.561799	0.620634	NA	NA	NA	NA	NA	NA	NA	NA	NA	NA	NA	NA	0	#DIV/0!
MRNA14376___ENSRNOT00000005624	ENSRNOT00000005624	MRNA14376	1222	ENSRNOG00000004169	ENSRNOP00000005624	Fzr1	Fzr1	-0.131377	6.14327	0.317456	0.382741	521.291	0.117634	0.118041	0.0924257	1.27274	0.203111	0.256227	75.9452	87.2286	69.3711	70.7752	71.0852	67.3473	74.9888	58.7751	63.301	64.2501	72.5032	69.5078	845.079	70.4232
MRNA5966___ENSRNOT00000005630	ENSRNOT00000005630	MRNA5966	1969	ENSRNOG00000004258	ENSRNOP00000005630	Chst7	Chst7	-2.34587	3.30161	1.20847e-11	6.77594e-11	71.4366	2.23497	2.33835	0.323024	6.91892	4.55115e-12	2.12983e-11	26.3063	18.4755	24.2886	10.0224	8.09831	9.82695	1.88651	2.77582	2.76792	3.084	3.94169	4.63385	116.108	9.67566
MRNA13993.1.53c3cfee___ENSRNOT00000005637	ENSRNOT00000005637	MRNA13993.1.53c3cfee	2651	ENSRNOG00000004186	ENSRNOP00000005637	Snx13	Snx13	-0.0858514	6.44687	0.533656	0.598246	643.917	0.0722849	0.0726832	0.116279	0.621652	0.534171	0.594427	92.7583	67.3902	99.0766	84.0146	99.6992	94.6007	91.1421	83.5161	71.6048	81.0836	100.095	78.7755	1043.76	86.9797
MRNA14375___ENSRNOT00000005640	ENSRNOT00000005640	MRNA14375	932	ENSRNOG00000004259	ENSRNOP00000005640	Dohh	Dohh	-0.994681	5.97094	3.08681e-13	2.02378e-12	462.089	0.977168	0.980985	0.0980727	9.96371	2.19712e-23	2.26108e-22	78.6902	103.281	77.9333	77.828	77.7438	84.1187	43.3898	45.8614	42.4815	37.0081	43.2392	38.5656	750.141	62.5117
MRNA21183___ENSRNOT00000005641	ENSRNOT00000005641	MRNA21183	1088	ENSRNOG00000004172	ENSRNOP00000005641		Pdk2	-0.300949	7.93676	0.0347231	0.0527978	1811.46	0.285676	0.287397	0.121523	2.35079	0.0187337	0.0293065	340.953	290.611	259.486	230.267	283.261	216.717	232.041	243.428	246.465	206.5	198.518	188.942	2937.19	244.766
MRNA13446___ENSRNOT00000005646	ENSRNOT00000005646	MRNA13446	1615	ENSRNOG00000004168	ENSRNOP00000005646	Slc35e4	Slc35e4	-1.84535	5.58165	2.24675e-31	5.73464e-30	352.411	1.8187	1.83191	0.133258	13.6479	2.0768e-42	5.53815e-41	75.1446	89.3488	79.1564	69.2904	66.4062	68.7886	18.983	25.4652	25.513	20.56	17.0807	16.8911	572.628	47.719
MRNA16610___ENSRNOT00000005647	ENSRNOT00000005647	MRNA16610	2323	ENSRNOG00000004181	ENSRNOP00000005647	Sdccag8	Sdccag8	-0.313372	5.79132	0.0293356	0.0453833	407.951	0.298778	0.300367	0.114248	2.61517	0.00891843	0.0147385	55.1289	59.2125	53.4699	59.268	61.7271	77.6984	50.7	40.6719	56.3211	46.1316	51.1225	50.0755	661.527	55.1273
MRNA20772___ENSRNOT00000005653	ENSRNOT00000005653	MRNA20772	651	ENSRNOG00000004246	ENSRNOP00000005653	Spag7	Spag7	1.15094	6.859	1.67076e-18	1.80208e-17	858.489	-1.16017	-1.16439	0.09465	-12.2575	1.53185e-34	2.9403e-33	72.857	69.3589	68.1479	77.9517	69.2856	73.5056	149.742	185.256	152.837	171.034	169.851	129	1388.83	115.736
MRNA16079___ENSRNOT00000005658	ENSRNOT00000005658	MRNA16079	1180	ENSRNOG00000003967	ENSRNOP00000005658	Vmp1	Vmp1	-0.410582	6.61102	0.000733883	0.0015305	721.461	0.395776	0.396612	0.0722275	5.47958	4.26337e-08	1.38572e-07	105.111	106.31	115.327	119.155	106.718	115.172	82.1812	90.3953	82.1951	84.4246	89.9422	73.0953	1170.03	97.5022
MRNA5356.1.53c3cffc___ENSRNOT00000005659	ENSRNOT00000005659	MRNA5356.1.53c3cffc	1008	ENSRNOG00000004265	ENSRNOP00000005659	RGD1559731	RGD1559731	3.22684	1.84664	1.6754e-18	1.80515e-17	24.2098	-3.10696	-3.27508	0.342729	-9.06536	1.24198e-19	1.01964e-18	0.915002	0.454316	0.698953	0.494931	0.899812	0.262052	5.77744	6.51715	3.97136	5.39701	7.88338	5.82969	39.1011	3.25842
[truncated: 9,774 more rows]
